# Supplementary material for: The Regulation of rRNA Gene Transcription during Directed Differentiation of Human Embryonic Stem Cells
Source: PLoS One. 2016 Jun 14;11(6):e0157276. doi: 10.1371/journal.pone.0157276 (PMC4907514; doi:10.1371/journal.pone.0157276)
Supplement: S1 Supporting Information — (A) This tab represents the countTable summary from all RNA-seq datasets analyzed in the manuscript. The countTable was generated using BEDtools, as described in the methods. The countTable is the primary data that is input into DESeq2 for downstream analysis. (B-F) These tabs represent the results output file from DESeq2 for each pair-wise comparison. Each comparison was made relative to untreated line-matched ESCs. (XLSX) [file pone.0157276.s001.xlsx]

## Sheet: CountTables
	mRNA-seq_hESC	mRNA-seq_hESC_rep2	mRNA-seq_hESC_rep3	mRNA-seq_6hr_ActivinA	mRNA-seq_6hr_ActivinA_rep2	mRNA-seq_6hr_ActivinA_rep3	mRNA-seq_48hr_ActivinA	mRNA-seq_48hr_ActivinA_rep2 (concatenation of mRNA-seq_48hr_ActivinA_rep2_heflin, mRNA-seq_48hr_ActivinA_rep2_haib3866_1, and mRNA-seq_48hr_ActivinA_rep2_haib3866_2)	mRNA-seq_6hr_CX-5461	mRNA-seq_6hr_CX-5461_rep2	mRNA-seq_6hr_CX-5461_rep3	mRNA-seq_48hr_CX-5461	mRNA-seq_48hr_CX-5461_rep2 (concatentation of mRNA-seq_48hr_CX-5461_rep2_heflin, mRNA-seq_48hr_CX-5461_rep2_haib3866_1, and mRNA-seq_48hr_CX-5461_rep2_haib3866_2)	H1 control rep1 (GSM1006724)	H1 control rep2 (GSM1006725)	H1 48 hour ACT A rep1 (GSM1006726)	H1 48 hour ACT A rep 2 (GSM1006727)
5S_rRNA	0	0	0	0	0	0	0	0	2	0	0	0	0	0	0	0	0
7SK	2	0	2	2	0	2	4	0	6	0	0	5	0	0	0	0	4
A1BG	684	47	101	550	135	101	402	93	419	46	30	584	113	1793	2433	926	1591
A1BG-AS1	2024	149	180	3244	146	180	3030	177	1780	121	133	1730	19	692	756	478	693
A1CF	328	30	47	534	23	47	328	85	232	16	24	380	170	41	51	26	25
A2M	1126	29	42	1105	19	42	2898	71	541	29	19	4567	102	367	307	258	212
A2M-AS1	80	9	6	154	7	6	204	49	124	7	9	271	0	68	129	101	134
A2ML1	3605	251	324	6606	174	324	2768	207	3263	134	284	1734	415	3226	4311	1329	1952
A2ML1-AS1	72790	11721	13065	91931	8889	13065	31967	9176	53699	5295	8867	35289	6508	124592	157882	36265	61379
A2ML1-AS2	69	3	6	130	3	6	65	5	53	4	7	59	13	116	134	46	56
A2MP1	131	10	12	56	4	12	98	51	29	4	3	133	9	2	5	5	4
A3GALT2	305	34	47	354	22	47	310	40	186	24	27	310	110	43	77	66	152
A4GALT	1719	178	263	1370	115	263	516	82	912	83	47	822	222	4715	5263	1543	2006
A4GNT	25	4	9	52	1	9	44	0	24	2	5	62	0	9	2	9	8
AAAS	9852	1536	1897	15506	2345	1897	6729	2532	9811	1609	2527	8483	1356	24199	28076	14527	21266
AACS	23624	905	1497	37218	1365	1497	12987	1730	19203	762	1148	8901	1171	23467	23509	5795	7718
AACSP1	1291	166	222	3526	130	222	1139	368	1838	90	103	997	396	110	118	71	77
AADAC	46	6	8	48	2	8	24	1	36	2	2	59	17	0	0	2	0
AADACL2	43	3	8	112	4	8	51	11	53	2	6	81	75	0	0	2	0
AADACL3	74	6	12	115	7	12	174	28	43	1	7	343	8	183	173	10	32
AADACL4	150	26	32	275	17	32	178	51	152	11	21	188	86	11	12	3	4
AADAT	3579	381	484	8227	323	484	5616	454	4137	174	361	4497	524	2506	3243	1603	2727
AAED1	1136	77	127	1811	73	127	877	201	1034	53	65	1291	307	1526	1636	989	1546
AAGAB	5733	615	601	11997	679	601	7041	1255	7110	397	1033	9416	1280	7783	8648	5995	8999
AAK1	11750	1075	1297	24028	1168	1297	16751	1459	13507	836	1381	10019	2134	4021	5117	2710	3443
AAMDC	14033	10447	16619	18421	11264	16619	16845	37006	10622	11212	12331	15545	41721	12922	11740	7047	9919
AAMP	13545	1256	1616	20001	1597	1616	11377	2000	12548	1094	1183	16476	1333	86234	54458	24688	31797
AANAT	276	33	51	830	35	51	288	89	354	23	47	255	189	89	136	128	220
AAR2	3263	343	472	6365	582	472	7088	881	3987	378	773	4251	767	9181	8707	6448	8807
AARD	224	19	37	369	22	37	52	32	188	18	34	121	49	937	499	347	544
AARS	41599	8361	7586	54338	6665	7586	33147	6157	32326	4208	7611	40522	5024	98655	132433	97730	133635
AARS2	11701	935	1489	14664	967	1489	8140	1142	6891	542	417	10414	427	9565	11108	4307	5854
AARSD1	7665	523	746	14861	705	746	7708	583	7888	468	795	5265	464	12489	11407	6586	9163
AASDH	16112	1544	1816	21427	2035	1816	10323	2649	14482	1251	2474	16193	3727	20245	21178	8944	14829
AASDHPPT	6173	313	425	10428	469	425	5966	1358	6076	222	317	8025	1033	8919	12419	5860	9625
AASS	159410	15291	19140	132250	9783	19140	34576	11116	70474	6146	11765	73942	7579	75284	74916	23121	34307
AATF	6965	1048	1426	15344	1825	1426	6265	2027	9293	1218	2068	7971	2075	23986	31774	19693	26648
AATK	2095	189	252	2900	202	252	2062	259	1312	117	59	2231	322	1138	1268	574	865
AATK-AS1	758	78	109	1527	62	109	1184	60	884	35	44	949	75	172	153	110	187
AB015752.3	417	36	84	915	31	84	630	198	467	42	46	786	352	106	92	68	121
AB019440.1	0	0	2	0	1	2	1	0	0	0	0	0	0	0	0	0	0
AB019440.50	6	0	2	20	2	2	13	0	4	1	1	10	0	0	0	0	0
ABAT	15952	541	663	17337	431	663	21958	712	10273	268	453	10969	572	4266	5229	2856	4370
ABCA1	8546	587	730	17007	988	730	15505	971	9215	491	969	23951	1169	3148	3995	4741	6285
ABCA10	588	79	125	1009	77	125	620	172	461	78	75	663	592	232	216	138	194
ABCA11P	11453	1130	1290	21434	858	1290	11027	1090	10904	498	1077	11754	1453	10419	14611	5660	9395
ABCA12	4176	1026	1316	6028	670	1316	2885	915	3176	401	820	2196	854	1448	3037	1110	1666
ABCA13	1985	161	242	3289	181	242	2129	734	1759	102	187	1565	1031	294	237	132	241
ABCA17P	2052	220	331	2934	193	331	1800	452	1376	134	169	1767	606	481	525	421	404
ABCA2	17403	1393	1984	13701	1220	1984	9660	1080	7192	684	251	15152	958	10838	13372	2783	3317
ABCA3	19478	1499	1638	17569	1212	1638	12572	1406	10743	781	1030	16333	1927	11981	11967	4074	4915
ABCA4	664	37	59	1222	35	59	1147	312	577	32	29	800	357	88	112	80	67
ABCA5	1424	151	185	3135	203	185	2093	294	1462	88	242	3481	604	255	325	533	662
ABCA6	481	27	35	711	17	35	407	110	418	17	31	375	212	98	71	56	118
ABCA7	23364	1013	1327	19156	878	1327	14125	342	10201	446	188	9317	439	13885	16643	3759	4617
ABCA8	375	43	59	568	22	59	354	77	264	20	37	395	486	113	129	34	45
ABCA9	1133	115	155	2295	105	155	2214	272	1230	67	120	1843	514	472	549	246	382
ABCA9-AS1	138	23	17	194	19	17	115	21	111	14	7	166	52	197	227	32	132
ABCB1	977	104	150	1606	98	150	1546	290	949	75	103	2851	686	261	227	109	117
ABCB10	3838	250	365	7622	320	365	3570	574	4212	171	337	4879	399	1853	2041	2020	3049
ABCB11	206	15	25	327	22	25	191	120	170	13	28	263	209	115	45	39	42
ABCB4	949	73	117	1195	37	117	1367	171	572	25	54	1804	323	497	611	88	117
ABCB5	1349	186	246	2665	168	246	1634	371	1250	113	151	1818	385	407	394	259	376
ABCB6	13272	1013	1535	12905	1389	1535	4745	941	7673	702	761	5876	681	20923	26247	4586	6634
ABCB7	9120	538	765	9907	564	765	5158	822	6145	338	898	8003	876	10376	10936	5139	8523
ABCB8	8028	589	971	9718	634	971	7940	877	4889	406	239	6655	514	8294	9617	3615	5045
ABCB9	2214	201	287	3075	164	287	1683	138	1460	106	119	1785	261	1591	1597	565	650
ABCC1	59071	5333	6675	62663	3994	6675	29196	3670	30151	2426	3062	37562	3064	36290	45843	15079	21828
ABCC10	6959	780	1037	9730	883	1037	7799	813	4512	579	353	8227	415	6665	7138	2928	3673
ABCC11	105	5	13	176	14	13	98	32	62	12	6	93	19	15	15	14	11
ABCC12	131	16	32	298	11	32	153	116	149	8	24	230	200	13	35	12	26
ABCC13	251	35	37	491	23	37	260	57	203	18	52	356	148	41	34	31	21
ABCC2	21750	1782	1894	32515	1824	1894	5899	2469	17030	988	1947	9224	1728	1858	2074	1696	3586
ABCC3	55	1	0	75	0	0	61	0	57	0	0	2	0	3	6	3	0
ABCC4	8403	578	853	11434	495	853	6514	1356	5892	281	622	12125	1417	3061	3831	2326	3512
ABCC5	16752	1288	2004	26010	1216	2004	20409	1594	12113	658	1243	24390	1481	13615	16520	6514	8510
ABCC5-AS1	65	10	16	127	7	16	88	4	86	3	8	114	132	15	19	10	4
ABCC6	2111	197	273	2663	132	273	2001	375	1160	94	131	2161	367	799	935	391	489
ABCC6P1	790	79	106	1216	59	106	817	66	535	38	50	990	155	562	509	212	346
ABCC8	3378	282	383	4861	238	383	1637	443	2589	168	247	1650	421	946	1107	1107	1501
ABCC9	527	51	97	1050	58	97	799	274	491	25	77	738	754	122	110	63	139
ABCD1	2470	239	337	8767	1081	337	8661	326	2502	211	105	3565	808	3502	4252	2341	2992
ABCD2	490	47	65	922	34	65	590	225	430	40	61	573	306	90	55	27	90
ABCD3	10964	436	601	19964	505	601	11939	875	12879	277	806	10470	1144	14196	9181	4601	7100
ABCD4	29646	1866	2407	41511	1376	2407	32662	1271	20647	891	1173	18671	874	19203	22759	10675	14959
ABCE1	8826	605	754	17954	611	754	7518	2219	11590	341	1256	10757	1636	17593	32951	14440	22258
ABCF1	195921	2300	2790	400896	3287	2790	199037	3598	245819	1802	3374	36251	2193	57241	87980	51541	73800
ABCF2	6166	919	974	13433	1442	974	8531	1199	8222	790	1535	9943	1137	15576	17319	10080	14138
ABCF3	4632	519	718	8252	657	718	5359	587	4575	451	537	5817	692	15580	20412	7072	9880
ABCG1	5442	232	312	5369	132	312	4026	288	2983	102	135	2994	425	1473	1845	295	456
ABCG2	3779	1378	1911	5547	972	1911	2516	1200	2951	645	1148	2380	1141	1411	1633	472	819
ABCG4	982	150	164	679	56	164	570	22	399	32	47	846	77	760	898	129	178
ABCG5	130	25	27	242	9	27	166	20	101	9	8	146	45	5	4	6	11
ABCG8	258	32	37	390	26	37	285	46	178	14	24	302	92	17	37	22	29
ABHD1	305	45	56	375	53	56	207	56	180	38	57	234	48	389	392	363	378
ABHD10	2186	182	338	4425	358	338	2387	331	2128	134	221	3119	322	7267	6512	2806	3547
ABHD11	1977	177	167	3414	273	167	1457	141	2423	142	179	2322	206	5086	4899	4475	6396
ABHD12	19548	2266	3228	26458	2632	3228	13087	3368	15485	1711	2512	16924	2653	28736	32633	14538	21483
ABHD12B	28662	11121	13200	39108	8175	13200	12592	7857	21456	5102	9721	8319	4571	104943	123334	16036	23371
ABHD13	2519	107	156	3447	147	156	1968	390	2265	51	143	3188	374	2658	1918	1468	2882
ABHD14A	995	101	161	967	135	161	902	210	721	72	74	1327	197	831	851	889	1137
ABHD14A-ACY1	5729	774	920	8865	1278	920	3920	1389	5658	770	904	5677	891	11365	14331	7225	9354
ABHD14B	2388	405	487	3147	343	487	2079	613	1762	199	251	2360	589	3539	3853	2191	3315
ABHD15	985	65	89	911	51	89	548	107	553	25	43	875	79	815	902	276	398
ABHD16A	102514	729	1118	137050	865	1118	94741	646	79605	534	749	13805	440	10194	16568	8251	11917
ABHD16B	343	35	44	609	102	44	498	38	242	42	22	505	196	482	579	308	380
ABHD17A	7809	717	839	14668	1355	839	11218	1067	7458	562	183	10676	1217	14333	17306	8190	12628
ABHD17B	7242	391	509	16030	568	509	7628	843	8364	237	515	8444	676	5454	6016	4535	8148
ABHD17C	3957	181	227	7813	411	227	2643	219	4038	130	171	1391	387	3101	3015	1478	2345
ABHD2	13338	1247	1923	15436	1033	1923	10988	2018	9677	669	1364	15111	1573	10139	11813	5184	8221
ABHD3	11393	385	663	21909	308	663	8401	613	10850	234	388	4660	686	1770	1722	1676	2661
ABHD4	5472	687	757	9613	1164	757	5987	1393	5975	873	1369	8458	856	8109	8591	3172	4150
ABHD5	1095	85	140	2946	134	140	1421	250	1517	77	211	1901	264	2100	1607	1524	2424
ABHD6	3483	294	418	3540	175	418	3116	213	1657	121	166	3942	360	1854	1706	813	1108
ABHD8	4369	327	512	6633	504	512	4253	482	3624	282	223	5344	344	7069	6508	3561	4300
ABI1	6669	663	872	11225	597	872	8095	1378	6414	438	842	9392	1028	8874	10946	6717	9982
ABI2	39717	2920	3361	59667	3010	3361	40602	3413	33105	1674	3387	34131	2354	32954	39633	21059	31512
ABI3	437	52	71	915	93	71	450	105	422	47	66	327	136	592	706	383	554
ABI3BP	1763	86	119	3013	46	119	1907	366	1477	38	102	1037	741	210	239	64	140
ABL1	19232	2854	2614	32987	3897	2614	18272	3740	18690	2189	2424	22335	3061	42832	55516	17891	22783
ABL2	15053	812	1046	22663	685	1046	13828	1215	11798	427	875	11043	1743	8509	8985	4944	6917
ABLIM1	11726	1075	1300	26719	1506	1300	29132	1786	14311	717	1591	25702	1901	14516	17258	10137	15107
ABLIM2	3665	267	420	5728	223	420	4658	622	2550	144	201	2315	596	803	1022	272	425
ABLIM3	237	28	49	380	31	49	295	184	214	29	55	356	262	289	329	45	74
ABO	956	125	163	979	86	163	640	5	552	40	49	636	171	151	188	85	98
ABR	36647	2096	2763	49436	1674	2763	41518	2591	26275	1088	1132	22348	1723	20700	27402	10167	14510
ABRA	24	2	8	55	1	8	30	32	27	0	5	50	31	6	8	0	9
ABRACL	7015	416	746	12961	727	746	6025	1609	8742	410	964	9315	1900	46756	34268	20551	32543
ABT1	2817	376	466	4366	518	466	2636	1007	3057	305	313	4385	397	10668	10787	6690	10360
ABTB1	788	127	119	1290	76	119	1603	132	637	54	31	1735	95	2301	2755	570	708
ABTB2	4562	389	627	10696	514	627	10458	856	4966	298	417	9125	1286	5917	7528	1727	2236
AC000003.1	1	0	0	0	0	0	0	0	0	0	0	0	0	0	0	0	0
AC000003.2	41	1	6	95	4	6	29	7	26	1	7	57	16	6	10	5	1
AC000029.1	0	0	0	0	0	0	0	0	0	0	0	1	0	0	0	0	0
AC000032.2	786	264	289	983	422	289	659	843	652	359	513	893	619	2287	3401	2712	4482
AC000036.4	2	1	0	0	0	0	8	0	3	0	0	6	0	2	1	2	4
AC000067.1	1	0	0	0	0	0	0	0	0	0	0	0	0	1	0	0	0
AC000068.10	443	17	36	900	41	36	567	62	561	24	70	753	1	1999	2413	786	1320
AC000068.5	103	22	15	221	21	15	158	9	118	19	27	135	31	286	319	325	509
AC000068.9	405	34	40	574	18	40	550	53	295	12	35	542	24	290	302	109	142
AC000099.1	33	2	3	94	4	3	27	1	47	3	3	23	117	0	0	2	0
AC000111.3	3	0	0	18	0	0	3	0	11	0	0	10	0	0	4	0	0
AC000111.6	99	8	16	171	12	16	193	30	119	10	15	333	102	59	74	18	44
AC000120.7	986	70	98	1973	74	98	1369	118	1110	33	85	1482	261	971	1151	588	1125
AC000123.4	81	3	5	92	0	5	151	0	43	3	5	180	34	26	47	14	22
AC000124.1	15	0	1	14	1	1	5	3	5	0	3	16	0	0	0	0	0
AC000370.2	402	40	58	721	41	58	387	79	339	36	42	381	157	156	91	34	79
AC000403.1	0	0	1	3	3	1	0	0	4	0	1	0	0	61	10	43	54
AC002044.4	5	1	2	15	0	2	9	1	8	1	0	17	5	0	0	2	8
AC002055.4	3604	195	333	6045	217	333	7311	537	3573	149	272	8716	580	5525	5051	3121	4685
AC002056.5	115	18	15	120	13	15	91	8	85	12	14	117	22	23	22	15	10
AC002059.10	4	0	0	12	0	0	5	0	6	0	0	4	0	0	0	1	0
AC002064.4	352	24	25	344	9	25	290	66	146	4	9	411	3	148	147	50	128
AC002064.5	37	4	4	109	2	4	149	1	63	0	2	155	26	10	7	2	23
AC002066.1	31246	7389	9180	46119	5591	9180	20591	6205	24358	3366	6711	11671	3996	22438	24874	6820	9980
AC002066.2	1	1	0	3	0	0	0	0	2	0	0	2	2	0	0	0	0
AC002070.1	0	0	0	0	0	0	0	0	1	0	0	0	0	0	0	0	0
AC002076.10	36	3	5	30	2	5	19	18	31	0	1	23	0	28	27	13	9
AC002115.5	189	14	27	145	10	27	147	1	71	7	8	109	50	17	30	20	18
AC002115.9	47	5	9	42	3	9	38	2	32	1	1	40	13	21	9	5	0
AC002116.7	10737	919	968	10929	1102	968	15411	1150	6175	661	837	18322	1179	15024	19004	9496	12087
AC002116.8	3068	346	388	4007	402	388	2234	408	1986	170	153	2220	283	10626	7549	4490	6585
AC002117.1	1863	133	201	2494	103	201	2341	196	1302	44	125	2927	327	1871	1979	1452	2279
AC002127.4	125	9	20	146	7	20	113	58	65	11	15	145	40	8	14	6	13
AC002128.5	533	28	44	1036	27	44	672	15	398	14	25	678	17	290	320	232	273
AC002306.1	46	4	6	71	4	6	40	4	29	0	8	24	28	1	5	0	1
AC002310.12	486	79	116	914	99	116	484	144	487	75	127	624	151	999	1132	543	955
AC002310.13	4985	416	582	6830	569	582	5092	613	3584	289	386	6226	724	5444	5689	3002	3922
AC002310.7	5241	348	459	7489	291	459	6303	330	3690	172	258	6870	446	3030	3641	1643	1845
AC002321.1	235	9	13	69	2	13	74	0	34	0	0	107	0	160	230	43	78
AC002321.2	547	34	27	1329	29	27	1675	175	454	16	6	896	75	420	711	158	59
AC002331.1	179	32	40	181	11	40	64	28	107	5	11	132	19	95	103	17	41
AC002365.1	17	1	3	16	0	3	14	26	11	2	2	23	0	0	9	4	5
AC002368.4	18	3	1	26	3	1	9	0	18	0	0	13	1	10	13	2	6
AC002383.2	664	55	69	1214	58	69	826	174	577	28	65	804	240	93	135	99	144
AC002386.1	45	9	7	53	6	7	35	12	18	2	1	30	1	0	0	0	0
AC002395.1	9	0	6	30	2	6	12	0	26	0	0	15	17	0	0	0	0
AC002398.11	41	16	8	92	17	8	73	25	84	1	25	129	0	139	89	147	245
AC002398.12	79	73	96	99	166	96	48	90	61	101	174	51	139	199	257	146	209
AC002398.13	1196	208	230	2497	143	230	2377	332	1291	90	140	2323	94	1276	1350	1371	1801
AC002398.5	151	29	26	205	23	26	73	3	99	16	9	72	6	74	130	38	36
AC002398.9	6334	984	1098	7432	1412	1098	4998	1770	5084	957	1850	7581	1807	48549	21251	25562	36254
AC002401.1	2924	214	336	3362	191	336	3599	514	1826	92	148	4385	173	6698	8009	2156	2583
AC002429.5	1669	131	199	3929	175	199	1379	124	2119	122	192	1528	129	296	368	269	403
AC002451.1	29	4	3	94	2	3	36	1	34	1	4	40	0	0	1	0	0
AC002451.3	77	8	14	116	10	14	148	12	76	3	11	134	83	2	7	3	11
AC002454.1	331	38	42	590	20	42	724	295	297	21	34	716	167	495	792	414	610
AC002456.2	59	9	10	123	7	10	232	6	30	0	1	171	0	210	217	41	57
AC002463.3	599	113	102	917	63	102	665	148	434	27	70	709	197	40	61	40	51
AC002465.2	20	8	4	46	2	4	28	3	29	0	4	47	15	2	0	0	0
AC002467.7	168	12	32	380	50	32	181	4	199	32	19	253	5	805	1011	334	491
AC002472.1	723	19	47	462	9	47	620	111	233	25	21	909	3	104	145	83	103
AC002472.11	191	15	28	221	17	28	200	9	122	12	15	193	51	30	47	18	18
AC002472.13	159	12	31	234	17	31	275	80	112	18	14	267	140	12	15	8	12
AC002477.1	22	1	6	43	0	6	32	0	22	0	0	31	0	8	17	6	6
AC002480.2	161	1	9	690	1	9	510	55	195	5	7	464	28	73	205	62	88
AC002480.3	99	6	9	393	8	9	351	4	129	1	3	421	0	126	183	85	258
AC002480.4	24	0	1	95	0	1	69	0	37	1	2	105	0	14	26	0	0
AC002480.5	1036	48	70	4557	35	70	3991	208	1309	21	44	3648	118	461	757	306	625
AC002485.1	0	0	0	0	0	0	0	0	0	0	0	0	0	0	0	0	0
AC002511.1	77	8	11	101	6	11	71	22	58	7	12	117	84	0	0	0	0
AC002511.2	0	0	0	0	0	0	1	74	1	0	0	0	0	0	0	0	0
AC002511.3	6	0	4	7	1	4	9	0	5	0	0	3	0	0	0	0	0
AC002519.6	34	2	1	128	8	1	57	0	30	1	7	53	6	3	0	0	0
AC002519.8	24	1	5	17	1	5	18	0	13	1	5	21	2	0	6	4	0
AC002539.1	362	50	60	582	41	60	503	287	268	21	48	454	263	73	65	35	33
AC002539.2	0	0	0	0	0	0	0	0	0	0	0	0	0	0	0	0	0
AC002550.5	14782	1590	1772	17321	1381	1772	10139	1506	9719	702	1572	13353	2180	25201	27897	16436	26191
AC002551.1	26	3	3	36	5	3	14	0	19	2	1	18	1	4	2	0	12
AC002553.1	341	15	19	438	17	19	308	2	291	12	3	307	0	308	615	198	297
AC002558.1	44	1	0	55	0	0	40	0	31	0	0	43	0	23	12	18	35
AC002978.1	2	0	0	3	0	0	2	0	0	0	0	0	0	0	0	0	0
AC002979.1	12	4	1	21	1	1	11	1	9	1	0	13	4	0	2	0	0
AC002981.1	0	0	1	3	0	1	0	0	0	0	1	2	0	0	0	0	0
AC002985.3	14489	1374	1851	24299	2669	1851	14828	2480	14745	1763	964	20463	1564	57752	47321	20698	27516
AC002992.1	0	0	0	0	0	0	0	0	0	0	0	0	0	0	0	0	0
AC003001.1	24	1	0	43	2	0	29	0	14	0	0	34	0	125	18	135	159
AC003002.4	1994	208	236	4377	194	236	2990	372	2272	108	195	3031	423	3846	2889	1526	2293
AC003002.6	1973	198	231	5172	169	231	2854	271	2610	114	173	3185	109	1795	2076	918	1521
AC003003.5	114	8	7	98	5	7	114	0	56	1	2	86	93	32	31	75	129
AC003005.2	281	38	43	370	33	43	314	141	140	35	13	246	12	56	65	48	48
AC003005.4	2028	227	287	3781	203	287	3296	266	1994	99	269	2850	372	2284	3349	2081	2735
AC003006.1	3	0	0	8	2	0	5	0	2	0	0	24	0	2	1	0	0
AC003006.7	12232	1223	1381	23200	1076	1381	15588	1487	11817	611	1148	15145	1855	12324	14885	9337	13993
AC003009.1	19	1	2	24	1	2	5	0	18	2	0	0	0	11	21	6	21
AC003035.1	4	0	4	14	2	4	11	0	4	0	2	4	0	0	0	0	0
AC003043.1	151	26	25	259	25	25	200	152	129	16	34	206	46	52	34	22	18
AC003051.1	687	68	98	1154	54	98	648	149	614	48	64	735	345	111	133	95	182
AC003070.1	3749	7	3	6148	9	3	2249	0	3316	3	0	37	0	232	212	112	115
AC003075.4	103	0	0	158	0	0	119	0	105	0	0	0	0	0	0	0	0
AC003084.2	2	0	0	4	0	0	0	0	0	0	0	4	1	0	0	0	0
AC003088.1	856	68	95	1708	62	95	916	302	696	30	79	1025	232	285	193	73	193
AC003090.1	914	96	90	2255	103	90	1077	302	997	65	100	1082	502	340	465	284	587
AC003092.1	0	0	0	1	0	0	6	0	1	0	1	8	0	3	0	0	0
AC003092.2	13	1	3	19	0	3	12	0	22	0	0	28	4	0	0	0	0
AC003101.1	6	4	10	30	1	10	22	37	5	2	5	25	75	8	8	2	0
AC003102.1	25	2	1	36	1	1	30	12	20	3	8	37	0	5	2	8	8
AC003102.3	1611	171	202	2605	131	202	1264	102	1149	88	102	1708	29	1855	2258	696	1028
AC003104.1	29	6	5	71	0	5	23	8	27	0	3	25	0	8	9	1	13
AC003658.1	0	0	0	1	0	0	0	0	0	0	0	0	0	0	0	0	0
AC003664.1	28	5	9	62	2	9	31	8	31	1	7	34	3	0	0	0	0
AC003665.1	2837	570	589	6384	1034	589	3544	742	3300	560	709	3778	1067	4472	6480	4076	5107
AC003666.1	0	0	0	0	0	0	0	0	0	0	0	0	0	0	0	0	0
AC003681.1	2	0	0	1	0	0	0	0	0	0	0	0	0	0	0	0	0
AC003682.16	139	5	10	181	4	10	282	16	129	4	8	247	9	22	27	28	46
AC003956.1	1893	44	92	1765	174	92	957	133	1157	73	6	1466	144	7176	3831	3217	4477
AC003958.2	7	1	3	19	0	3	3	18	3	2	1	16	60	0	1	0	0
AC003968.1	62	9	12	32	0	12	27	0	11	0	0	16	1	5	16	1	0
AC003973.4	39	0	7	57	4	7	39	123	20	0	3	34	34	10	31	0	0
AC003973.5	37	2	6	28	4	6	19	5	14	2	3	16	77	0	1	3	0
AC003984.1	109	21	13	133	17	13	93	3	73	7	16	148	42	6	4	2	0
AC003985.1	3	0	4	14	3	4	4	1	2	1	2	4	0	0	0	0	0
AC003986.5	0	0	0	2	0	0	0	18	6	0	0	1	0	1	0	3	32
AC003986.6	0	0	0	9	0	0	4	0	2	0	0	21	0	1	0	3	4
AC003986.7	2	0	0	0	0	0	0	0	0	0	0	0	0	0	1	0	3
AC003988.1	86	7	18	161	8	18	88	15	53	4	20	120	277	1	1	0	6
AC003991.3	1766	127	187	2321	154	187	1631	138	1418	80	87	1828	248	16086	10527	8294	10092
AC004000.1	20	3	3	30	0	3	21	0	13	1	1	17	0	1	0	0	2
AC004009.3	213	28	32	359	10	32	219	126	178	14	33	225	81	16	10	9	5
AC004012.1	2	0	0	4	0	0	26	0	2	0	0	13	5	0	2	4	0
AC004014.3	471	46	81	972	33	81	536	151	423	21	49	492	190	41	75	44	59
AC004016.1	0	0	0	1	0	0	1	0	0	0	0	1	0	0	0	0	0
AC004017.1	93	7	11	124	9	11	184	6	164	7	6	163	1	50	45	24	38
AC004019.13	226	16	59	894	36	59	532	87	431	21	32	880	134	319	288	119	223
AC004019.18	3953	371	339	6570	395	339	3199	719	3641	265	544	3834	556	6081	9439	13496	20560
AC004041.2	1363	86	137	2053	90	137	831	189	1156	86	152	1310	256	1287	2115	1166	2019
AC004051.2	44	6	3	39	3	3	34	26	25	1	4	52	46	15	19	6	21
AC004052.1	0	0	0	0	0	0	0	0	0	0	0	0	0	0	0	0	0
AC004053.1	2055	184	232	3431	175	232	2592	436	1690	111	172	2398	929	1015	1116	782	1113
AC004054.1	2	0	0	7	0	0	6	0	0	0	0	15	2	0	0	0	0
AC004057.1	7524	698	1687	11921	1149	1687	5942	3525	8284	1045	2085	10939	3510	15670	15243	12444	25639
AC004063.1	135	10	11	228	5	11	110	3	83	6	12	122	40	4	0	0	0
AC004066.3	4	0	0	3	0	0	2	26	3	0	0	14	1	0	0	9	16
AC004067.5	61	4	6	190	4	6	117	0	77	2	2	109	4	10	18	11	22
AC004069.2	7489	1271	1782	13049	1930	1782	4981	2817	8924	1412	2833	8467	3087	2309	6840	3106	9620
AC004070.1	0	0	0	0	0	0	0	0	0	0	0	0	0	0	0	0	0
AC004076.7	4188	428	482	7904	320	482	5124	593	3973	220	368	6016	303	3659	4542	2737	4307
AC004076.9	13086	688	919	18322	470	919	13762	1026	9037	326	637	10653	870	5275	7124	4196	6770
AC004079.1	0	0	0	0	0	0	0	0	0	0	0	0	0	0	0	0	0
AC004112.4	2482	186	231	4293	155	231	3599	205	2491	76	218	4183	448	2140	2851	1644	2761
AC004125.3	14	5	7	28	0	7	16	2	11	0	0	18	39	0	0	0	0
AC004156.3	120	13	17	221	11	17	102	12	63	5	9	112	27	33	34	2	27
AC004158.2	7017	544	660	13479	442	660	7354	876	6311	314	524	6765	1598	1731	2084	1708	2984
AC004158.3	276	49	44	584	52	44	279	19	245	40	33	241	33	164	130	179	206
AC004160.4	152	9	9	217	10	9	239	3	88	2	12	312	12	53	51	83	118
AC004221.2	50	11	5	93	16	5	46	72	39	1	5	48	0	122	91	91	44
AC004231.2	371	38	80	621	39	80	444	130	372	26	57	664	62	10	10	4	8
AC004237.1	5153	272	318	7279	213	318	8219	442	3841	130	290	9531	440	3290	3847	2198	3944
AC004257.1	69	8	17	147	6	17	130	6	75	2	11	113	4	16	19	27	30
AC004257.3	174	17	22	262	19	22	171	37	132	5	14	195	115	280	317	143	199
AC004381.6	1588	164	222	2727	108	222	1329	313	1611	69	126	1290	141	1813	1782	987	1576
AC004381.7	452	54	67	858	35	67	1205	120	471	19	43	551	172	154	272	78	130
AC004410.3	5	3	9	49	1	9	29	0	15	1	0	10	0	84	72	102	101
AC004447.2	11451	1006	1311	12044	442	1311	10593	592	5365	233	340	8809	368	5852	8384	3023	4310
AC004448.2	153	14	31	159	14	31	169	47	84	10	17	147	42	18	25	2	12
AC004448.5	68	0	2	103	0	2	98	0	33	2	0	29	0	18	29	93	118
AC004449.6	13	0	3	41	6	3	32	3	22	3	5	28	0	12	11	17	33
AC004458.1	0	0	0	0	0	0	0	0	0	0	0	0	0	0	0	0	0
AC004460.1	3	3	1	24	1	1	2	0	4	0	0	8	0	16	6	3	9
AC004463.6	191	41	57	350	68	57	196	89	187	34	29	243	65	1521	783	455	524
AC004466.1	1174	85	85	2409	63	85	2330	84	977	27	30	1708	23	2253	2274	627	709
AC004471.10	62	12	9	81	10	9	68	34	47	7	6	80	0	105	128	71	65
AC004471.9	1401	71	126	1378	235	126	998	208	795	80	13	1598	224	6345	4543	1816	2091
AC004485.3	287	47	74	770	25	74	344	135	356	26	50	354	304	41	46	48	67
AC004490.1	893	111	130	1663	97	130	1425	91	767	41	16	1138	0	2857	3471	1314	1467
AC004492.1	1	0	0	2	1	0	0	0	0	0	0	0	0	0	0	0	0
AC004510.3	56	17	21	95	9	21	43	85	43	10	8	54	52	0	0	0	0
AC004520.1	0	0	0	0	0	0	0	0	0	0	0	0	0	0	0	0	0
AC004528.1	21	3	6	30	3	6	13	0	10	0	3	22	0	3	0	0	0
AC004528.4	148	27	28	256	23	28	125	53	142	8	13	122	8	86	73	32	61
AC004535.2	1	0	0	0	1	0	1	1	0	0	0	4	12	0	0	0	0
AC004538.3	4135	22	40	6610	20	40	6622	63	3236	16	29	245	59	56	57	52	60
AC004540.4	693	28	29	1115	40	29	727	138	782	14	15	1209	231	665	754	675	1272
AC004540.5	816	59	72	1486	58	72	1175	211	834	32	61	1278	439	501	498	405	455
AC004543.1	0	0	0	0	0	0	1	0	0	0	0	6	0	3	2	0	0
AC004543.2	112	13	16	148	5	16	81	29	71	0	7	126	20	70	97	11	28
AC004549.6	650	43	57	813	63	57	611	112	515	23	80	918	172	2699	828	952	1668
AC004552.1	7	0	2	4	0	2	2	0	2	0	2	3	4	0	0	0	0
AC004562.1	13	0	1	25	2	1	15	85	6	0	0	24	24	0	0	0	0
AC004593.3	71	10	6	208	2	6	72	8	77	4	7	55	2	4	2	0	2
AC004595.1	0	0	0	3	0	0	1	0	1	0	1	2	0	0	0	0	0
AC004603.4	19	0	9	33	2	9	17	4	10	2	4	28	2	1	1	0	0
AC004623.2	873	48	68	1732	99	68	955	64	794	57	70	1009	2	1075	1800	892	1043
AC004637.1	49	14	11	208	25	11	153	0	60	21	3	91	52	10	10	9	4
AC004655.1	16	1	1	27	0	1	11	0	6	0	2	15	7	0	0	1	1
AC004656.1	50	3	2	24	1	2	15	0	11	3	0	8	1	0	0	0	0
AC004673.1	0	0	0	3	0	0	2	0	0	0	0	1	0	0	0	0	3
AC004691.5	166	25	20	385	24	20	120	7	180	13	24	152	48	32	35	33	50
AC004692.4	67	4	14	132	11	14	90	77	45	3	4	56	1	2	2	4	0
AC004699.1	0	0	0	0	0	0	0	0	0	0	0	0	0	0	0	0	0
AC004702.2	21040	2049	2603	27392	1812	2603	12147	2816	15466	1230	2322	17286	1863	19791	28505	9565	14996
AC004744.3	5	0	0	6	0	0	6	0	4	0	0	13	0	0	0	0	0
AC004745.1	2	0	0	0	0	0	0	0	0	0	0	0	0	0	0	0	0
AC004769.1	0	0	0	0	0	0	0	0	0	0	0	1	0	0	0	0	0
AC004775.5	1	0	0	4	0	0	9	0	2	0	0	2	0	0	2	0	0
AC004791.2	216	29	27	409	18	27	206	25	190	17	21	239	81	32	17	9	7
AC004812.1	8	1	3	11	0	3	6	0	3	0	0	6	0	0	0	0	0
AC004817.1	1	0	0	0	0	0	0	30	0	0	0	0	0	0	0	0	0
AC004824.1	932	100	105	2947	191	105	858	219	1615	101	106	902	125	3650	3830	1348	2078
AC004824.2	193	33	50	322	19	50	191	97	179	18	24	242	84	26	14	0	6
AC004837.4	7	0	0	4	0	0	14	0	1	0	0	15	0	13	5	7	11
AC004837.5	108	9	10	130	3	10	130	0	53	5	5	96	27	13	41	20	27
AC004840.8	178	15	21	330	18	21	189	64	144	16	14	227	27	80	80	66	77
AC004840.9	1688	157	211	2654	236	211	2000	82	1514	152	138	2160	108	869	927	599	653
AC004851.1	10	0	1	15	0	1	34	0	7	0	0	9	0	1	2	3	1
AC004854.4	66	6	4	64	3	4	41	6	27	6	2	27	26	28	40	31	67
AC004862.6	199	9	15	300	11	15	166	26	172	4	7	79	42	12	16	8	30
AC004869.2	5	1	1	8	0	1	3	5	7	0	0	9	0	0	0	0	0
AC004869.3	0	0	0	0	0	0	0	0	0	0	0	0	0	0	0	0	0
AC004870.3	154	23	41	292	24	41	164	104	153	18	24	156	264	36	20	14	15
AC004870.4	9	0	1	7	1	1	7	50	6	1	0	10	9	1	1	1	0
AC004875.1	0	0	0	0	0	0	0	0	0	0	0	0	0	0	0	0	0
AC004878.2	1561	165	297	3998	156	297	1714	181	1489	89	116	1375	144	233	508	308	359
AC004878.7	155	9	26	248	16	26	112	12	72	4	14	88	62	19	23	30	37
AC004878.8	125	24	36	584	19	36	245	16	213	17	17	212	10	35	89	45	67
AC004893.11	6860	429	579	15221	564	579	9779	921	7853	382	544	6436	1031	5643	7018	3750	5592
AC004895.1	18	0	4	13	3	4	10	37	13	1	3	17	1	0	0	0	0
AC004895.4	238	28	55	350	29	55	214	106	179	26	34	251	64	53	26	10	17
AC004899.1	85	5	7	154	5	7	69	17	103	7	2	136	0	129	166	29	49
AC004901.1	450	38	92	707	58	92	402	225	358	42	60	512	414	45	39	17	14
AC004906.3	355	64	131	617	84	131	210	40	419	38	38	203	24	1463	2284	492	665
AC004920.3	13	2	3	36	2	3	22	1	16	2	1	16	3	0	0	0	0
AC004924.1	34	0	4	128	0	4	22	2	33	3	3	31	0	13	10	17	22
AC004941.3	35	1	3	17	1	3	8	0	7	1	1	22	53	7	2	0	0
AC004943.1	21	0	2	38	4	2	58	0	17	2	0	52	0	10	37	33	51
AC004947.2	2	0	0	8	0	0	4	0	2	0	0	7	0	0	0	0	4
AC004951.6	2901	427	486	6729	278	486	3807	444	2944	148	226	3126	327	612	751	530	729
AC004969.1	0	0	0	0	0	0	1	0	0	0	0	0	0	0	0	0	0
AC004980.1	0	0	0	0	0	0	0	0	0	0	0	0	0	0	0	0	0
AC004980.7	11198	839	1240	25622	741	1240	13881	1091	10280	480	818	12121	1229	3087	3779	2202	3448
AC004988.1	28	2	6	49	4	6	52	0	39	4	1	46	2	0	0	0	0
AC005000.2	26	1	1	21	0	1	7	0	15	0	3	25	0	4	11	1	13
AC005003.1	910	65	73	2141	112	73	896	294	1206	40	56	1160	68	1619	1606	1655	2088
AC005008.2	133	18	12	213	7	12	177	33	80	4	10	149	78	2	7	1	1
AC005009.1	5	1	2	8	1	2	7	0	1	0	0	1	0	2	4	4	3
AC005009.2	111	9	20	77	1	20	144	0	46	3	5	248	4	86	162	31	48
AC005013.5	435	53	58	560	87	58	219	23	382	23	12	277	3	1492	687	494	481
AC005019.3	12	1	0	4	1	0	6	0	4	2	0	7	5	0	0	0	0
AC005020.1	4	0	0	0	0	0	0	0	0	0	0	0	0	1	0	0	0
AC005022.1	103	8	22	164	9	22	111	27	89	4	9	142	181	7	9	6	8
AC005027.3	164	4	12	210	16	12	631	24	96	11	9	585	63	553	564	71	127
AC005029.1	46	4	5	46	2	5	44	65	44	4	5	56	4	0	2	20	0
AC005037.2	1	0	0	3	0	0	3	0	0	0	0	2	9	0	0	2	0
AC005037.3	3062	227	293	5172	157	293	4954	470	2680	115	209	5380	734	4072	6537	3148	4749
AC005041.17	17	6	3	46	0	3	12	0	30	1	1	24	77	73	44	10	37
AC005042.4	9076	988	1108	16339	804	1108	8717	1187	8702	448	959	9324	820	11804	13236	6636	10567
AC005042.5	95	10	19	144	9	19	95	57	115	5	22	126	64	11	2	4	0
AC005048.1	0	0	0	0	0	0	0	0	0	0	0	0	0	0	0	0	0
AC005062.2	33508	1513	2093	49382	1673	2093	28159	5592	30140	1179	3585	41967	6857	114812	50993	47408	127113
AC005071.1	100	18	24	261	18	24	358	0	111	9	3	239	0	39	60	11	26
AC005076.5	72	9	12	168	12	12	53	53	61	3	12	102	0	250	366	354	497
AC005077.12	490	51	60	957	21	60	285	107	548	20	30	251	188	67	111	82	74
AC005077.5	48	9	7	83	4	7	51	3	43	5	9	55	0	3	5	1	1
AC005082.1	6104	412	556	11251	423	556	8174	596	6075	247	404	9560	830	7691	8095	4643	7798
AC005082.12	2	0	0	10	0	0	9	0	13	0	0	3	0	2	6	0	2
AC005083.1	202	34	27	466	31	27	59	125	287	9	51	84	67	524	451	275	336
AC005088.1	4	1	2	6	0	2	3	0	4	1	0	9	0	0	0	0	0
AC005104.3	11109	398	512	18986	621	512	11683	2274	12574	235	767	17110	1901	11639	13476	8897	16607
AC005150.1	7	2	1	20	0	1	7	12	11	1	3	15	0	0	1	0	0
AC005152.2	527	21	35	347	10	35	400	84	256	6	19	598	236	141	181	60	74
AC005152.3	6	3	0	5	1	0	0	0	1	1	0	1	0	3	2	2	0
AC005154.6	4166	270	390	6895	179	390	4650	589	3005	95	161	3747	266	583	848	524	685
AC005159.1	3	1	0	3	0	0	0	0	3	0	0	1	0	0	1	1	10
AC005160.3	18	1	0	11	0	0	12	0	7	1	0	14	0	0	2	0	0
AC005161.1	5	0	1	6	0	1	0	2	5	0	0	2	1	0	0	0	0
AC005162.4	31	2	3	52	0	3	22	0	19	0	3	32	0	0	1	2	0
AC005162.5	19	2	1	7	0	1	7	0	11	0	0	3	47	2	0	2	0
AC005176.2	2	0	4	6	0	4	6	0	8	0	1	12	0	0	0	0	0
AC005195.1	0	0	0	0	0	0	0	0	0	0	0	1	0	0	0	0	0
AC005197.2	319	15	31	550	18	31	284	1	155	15	19	270	4	70	80	25	39
AC005215.1	5	0	0	0	1	0	2	0	1	0	0	1	0	0	0	0	0
AC005220.3	20	3	1	35	3	1	25	0	21	0	3	15	0	36	67	67	91
AC005224.2	252	37	62	786	28	62	435	52	338	19	43	432	179	182	201	89	105
AC005229.1	18	2	8	35	4	8	15	1	16	1	3	9	0	57	51	25	41
AC005235.1	35	3	8	86	3	8	47	120	39	5	5	57	41	4	0	2	3
AC005237.4	1799	133	186	1527	73	186	754	73	844	49	73	1524	176	665	792	124	238
AC005253.2	3496	332	400	4820	319	400	2656	337	2121	117	144	2526	394	8051	9609	4141	5875
AC005253.4	3481	556	538	4290	839	538	2065	1381	2937	507	772	3163	949	15285	15569	9354	14462
AC005256.1	0	0	0	5	0	0	0	0	4	0	0	3	0	0	1	4	0
AC005262.2	646	118	127	1164	249	127	1095	252	758	93	94	1332	241	2023	2253	1017	1455
AC005262.3	331	28	32	597	21	32	560	39	378	16	27	629	21	590	792	215	232
AC005264.2	141	26	45	326	18	45	157	26	165	13	34	190	84	33	20	23	25
AC005276.1	11236	3436	4146	9844	2216	4146	4922	1705	5077	1364	2687	2900	907	7589	8066	1481	1890
AC005281.1	1741	121	153	3433	113	153	1542	281	1722	58	136	1647	688	1053	1072	313	576
AC005281.2	10	1	2	11	1	2	6	0	2	1	1	7	0	34	59	4	1
AC005284.1	0	0	0	0	0	0	0	0	0	0	0	0	0	0	0	0	0
AC005288.1	2	0	0	1	0	0	4	0	1	0	0	3	0	0	1	0	1
AC005301.8	0	0	0	2	0	0	1	0	0	0	0	0	67	0	0	2	0
AC005304.1	51	4	8	44	3	8	38	1	34	2	2	52	63	0	6	4	4
AC005306.3	3939	185	274	4959	204	274	2906	289	2748	124	22	1938	100	3640	5003	1066	1433
AC005307.1	230	31	44	87	7	44	26	11	54	9	6	72	0	489	654	190	225
AC005307.3	4007	696	780	6512	401	780	2248	1140	3080	287	494	2557	1220	2505	2900	2159	3186
AC005324.6	650	32	38	160	4	38	249	0	45	1	3	208	163	499	733	33	66
AC005324.7	0	0	0	4	0	0	0	0	0	1	0	4	0	0	0	0	0
AC005329.7	3440	349	463	6029	782	463	2983	478	3181	417	81	2818	398	13089	9401	2911	4609
AC005330.2	6	0	2	6	0	2	18	0	2	0	0	2	0	3	4	0	0
AC005339.2	273	48	47	223	40	47	183	19	124	26	25	246	0	538	770	332	516
AC005355.1	2590	280	291	3899	139	291	1820	474	1870	105	156	1716	439	2207	2450	1589	2026
AC005355.2	46	7	11	53	2	11	36	20	29	5	3	25	2	16	11	5	7
AC005356.1	116	11	16	217	10	16	176	1	71	6	10	145	7	158	143	87	88
AC005358.1	404	70	96	748	114	96	691	167	387	33	62	531	147	175	219	47	10
AC005358.3	246	32	57	509	20	57	403	42	250	23	39	352	84	43	47	10	18
AC005370.1	0	0	0	0	0	0	0	0	0	0	0	0	0	0	0	0	0
AC005375.1	0	0	0	0	0	0	0	0	0	0	0	0	0	0	0	0	0
AC005387.2	2015	378	412	3239	591	412	1476	537	1917	306	172	2400	113	6959	13847	3001	4125
AC005387.3	5467	1815	1818	7174	3481	1818	3659	3672	4796	1766	462	5178	2176	22754	33385	7854	9979
AC005391.2	58	10	3	183	5	3	67	0	73	2	3	61	0	52	87	37	33
AC005392.13	82	4	16	105	6	16	76	35	52	5	15	95	92	2	2	1	2
AC005394.1	606	70	96	1082	58	96	292	86	461	42	37	384	295	531	608	334	535
AC005477.1	7	2	5	6	0	5	8	0	2	1	0	6	0	0	0	0	0
AC005481.5	103	7	3	104	0	3	148	0	66	1	0	206	0	41	62	96	177
AC005484.5	10376	729	777	13919	920	777	5486	981	9677	540	1278	10043	1440	9158	11198	7180	10381
AC005487.2	13	1	2	19	0	2	34	0	11	0	2	47	0	4	0	0	5
AC005488.1	5388	356	479	13738	384	479	8451	371	5395	211	336	5621	292	1185	1721	1851	2984
AC005493.1	734	89	134	941	78	134	351	142	603	53	84	262	86	169	452	119	177
AC005498.3	0	0	0	1	0	0	1	0	0	0	0	3	0	8	3	1	18
AC005498.4	0	0	0	2	0	0	0	0	0	0	0	1	0	0	0	0	0
AC005513.1	4	0	1	7	0	1	3	0	3	0	1	0	0	0	0	0	0
AC005518.2	0	0	0	0	0	0	2	0	0	0	0	2	0	0	0	0	0
AC005519.4	7403	778	1007	9339	591	1007	7960	542	4823	369	435	7481	363	5915	7134	2817	3798
AC005522.7	146	25	42	658	16	42	236	28	214	15	14	210	18	86	87	42	35
AC005523.2	5398	600	734	11023	1225	734	4862	1282	6641	634	651	5315	1036	14123	13032	8696	11064
AC005523.3	128	13	24	276	12	24	218	32	135	16	14	231	27	91	75	43	47
AC005532.5	31	0	3	49	2	3	53	0	30	0	3	74	0	1	10	0	0
AC005534.8	94	6	14	135	7	14	83	0	78	0	13	129	48	63	56	49	59
AC005537.2	5	3	0	26	3	0	22	11	7	4	6	22	0	0	3	0	0
AC005538.5	12	2	2	28	3	2	21	71	14	0	4	23	4	0	0	2	1
AC005540.3	1113	77	101	1802	191	101	1214	210	932	55	12	1108	94	3060	2811	988	1481
AC005544.1	467	27	26	795	30	26	1432	56	371	11	17	1388	99	286	279	162	245
AC005546.2	68	20	27	335	20	27	154	0	111	11	14	97	1	20	27	21	17
AC005549.1	0	0	0	0	0	0	0	0	0	0	0	0	0	0	0	0	0
AC005549.2	56	7	16	65	5	16	53	3	34	6	1	41	0	12	30	0	1
AC005549.3	17	2	2	18	5	2	10	22	11	4	2	25	21	32	37	49	61
AC005550.3	32	1	9	42	1	9	38	66	27	3	3	25	21	5	0	0	0
AC005550.4	5	0	2	3	0	2	3	0	1	0	0	5	0	19	3	2	11
AC005550.5	0	0	0	0	0	0	0	0	0	0	0	0	0	1	0	0	0
AC005559.2	126	1	8	143	19	8	104	26	75	2	3	120	6	589	334	181	149
AC005562.1	13	2	3	9	4	3	19	2	16	0	2	15	1	6	1	0	0
AC005592.1	1674	183	208	740	41	208	385	34	426	25	52	261	38	662	931	183	308
AC005592.2	3477	295	397	7909	216	397	6158	349	3049	141	231	4468	833	1096	1183	617	965
AC005592.3	155	8	13	254	4	13	92	0	118	0	1	49	0	2	4	5	12
AC005594.3	1276	140	198	3096	297	198	1929	220	1718	240	97	1929	129	2830	3288	1173	1472
AC005597.1	12	1	1	7	1	1	34	0	5	0	2	35	60	19	8	15	2
AC005606.1	21	5	6	91	11	6	189	0	44	1	16	136	43	15	16	25	5
AC005606.14	1954	328	377	3151	581	377	1770	446	1982	285	282	2344	422	6965	7500	5085	7451
AC005606.15	872	82	107	1938	167	107	1122	5	987	76	20	1161	24	3083	2862	1195	1884
AC005609.1	1321	119	152	1985	90	152	1015	153	944	61	83	1161	98	637	924	289	386
AC005614.3	82	15	6	127	4	6	69	14	59	1	2	103	4	546	278	146	207
AC005614.5	3513	298	306	5648	198	306	3758	305	3107	131	303	4137	524	4355	4719	2544	4140
AC005616.1	1378	151	202	2144	106	202	816	472	1004	87	119	979	647	1118	1290	813	1241
AC005616.2	68	7	16	113	6	16	64	7	34	6	4	50	24	4	8	10	7
AC005618.6	135	19	19	177	9	19	108	39	103	7	11	118	0	192	274	55	102
AC005621.1	7	0	0	6	1	0	2	0	3	1	1	6	0	0	0	0	0
AC005624.2	178	15	36	379	31	36	115	102	133	10	28	142	38	164	224	83	112
AC005625.1	82	2	6	76	4	6	95	0	36	1	3	92	0	78	79	42	78
AC005631.1	1	0	0	6	0	0	1	0	1	0	0	1	0	0	0	1	0
AC005682.5	2215	210	253	5529	316	253	2657	313	1995	97	183	2164	172	2236	2338	1734	2819
AC005682.8	1434	212	311	2406	144	311	1788	412	1107	76	149	1702	537	125	193	121	216
AC005686.1	0	0	0	1	0	0	0	0	0	0	0	0	0	0	0	0	0
AC005701.1	0	0	0	0	0	0	0	0	0	0	0	0	0	0	0	0	0
AC005702.1	68	15	12	131	51	12	42	31	75	31	4	40	23	141	398	68	100
AC005702.2	67	20	23	172	44	23	54	0	75	26	0	53	28	184	259	32	50
AC005702.3	57	17	9	118	21	9	44	0	58	14	0	48	41	112	249	39	37
AC005702.4	79	14	9	119	54	9	39	0	74	27	3	48	0	131	353	45	54
AC005703.2	12	1	2	14	3	2	9	12	11	2	1	16	1	4	3	0	0
AC005703.3	0	0	0	0	0	0	2	0	0	0	0	4	0	0	0	0	0
AC005725.1	1	0	0	1	0	0	1	0	1	1	0	1	0	0	0	0	0
AC005740.5	1023	72	98	2096	98	98	1570	261	1175	52	121	1952	251	1414	1929	1166	1645
AC005740.6	22	4	3	30	2	3	25	0	14	1	2	34	0	18	21	12	44
AC005754.7	1234	110	104	1451	92	104	952	59	566	74	66	1143	101	427	533	281	363
AC005754.8	424	22	14	525	11	14	391	11	285	11	11	424	9	74	108	83	87
AC005757.6	18	4	4	33	5	4	49	14	21	1	2	24	0	3	4	2	2
AC005757.7	42	4	3	78	4	3	32	0	37	1	0	39	44	12	33	8	2
AC005772.2	219	34	45	316	25	45	182	16	145	15	37	240	312	4	5	5	9
AC005775.2	1604	134	166	1313	147	166	1172	147	783	69	54	1482	166	3462	2283	2149	2329
AC005779.2	1222	187	224	1756	197	224	1184	464	888	104	165	1398	303	1307	1455	706	899
AC005780.1	170	24	35	229	15	35	124	51	121	19	20	156	193	12	3	10	6
AC005783.1	16	2	0	18	2	0	17	1	8	0	3	12	0	10	22	4	16
AC005785.2	1438	284	369	1371	288	369	1320	150	750	153	133	1379	43	8196	4332	3756	4788
AC005786.5	27	1	7	35	1	7	40	1	15	4	2	27	2	9	16	18	0
AC005786.7	9086	926	1488	10301	1759	1488	7104	1202	5487	873	361	8589	567	9264	10490	3111	4029
AC005789.11	341	25	28	658	14	28	896	22	380	11	8	979	22	247	384	377	388
AC005789.9	100	6	12	236	29	12	145	0	108	8	2	150	0	265	301	121	166
AC005808.3	437	52	121	876	37	121	522	146	401	38	47	588	149	29	36	15	47
AC005841.1	1121	90	120	1289	68	120	757	120	642	27	42	849	156	117	181	78	143
AC005863.1	48	5	11	61	4	11	42	0	32	5	4	59	30	26	18	16	17
AC005863.2	174	18	31	329	14	31	191	121	157	12	21	202	181	49	22	25	29
AC005926.1	0	0	0	0	0	0	0	0	0	0	0	0	0	0	0	0	0
AC005932.1	783	102	113	1306	107	113	525	163	594	30	43	661	325	1547	839	711	906
AC005943.4	82	18	13	365	10	13	181	0	160	10	10	181	3	63	92	63	77
AC005943.5	274	45	58	1101	136	58	1018	187	670	78	57	1124	81	489	442	408	552
AC005944.2	6405	2504	2308	10302	3783	2308	5267	3721	6240	2582	993	8869	2676	29887	29380	11254	16721
AC005954.3	399	40	41	643	24	41	309	6	322	11	15	312	103	142	240	48	45
AC005954.4	979	98	124	1357	148	124	799	8	729	72	29	911	112	1729	2299	312	386
AC006000.5	1086	31	70	866	19	70	861	50	367	13	21	963	282	183	113	46	66
AC006003.3	2	0	0	3	0	0	5	0	2	0	0	2	0	0	0	0	0
AC006004.1	73	17	24	120	10	24	72	10	58	13	13	83	14	4	0	0	0
AC006007.1	2	0	1	2	0	1	2	28	2	0	0	4	0	0	0	0	0
AC006014.1	5492	372	498	13947	387	498	8401	388	5518	218	337	5764	334	1240	1779	1954	3080
AC006014.8	976	59	62	1641	72	62	1742	175	778	30	27	1430	29	269	242	241	260
AC006019.3	36	7	5	234	7	5	36	0	99	3	1	33	0	10	6	6	24
AC006019.4	12	4	3	47	6	3	39	0	27	4	6	11	0	1	0	0	0
AC006026.1	0	0	0	0	0	0	0	0	0	0	0	0	0	0	0	0	0
AC006026.13	190	18	12	297	15	12	125	14	169	8	6	237	1	876	507	374	643
AC006037.2	0	0	0	0	0	0	0	0	0	0	0	0	0	0	0	0	0
AC006041.1	1	0	0	4	0	0	0	0	2	0	0	0	19	0	0	0	0
AC006042.6	556	75	71	661	37	71	193	162	239	25	37	191	30	543	594	278	365
AC006042.7	326	36	45	489	191	45	344	141	210	32	32	340	36	1321	598	313	315
AC006050.2	18	6	5	15	1	5	12	31	9	0	1	15	80	5	12	9	20
AC006076.1	0	0	0	0	0	0	0	0	0	0	0	0	40	0	0	0	0
AC006080.1	0	0	0	0	0	0	0	0	0	0	0	0	0	0	0	0	0
AC006115.1	6	1	1	6	0	1	11	0	3	1	0	8	0	0	0	0	0
AC006115.3	1596	95	186	2772	80	186	1696	487	1241	69	87	837	243	112	43	44	61
AC006116.1	52	3	1	32	2	1	21	0	11	1	0	25	0	1	5	0	8
AC006116.12	30	1	1	44	1	1	29	24	27	2	2	17	0	13	6	11	9
AC006116.15	16	4	6	16	1	6	20	47	20	1	4	17	0	9	3	5	40
AC006116.17	1109	141	168	1778	121	168	1019	244	913	86	179	1099	204	497	517	311	479
AC006116.19	9	1	0	31	0	0	12	0	5	0	0	12	0	0	1	2	5
AC006116.20	587	8	19	1352	7	19	745	23	673	4	11	181	1	10	13	5	3
AC006116.21	140	24	32	260	9	32	100	2	126	13	18	101	0	27	47	23	83
AC006116.24	275	33	31	745	38	31	488	36	475	39	57	544	65	393	587	304	434
AC006126.3	914	143	180	1374	147	180	945	188	770	86	110	870	328	464	555	125	152
AC006126.4	90	18	37	211	12	37	100	14	69	13	17	154	60	32	60	15	6
AC006129.1	0	0	0	0	0	0	5	0	2	1	0	9	0	5	2	0	0
AC006129.2	63	8	10	80	1	10	345	66	32	2	5	378	29	53	59	7	36
AC006129.4	11	0	0	10	0	0	24	0	7	0	0	40	0	112	71	0	1
AC006130.1	23	4	8	25	3	8	29	11	14	3	2	29	0	4	7	4	14
AC006130.3	1244	96	122	1356	53	122	1100	118	812	44	100	1403	165	1166	1446	500	673
AC006132.1	395	26	32	259	26	32	273	3	99	5	2	300	43	889	920	117	234
AC006145.1	0	0	0	0	0	0	0	0	0	0	0	0	0	0	0	0	0
AC006150.1	5	0	0	3	0	0	1	0	2	0	0	1	0	0	0	0	0
AC006150.2	0	0	0	0	0	0	0	0	0	0	0	0	0	0	0	0	0
AC006156.1	0	2	0	1	0	0	6	137	1	0	2	0	242	0	0	0	0
AC006159.3	95	12	16	107	7	16	52	84	56	5	7	92	176	1	0	0	0
AC006159.4	14	3	4	20	1	4	5	24	12	0	1	41	7	0	0	2	0
AC006159.5	34	1	6	193	6	6	319	1	64	3	0	136	0	12	12	10	12
AC006160.5	3022	224	317	6513	315	317	3198	386	4182	174	425	3991	512	4817	4664	4532	6416
AC006196.1	105	8	13	194	12	13	113	24	96	4	4	130	95	19	20	5	18
AC006227.1	456	41	92	811	51	92	453	77	372	21	38	526	232	97	89	57	98
AC006262.10	0	0	0	2	0	0	0	0	0	0	0	0	0	0	0	0	0
AC006262.4	185	18	24	356	16	24	223	152	124	6	16	210	143	1	10	4	27
AC006262.5	80	10	15	119	4	15	89	9	36	6	16	73	109	38	34	9	6
AC006262.6	12	3	4	15	0	4	34	0	2	0	0	9	14	32	10	0	12
AC006272.1	160	7	9	92	1	9	44	0	23	1	2	51	0	86	145	17	23
AC006272.2	98	5	3	37	0	3	14	0	8	1	1	15	0	52	62	8	6
AC006273.4	94	19	15	92	3	15	64	44	70	3	11	48	10	34	52	22	57
AC006273.5	392	74	66	455	29	66	559	52	329	16	34	434	30	374	443	422	478
AC006273.7	51	3	7	33	2	7	88	0	19	0	4	24	0	13	5	20	42
AC006277.2	1185	164	190	1611	129	190	881	232	905	96	189	1129	311	1702	2121	853	1315
AC006296.1	93	7	4	149	1	4	87	48	94	3	8	103	38	19	27	7	52
AC006296.2	2	1	0	2	0	0	3	0	2	0	0	2	0	0	0	0	0
AC006322.1	0	0	0	1	0	0	1	0	2	0	0	0	0	0	0	0	0
AC006328.1	0	0	0	0	0	0	0	0	0	0	0	0	0	0	0	0	0
AC006369.2	2045	283	285	4036	385	285	4045	813	2047	144	298	5582	440	5479	5963	2387	3381
AC006369.3	29	3	5	42	2	5	42	6	28	5	8	56	48	3	2	2	1
AC006371.1	0	0	0	0	0	0	0	0	0	0	0	0	0	0	0	0	0
AC006372.1	6	1	3	2	0	3	17	0	0	0	0	18	0	4	3	2	0
AC006372.4	222	33	40	296	24	40	358	85	133	11	19	337	64	60	61	37	68
AC006372.5	25	2	2	8	0	2	18	0	6	0	0	37	0	8	6	3	2
AC006372.6	53	2	0	19	2	0	26	0	6	0	0	34	0	13	19	3	0
AC006373.1	18	0	4	14	1	4	8	0	10	0	0	6	28	0	0	0	0
AC006377.1	0	0	0	1	0	0	0	0	1	0	0	0	0	0	0	0	0
AC006378.2	1587	88	98	2255	81	98	1760	1130	1507	29	132	2343	867	3268	3424	2100	3828
AC006380.1	0	0	0	0	0	0	0	0	0	0	0	0	0	0	0	0	0
AC006380.3	3	0	0	2	1	0	5	1	3	0	1	12	0	0	0	0	0
AC006432.1	0	0	0	0	0	0	0	0	0	0	0	0	0	0	0	0	0
AC006435.1	750	141	172	2292	96	172	1081	125	1083	53	104	755	92	237	312	256	369
AC006445.8	7	0	0	27	2	0	17	0	13	0	0	15	0	19	16	5	6
AC006449.1	323	8	13	605	1	13	753	0	275	1	9	758	30	138	315	173	198
AC006452.1	0	0	0	1	0	0	2	0	1	0	0	0	0	0	0	0	0
AC006455.1	0	0	0	0	0	0	0	0	0	0	0	2	0	0	0	0	0
AC006458.3	2	0	0	0	0	0	0	0	0	0	0	3	0	0	2	0	0
AC006460.2	477	50	64	1231	74	64	1181	68	651	34	87	1267	5	503	664	284	431
AC006480.1	1	1	2	25	0	2	3	0	2	0	0	9	0	0	0	0	0
AC006481.1	1515	115	168	2738	106	168	1062	270	1233	72	119	1272	635	367	532	247	321
AC006482.1	0	0	0	0	0	0	1	0	0	0	0	0	0	0	0	0	0
AC006483.1	18530	2535	3379	43198	5595	3379	19760	6486	28758	3498	3609	24136	3849	26364	47966	15448	19650
AC006486.1	30	1	5	36	3	5	42	0	47	1	0	56	27	80	78	51	75
AC006486.9	12839	1670	2015	29627	3397	2015	18812	2929	16025	1865	1205	19671	1759	46271	45584	27204	38765
AC006487.1	0	0	0	0	0	0	0	0	0	0	0	1	0	0	0	0	0
AC006534.1	0	0	0	0	0	0	0	0	0	0	0	1	0	0	0	0	0
AC006534.2	14	1	4	27	0	4	9	3	16	0	1	13	5	3	10	2	4
AC006538.1	508	43	81	723	73	81	342	4	372	44	33	469	26	487	473	223	284
AC006538.4	6312	639	981	7672	1162	981	3900	824	4439	492	424	5136	765	10318	9979	5010	7805
AC006539.1	8	0	3	67	0	3	29	0	44	0	0	14	0	7	11	15	16
AC006547.13	1210	85	125	2087	102	125	1281	126	1051	64	91	1478	147	1292	1864	721	879
AC006547.14	37	5	0	50	2	0	86	0	20	0	0	79	0	19	38	25	10
AC006547.15	763	41	61	1412	72	61	738	58	792	43	55	958	147	802	1230	459	548
AC006547.8	723	201	194	2061	302	194	1049	508	1108	167	248	1197	320	985	1118	1820	2470
AC006552.1	19	4	5	65	1	5	22	0	9	1	5	42	1	0	0	8	0
AC006557.1	22	3	6	53	5	6	16	0	46	1	3	26	0	0	6	1	1
AC006926.1	0	0	0	0	0	0	0	0	0	0	0	0	0	0	0	0	0
AC006942.4	886	37	66	1257	179	66	724	163	752	38	18	1147	148	1610	1601	539	801
AC006946.15	229	28	31	473	35	31	295	82	240	20	27	300	79	74	103	63	99
AC006946.16	4	2	2	22	1	2	16	0	11	1	3	19	15	7	24	0	0
AC006946.17	2	0	0	4	0	0	0	0	0	0	0	0	0	0	0	0	0
AC006947.1	3	0	0	8	0	0	4	0	3	0	1	6	0	0	0	1	0
AC006953.1	5	0	0	48	0	0	33	0	7	0	0	5	0	0	0	1	0
AC006960.7	314	40	66	599	29	66	282	101	291	19	43	399	133	20	24	1	10
AC006967.1	1	1	1	1	0	1	18	0	11	0	0	0	1	0	0	0	0
AC006988.1	7	0	0	8	0	0	0	0	0	0	0	0	0	0	0	0	0
AC006994.2	687	61	73	1324	63	73	1216	245	502	33	30	889	305	127	188	101	141
AC006994.3	0	0	1	0	0	1	1	0	2	0	0	0	0	5	1	2	2
AC006995.8	3475	522	581	6677	403	581	3971	764	2888	226	356	3215	588	772	1082	965	1558
AC007003.1	7	0	0	26	1	0	7	1	3	1	1	14	35	0	1	0	0
AC007009.1	168	15	27	226	21	27	54	38	136	3	21	90	9	832	432	225	434
AC007009.2	5	0	0	3	0	0	0	0	2	0	0	2	0	0	0	0	3
AC007025.1	0	0	0	0	0	0	1	0	0	0	0	0	0	0	0	0	0
AC007036.4	46	4	6	49	2	6	62	1	22	2	4	28	7	7	9	1	5
AC007036.5	635	26	36	719	25	36	589	51	415	9	33	1389	48	468	594	183	374
AC007036.6	31	1	3	8	1	3	21	31	11	0	0	41	0	1	5	0	0
AC007038.7	1262	135	142	2297	67	142	1985	54	1095	47	72	1732	300	156	230	149	377
AC007040.1	0	0	0	0	0	0	1	0	0	0	0	0	0	0	0	0	0
AC007040.11	3536	787	872	8726	968	872	5882	1345	4850	585	1117	6294	1017	5366	5287	3192	4107
AC007040.2	0	0	0	0	0	0	0	0	0	0	0	1	0	0	0	0	0
AC007040.3	0	0	0	1	0	0	0	0	0	0	0	0	0	0	0	0	0
AC007040.5	2	0	0	6	0	0	0	0	0	0	0	1	0	3	0	0	0
AC007040.6	71	21	18	220	28	18	135	3	129	10	6	154	11	523	278	212	261
AC007040.7	44	8	6	40	3	6	24	12	17	2	5	54	0	7	20	3	0
AC007040.8	338	55	78	532	59	78	293	179	277	43	58	377	154	17	31	13	41
AC007041.1	0	0	0	0	0	0	0	0	2	0	0	0	0	0	0	0	0
AC007050.1	0	0	0	0	0	0	0	0	0	0	0	0	0	0	0	0	0
AC007050.17	21	0	4	67	1	4	35	0	10	1	2	32	0	2	6	3	0
AC007056.1	0	0	0	0	0	0	0	0	0	0	0	0	0	0	0	0	0
AC007064.24	49	0	1	148	1	1	103	14	27	1	0	97	31	5	0	3	2
AC007078.4	147	24	34	508	9	34	194	6	181	10	11	185	10	129	109	44	63
AC007091.1	1394	105	139	2325	88	139	1684	409	1227	63	126	1934	928	190	184	151	213
AC007092.1	5353	656	894	9065	928	894	6065	1539	5366	559	1011	6988	1775	5645	7849	4178	6209
AC007096.1	0	0	0	0	0	0	0	0	0	0	0	0	0	0	0	0	0
AC007098.1	1709	162	178	3021	131	178	1628	310	1402	113	172	1934	420	869	881	405	766
AC007099.1	514	19	43	670	17	43	439	34	277	16	10	311	16	35	33	19	24
AC007099.2	25	7	6	74	2	6	39	42	22	2	1	33	123	2	1	0	4
AC007106.1	1355	445	448	2226	342	448	1902	282	1072	154	353	610	228	321	521	386	449
AC007114.1	3	0	0	0	0	0	0	0	0	0	1	1	0	1	2	3	5
AC007126.1	44	2	5	125	4	5	33	0	39	1	5	39	7	0	0	0	0
AC007128.1	1626	209	219	2687	144	219	1201	353	1360	68	154	1328	531	1701	1671	742	1016
AC007131.1	303	42	50	624	30	50	366	117	307	11	22	350	261	23	48	20	47
AC007131.2	771	73	112	1440	76	112	1067	677	689	34	60	990	638	55	86	53	99
AC007131.3	0	0	0	0	0	0	0	0	0	0	0	0	0	0	0	0	0
AC007161.5	557	6	11	830	17	11	478	34	596	8	21	950	40	0	2	0	0
AC007163.3	41	8	8	107	3	8	58	90	50	0	7	75	135	4	20	10	9
AC007163.6	1444	126	173	3281	179	173	1666	203	2082	136	213	2443	258	7886	3542	4746	6792
AC007179.1	0	0	1	0	0	1	1	1	0	0	3	3	2	0	0	0	0
AC007179.2	0	0	0	0	0	0	0	0	0	0	0	0	0	0	0	0	0
AC007182.6	268	28	26	537	39	26	248	106	302	17	16	280	124	352	353	292	422
AC007192.6	1535	139	204	2657	242	204	1281	140	1179	115	101	1356	207	1589	2151	661	804
AC007193.10	4419	475	487	4713	323	487	2352	343	2180	188	123	2615	244	4470	5550	1450	1916
AC007193.6	995	214	287	1595	111	287	884	630	684	77	147	922	515	109	160	35	113
AC007193.8	588	131	168	937	222	168	491	178	556	99	43	683	154	3957	3944	1954	3160
AC007193.9	181	27	30	428	25	30	173	28	197	17	16	178	90	65	102	53	81
AC007204.1	56	0	1	55	0	1	55	0	22	0	0	47	0	47	45	47	53
AC007204.2	6383	883	1125	13481	964	1125	5585	1392	6450	427	1037	6547	1617	6014	8623	3817	6765
AC007216.1	333	25	31	591	151	31	287	146	286	46	11	330	43	7472	2006	1680	2147
AC007216.2	14	1	7	73	4	7	65	5	17	1	2	32	1	0	1	0	0
AC007228.11	1699	132	159	2244	104	159	1684	149	1337	87	187	1747	130	557	831	555	946
AC007228.5	505	136	142	898	229	142	578	137	519	147	184	682	247	323	225	237	448
AC007228.9	348	126	111	683	216	111	403	128	444	129	171	485	176	320	217	235	447
AC007241.1	0	0	0	0	0	0	0	0	0	0	0	0	0	0	0	0	0
AC007242.1	0	0	0	0	0	0	0	0	0	0	0	0	0	0	0	0	0
AC007246.3	4449	601	738	6620	507	738	4071	668	2948	248	340	5331	785	4972	4148	2034	3333
AC007249.3	51	32	14	150	23	14	34	61	66	12	13	31	4	22	58	33	49
AC007250.4	125	28	43	145	13	43	42	110	99	11	15	66	9	52	95	14	45
AC007251.2	585	36	50	1010	27	50	485	101	467	21	34	655	179	88	85	64	115
AC007255.8	987	78	97	1200	49	97	520	125	753	28	79	642	128	616	806	172	217
AC007271.3	75	12	6	154	10	6	238	1	103	9	7	176	0	101	154	20	58
AC007276.5	199	9	16	367	47	16	154	0	177	15	7	240	1	369	127	218	414
AC007277.3	709	64	65	1911	32	65	1114	394	838	23	55	1238	353	78	174	193	283
AC007278.2	0	0	0	0	0	0	0	0	0	0	0	0	0	0	0	0	0
AC007278.3	0	0	0	0	0	0	0	0	0	0	0	2	0	0	0	0	0
AC007283.5	21	0	0	47	0	0	153	40	15	0	0	59	0	25	74	97	118
AC007285.6	5367	213	332	6272	244	332	5323	337	2998	107	210	6295	429	4793	4512	2767	4485
AC007285.7	305	30	39	529	33	39	346	16	297	13	23	403	14	411	385	183	260
AC007292.3	852	85	88	1198	156	88	669	99	663	91	52	814	139	1485	1644	938	1266
AC007292.4	942	109	154	1434	139	154	901	468	858	67	158	1025	198	1439	2096	709	983
AC007292.6	1608	171	152	3066	218	152	1843	229	1901	117	149	2080	48	4058	4212	1582	2223
AC007292.7	369	34	35	541	40	35	233	79	198	23	28	250	64	500	565	359	419
AC007308.6	162	16	31	265	5	31	129	40	122	7	12	172	26	18	31	17	22
AC007308.7	640	40	52	795	39	52	935	31	620	23	52	1413	94	332	417	484	414
AC007317.1	46	7	14	118	16	14	61	33	64	9	8	79	37	100	59	46	82
AC007319.1	3665	220	309	6125	187	309	7804	709	2651	119	213	10242	1395	1572	1938	1534	2381
AC007327.5	1	0	0	11	0	0	4	0	12	0	0	5	0	0	0	0	0
AC007333.1	0	0	0	0	0	0	0	0	0	0	0	0	0	0	0	0	0
AC007339.1	0	0	0	3	0	0	0	0	2	0	0	1	0	0	0	0	0
AC007349.4	54	2	8	107	5	8	26	0	35	3	8	55	48	0	2	0	0
AC007349.5	5	0	0	2	0	0	0	0	0	0	0	2	0	0	0	0	0
AC007349.7	0	0	0	3	0	0	0	0	0	0	0	3	0	0	0	2	0
AC007353.1	0	0	0	0	0	0	0	0	0	0	0	0	0	0	0	0	0
AC007358.1	3	1	2	3	0	2	0	0	1	0	0	2	0	1	1	4	0
AC007359.6	18	3	6	27	1	6	21	60	20	2	1	26	8	2	3	1	2
AC007362.3	864	56	88	1210	108	88	1490	117	499	33	14	1503	65	703	1017	433	617
AC007364.1	1410	108	173	2711	140	173	1738	314	1264	60	105	1592	478	265	507	258	387
AC007365.1	56	11	15	85	8	15	47	16	46	2	7	71	7	23	14	7	16
AC007365.2	3	0	1	8	2	1	3	0	2	0	3	3	44	0	0	0	0
AC007365.3	10	5	1	48	2	1	55	0	12	1	3	32	0	3	11	17	10
AC007375.1	298	22	35	494	48	35	177	71	231	10	5	150	0	2192	2324	545	666
AC007377.1	44	6	10	89	2	10	28	2	24	1	4	29	11	1	1	0	1
AC007381.2	88	10	26	155	12	26	90	59	67	4	19	93	48	8	6	12	2
AC007381.3	2	0	0	0	1	0	0	0	0	0	0	0	0	0	0	0	0
AC007382.1	4	1	1	12	0	1	14	0	4	0	0	13	0	5	6	4	14
AC007383.3	786	110	81	1032	55	81	687	55	569	21	33	710	62	2552	1720	1392	2086
AC007383.4	3684	250	344	6525	366	344	4933	480	3656	204	431	6891	382	1807	2073	1852	2857
AC007386.2	45	6	4	68	1	4	41	10	34	4	3	47	11	0	2	0	0
AC007386.4	221	43	51	543	22	51	238	5	202	12	22	236	14	27	26	27	34
AC007389.3	608	66	102	1029	50	102	515	109	529	50	39	647	204	86	100	58	70
AC007389.4	0	0	0	0	0	0	0	0	0	0	0	1	0	0	0	0	0
AC007390.5	6883	490	630	8981	382	630	3758	998	5793	240	579	4058	955	10705	11240	6065	11607
AC007391.2	2	0	4	7	0	4	6	0	5	0	0	2	0	10	2	10	10
AC007392.3	1502	130	177	3118	120	177	1641	465	1376	75	163	1689	1064	368	323	177	431
AC007392.4	1	0	0	16	0	0	7	0	6	0	0	7	26	1	5	6	12
AC007395.3	1260	192	318	2421	319	318	820	227	1218	151	142	765	54	7210	5343	1318	1742
AC007401.2	4428	314	414	6612	247	414	13204	467	2581	105	191	16858	405	3138	3763	2064	3096
AC007402.1	0	0	0	0	0	0	0	0	0	0	0	0	0	0	0	0	0
AC007403.1	0	0	0	0	0	0	0	0	0	0	0	0	0	0	0	0	0
AC007403.2	270	26	25	670	23	25	337	206	283	20	35	333	151	34	47	47	38
AC007403.3	0	0	0	2	0	0	0	0	0	0	0	1	0	0	0	0	0
AC007405.2	90	0	0	219	0	0	82	0	90	0	0	178	0	147	131	261	300
AC007405.4	7255	1255	1439	13277	1801	1439	7583	3114	9376	1179	2453	10815	2225	24508	27616	22293	36764
AC007405.6	1216	107	83	1458	45	83	981	60	842	27	26	2217	158	1994	2399	818	916
AC007405.8	161	0	0	252	0	0	412	9	109	0	0	689	0	399	429	327	383
AC007421.1	4	5	1	6	0	1	13	0	11	0	0	9	0	2	7	1	1
AC007422.1	8	0	0	9	0	0	0	26	1	0	0	7	34	0	0	0	0
AC007431.1	0	0	0	0	0	0	5	0	2	0	0	5	0	0	0	0	8
AC007435.1	0	0	0	0	0	0	0	0	0	0	0	1	0	0	0	0	0
AC007436.1	4	0	0	6	0	0	1	0	0	0	0	8	0	0	0	1	4
AC007450.1	0	0	0	1	0	0	1	0	0	0	0	2	0	0	0	1	0
AC007461.1	6	2	3	36	1	3	2	35	21	0	3	10	0	9	14	9	12
AC007461.2	332	12	16	189	2	16	231	7	157	4	7	384	122	121	150	46	52
AC007463.2	3209	420	399	5246	119	399	1373	189	2944	59	134	983	223	5156	6243	620	1028
AC007464.1	63	5	6	84	7	6	37	0	52	3	4	47	89	15	9	2	17
AC007486.1	0	0	0	0	0	0	0	0	0	0	0	0	0	0	0	0	0
AC007528.1	0	0	0	0	0	0	0	0	0	0	0	1	0	0	0	0	0
AC007535.1	0	0	0	0	0	0	0	0	0	0	0	0	0	0	0	0	0
AC007551.1	0	0	0	1	0	0	0	0	0	0	0	0	0	0	0	0	0
AC007551.3	795	78	104	1080	36	104	651	229	538	33	54	814	220	196	243	119	199
AC007556.3	0	0	0	0	0	0	0	0	0	0	0	1	0	0	0	0	0
AC007557.1	0	0	0	0	0	0	0	0	0	0	0	0	0	0	0	0	0
AC007557.2	0	0	0	2	0	0	2	47	1	0	0	2	0	1	0	0	0
AC007557.3	2	0	0	2	0	0	0	0	0	0	1	4	0	0	0	0	0
AC007557.4	0	0	0	0	0	0	0	0	0	0	0	0	0	2	0	0	0
AC007560.2	0	0	0	1	0	0	0	0	0	0	0	0	0	0	0	0	0
AC007563.1	2	0	0	3	0	0	4	0	0	0	0	0	0	0	0	0	0
AC007563.3	12	1	4	15	0	4	6	16	4	0	0	11	0	4	7	0	3
AC007563.5	4034	183	246	5077	205	246	15473	765	2695	219	307	8666	723	3095	2527	5547	7659
AC007566.10	7733	808	944	12103	588	944	7487	1082	6611	301	681	7757	1036	4163	5301	2669	4362
AC007567.1	0	0	0	0	0	0	0	0	1	0	0	0	0	0	0	0	0
AC007611.1	0	0	0	0	0	0	0	0	1	0	0	0	0	0	0	0	0
AC007620.3	1931	80	146	3924	117	146	2148	138	1927	70	130	2670	185	2926	3528	2091	3443
AC007631.1	0	0	0	0	0	0	0	0	0	0	0	0	0	0	0	0	0
AC007652.1	31	7	7	66	6	7	32	78	41	3	4	37	10	5	4	0	0
AC007679.3	3219	227	271	6254	254	271	3100	408	3389	106	245	3428	299	2980	3520	3070	5579
AC007680.2	25	4	8	49	5	8	21	3	26	7	1	39	1	3	6	0	2
AC007682.1	13256	2396	2976	20820	1634	2976	16076	3215	10224	1142	2101	12245	5465	3258	3619	1226	2105
AC007682.2	0	0	0	1	0	0	0	0	0	0	0	0	0	0	0	0	0
AC007682.3	0	0	0	0	0	0	0	11	2	0	0	0	0	0	0	0	0
AC007731.1	8	1	4	17	0	4	20	0	3	1	0	34	0	4	3	1	7
AC007740.1	71	4	11	76	8	11	64	15	34	3	4	126	73	7	7	3	0
AC007743.1	1850	72	105	1330	28	105	720	58	692	18	34	937	28	431	549	79	196
AC007750.5	33	0	3	37	2	3	19	85	9	0	3	43	0	0	0	0	0
AC007773.1	25	2	2	24	2	2	13	0	8	1	1	25	0	0	1	0	1
AC007773.2	527	90	135	852	65	135	526	192	453	35	45	446	96	492	416	329	429
AC007773.3	54	5	12	58	13	12	48	0	62	2	2	31	23	317	170	150	210
AC007787.2	0	0	0	0	0	0	2	0	0	0	0	0	0	0	0	0	0
AC007795.1	21	4	5	30	0	5	19	0	23	0	1	21	50	0	2	0	0
AC007796.1	958	285	282	675	35	282	790	166	318	29	51	652	368	1586	1762	500	520
AC007842.1	0	0	0	3	0	0	2	0	1	0	0	0	0	0	0	0	0
AC007879.1	288	25	33	541	21	33	268	34	273	19	22	291	106	44	86	46	56
AC007879.2	63	8	11	102	4	11	90	9	49	3	12	89	47	7	25	9	25
AC007879.3	6	0	2	14	0	2	4	31	0	1	0	3	0	6	10	1	9
AC007879.4	0	1	0	5	0	0	12	0	6	0	1	5	0	2	2	4	2
AC007879.5	1050	1	0	2094	2	0	1286	0	998	1	0	19	0	4	1	3	0
AC007879.6	46	7	20	87	6	20	76	3	23	5	6	68	8	1	2	2	4
AC007879.7	10	1	0	14	2	0	8	0	6	1	0	7	0	2	1	3	0
AC007880.1	90	16	28	197	9	28	73	11	58	9	12	63	30	50	45	12	23
AC007881.1	36	4	10	28	3	10	30	1	13	0	1	9	1	1	1	4	2
AC007881.2	0	0	0	0	0	0	0	0	0	0	0	0	0	0	0	0	0
AC007919.1	2	0	0	1	0	0	0	0	0	0	0	0	0	0	0	0	0
AC007919.2	2	2	0	4	0	0	1	0	1	0	0	0	0	0	0	0	0
AC007948.1	17	2	1	31	2	1	18	53	10	2	2	32	1	0	0	0	0
AC007950.1	79	6	15	118	8	15	105	15	36	5	7	94	21	2	4	1	2
AC007952.1	1	0	0	19	0	0	2	0	0	0	0	2	0	4	20	32	2
AC007952.4	120	14	24	247	9	24	146	94	94	10	15	131	132	103	114	19	63
AC007952.5	180	23	26	327	12	26	147	15	168	11	9	113	0	198	282	276	369
AC007952.6	394	51	55	751	34	55	328	15	310	20	12	276	0	406	409	333	753
AC007956.1	957	56	127	1335	49	127	869	36	663	28	45	900	69	1270	2884	1522	2222
AC007965.1	0	0	0	0	0	0	0	0	0	0	0	0	0	0	0	0	0
AC007966.1	534	36	44	447	18	44	821	29	243	14	24	918	57	113	175	71	129
AC007967.3	0	0	0	0	0	0	0	0	0	0	0	0	0	0	0	0	0
AC007970.1	10855	597	709	19759	551	709	13162	1391	11650	296	853	15571	1495	6861	8477	4149	7181
AC008045.1	0	0	0	1	0	0	0	1	0	0	0	0	0	0	0	0	0
AC008060.5	66	6	6	45	3	6	80	0	19	2	4	51	0	21	24	28	49
AC008060.7	18	3	3	72	0	3	216	4	19	1	5	93	2	14	4	24	40
AC008060.8	68	5	8	98	4	8	167	111	37	2	5	117	207	16	23	41	41
AC008063.2	80	4	5	53	20	5	28	0	44	1	0	79	0	307	193	145	266
AC008063.3	0	0	0	0	0	0	0	0	0	0	0	0	0	0	0	0	0
AC008064.1	0	0	0	0	0	0	1	0	0	0	0	1	0	0	0	0	0
AC008067.2	607	35	28	546	40	28	346	67	325	13	32	595	241	502	642	323	495
AC008069.1	49	5	15	67	5	15	48	48	25	3	3	42	138	34	24	12	14
AC008073.7	128	18	19	179	14	19	147	23	88	5	8	128	52	29	64	29	112
AC008073.9	7	1	0	10	0	0	20	0	4	0	0	24	0	2	6	3	0
AC008074.3	816	65	97	1444	54	97	690	149	662	40	46	634	22	165	210	99	156
AC008074.4	37	3	3	52	4	3	35	2	24	4	4	47	49	1	0	2	0
AC008079.9	98	10	18	501	15	18	460	263	254	6	27	474	482	28	73	45	36
AC008085.1	0	0	0	0	0	0	0	0	0	0	0	0	0	0	0	0	0
AC008088.4	138	21	41	317	25	41	136	0	122	10	13	149	12	116	184	119	255
AC008122.1	0	0	1	1	0	1	2	0	0	0	0	0	0	0	1	0	0
AC008132.1	110	15	21	308	15	21	313	132	159	8	11	395	354	21	28	26	11
AC008132.13	149	21	38	330	7	38	125	80	138	5	11	150	3	11	4	0	0
AC008154.4	13	0	2	23	0	2	14	0	6	1	3	16	0	9	23	2	0
AC008154.5	79	4	4	100	3	4	72	8	51	0	5	68	29	1	4	7	11
AC008163.4	76	13	16	152	3	16	80	22	61	3	6	92	99	2	4	0	0
AC008166.1	0	0	0	0	0	0	0	0	0	0	0	0	0	0	0	0	0
AC008174.3	2019	77	103	1838	27	103	2565	99	900	12	24	3078	198	248	296	188	356
AC008175.1	24	1	6	35	3	6	17	59	14	3	2	22	5	0	2	0	0
AC008267.1	19	1	6	42	2	6	1	0	10	2	0	9	0	0	5	6	43
AC008268.1	0	0	0	0	0	0	0	0	0	0	0	0	8	0	0	0	0
AC008268.2	50	2	6	65	0	6	27	32	24	7	0	25	36	276	291	20	2
AC008269.2	10	2	1	13	2	1	28	23	34	2	1	18	0	2	5	0	0
AC008271.1	288	16	28	537	23	28	274	39	224	17	23	119	77	72	38	20	24
AC008277.1	788	154	147	1162	120	147	1169	91	751	43	216	1332	123	1112	1311	619	1370
AC008278.2	29	6	6	74	2	6	44	4	30	3	11	53	29	2	0	5	0
AC008278.3	167	31	32	471	43	32	296	65	224	17	31	298	56	47	42	23	40
AC008281.1	0	0	0	0	0	0	0	0	0	0	0	0	0	0	0	0	0
AC008372.1	11	0	3	25	1	3	17	0	14	0	0	12	0	2	3	4	9
AC008387.1	20	3	3	61	2	3	10	27	14	1	3	43	57	4	3	0	0
AC008391.1	12	1	1	23	0	1	20	3	10	2	3	24	0	2	0	0	3
AC008394.1	78	9	23	169	11	23	88	20	63	7	13	105	92	0	1	0	10
AC008397.1	0	0	0	1	0	0	0	0	0	0	0	0	0	0	0	0	0
AC008410.1	0	0	0	0	0	0	1	0	0	0	0	0	0	0	0	0	0
AC008440.10	67	6	12	230	7	12	132	4	110	8	9	164	0	41	22	13	37
AC008440.5	7057	1430	2029	10935	1550	2029	10051	1250	6312	957	1801	11897	982	5164	6204	6480	9825
AC008443.1	1373	84	116	1930	51	116	1396	158	896	37	63	1202	72	631	841	413	662
AC008498.1	0	0	0	2	0	0	0	0	1	0	0	1	0	1	0	0	0
AC008536.1	1	0	0	0	0	0	2	0	2	0	0	3	0	0	0	0	0
AC008581.1	4	1	1	7	0	1	3	0	9	0	0	9	0	0	0	1	0
AC008592.4	116	19	30	213	25	30	131	48	124	11	20	131	37	9	6	2	45
AC008592.5	35	4	7	64	1	7	30	15	25	5	3	54	2	0	0	0	0
AC008592.7	46	2	6	49	4	6	27	4	35	1	3	32	16	0	8	0	2
AC008592.8	15	3	5	20	2	5	37	25	24	0	1	16	0	0	0	0	0
AC008625.1	0	0	0	0	0	0	0	0	0	0	0	0	0	0	1	0	0
AC008671.1	0	0	1	1	0	1	3	0	3	0	1	1	0	0	3	1	0
AC008674.1	0	0	0	2	0	0	1	0	0	0	0	0	0	0	0	2	0
AC008686.1	288	32	63	514	32	63	389	79	203	18	38	378	146	31	56	37	52
AC008691.1	5	0	3	9	0	3	1	1	2	0	0	9	56	4	0	0	0
AC008694.3	81	15	15	122	13	15	94	22	59	9	12	126	38	1	0	1	1
AC008697.1	222	21	33	485	18	33	223	205	228	11	22	255	274	45	18	29	33
AC008703.1	69	5	10	146	16	10	51	15	81	8	8	62	90	0	2	4	0
AC008703.2	0	0	0	0	0	0	0	0	0	0	0	0	0	0	0	0	0
AC008706.1	0	0	0	0	0	0	0	0	0	0	0	0	0	0	0	0	0
AC008738.2	1	0	0	0	0	0	3	0	0	0	1	1	0	7	2	1	3
AC008746.12	30	7	5	73	3	5	109	0	41	4	14	72	0	9	16	18	29
AC008746.3	2750	275	209	3022	290	209	2036	172	1325	165	179	2996	149	1194	1717	1201	1394
AC008747.1	0	0	0	0	0	0	0	0	0	0	0	0	0	1	0	0	0
AC008752.1	3	0	0	2	0	0	0	0	0	0	2	5	0	0	0	0	0
AC008752.2	4	1	2	2	0	2	24	10	13	1	4	3	0	0	1	0	7
AC008752.3	1	0	1	3	0	1	6	0	2	0	0	4	0	0	0	0	0
AC008753.4	10	7	3	7	1	3	20	0	3	0	0	8	0	474	60	34	40
AC008753.6	1312	141	194	2134	164	194	1395	269	1080	92	79	1426	142	1565	1364	871	1254
AC008780.1	0	0	0	0	0	0	0	0	0	0	0	0	0	0	0	0	0
AC008781.7	6507	576	648	8895	815	648	4940	968	5721	591	997	7446	646	12809	13156	9794	14638
AC008834.1	1775	428	622	2955	348	622	2165	506	1421	183	391	1677	546	406	693	210	367
AC008836.1	0	0	0	0	0	0	0	0	0	0	0	0	0	0	0	0	0
AC008869.1	0	0	0	0	0	0	0	0	0	0	0	1	0	0	0	0	0
AC008914.1	6	1	0	3	0	0	4	0	4	2	2	4	0	0	0	0	0
AC008937.2	400	27	39	776	44	39	546	23	389	16	30	614	22	387	508	209	230
AC008937.3	172	9	29	342	38	29	180	8	194	9	25	221	28	338	174	213	244
AC008938.1	6	0	0	1	0	0	0	0	0	0	0	2	0	0	0	0	0
AC008940.1	0	0	0	2	0	0	2	0	2	0	0	0	0	0	0	0	0
AC008948.1	1100	49	68	1181	41	68	275	14	872	25	59	576	30	336	449	270	554
AC008949.1	7	1	0	10	1	0	5	0	9	0	0	11	2	5	2	2	4
AC008964.1	0	0	0	2	0	0	4	0	2	0	0	7	0	0	0	0	0
AC008967.1	0	0	0	0	0	0	0	0	0	0	0	0	0	0	0	0	0
AC008982.2	247	46	102	404	29	102	395	19	309	24	30	337	0	156	116	91	148
AC008984.2	557	113	145	948	65	145	682	182	465	46	92	576	280	55	68	15	59
AC008991.1	36	0	2	86	3	2	26	0	33	0	1	18	0	2	0	18	16
AC008992.1	13	2	2	8	0	2	12	0	5	0	1	19	36	18	15	11	11
AC009005.2	1440	77	101	1547	75	101	1274	79	826	59	73	752	103	4436	4384	2614	2971
AC009009.1	0	0	0	0	0	0	0	0	0	0	0	0	0	0	0	0	0
AC009014.3	37	1	1	34	3	1	70	0	15	1	0	104	0	52	32	49	41
AC009035.1	0	0	0	0	0	0	1	0	0	0	0	0	0	0	0	0	0
AC009041.2	141	7	16	221	19	16	324	12	74	2	4	133	5	169	145	124	107
AC009052.12	434	60	72	743	77	72	450	247	430	48	73	578	52	3374	2597	1936	3088
AC009060.1	164	25	31	324	23	31	200	22	151	19	23	157	44	137	182	149	153
AC009065.1	10357	954	1265	20391	2222	1265	9645	1988	11194	673	638	11409	2201	11522	18062	8237	11554
AC009065.2	31	1	1	74	17	1	25	0	22	0	5	20	0	830	424	998	1529
AC009065.3	1	0	2	1	0	2	1	14	0	0	0	1	0	0	1	7	0
AC009080.1	1	0	0	0	0	0	0	0	0	0	0	0	0	0	0	0	0
AC009081.1	2	0	0	0	0	0	0	0	0	0	0	0	0	0	0	0	0
AC009095.4	142	7	17	367	7	17	239	3	155	5	8	199	0	25	30	37	38
AC009110.1	0	0	0	0	0	0	0	0	0	0	0	0	0	0	0	2	3
AC009120.10	124	14	25	146	6	25	134	31	64	4	10	79	33	4	15	7	14
AC009120.4	159	19	29	209	18	29	130	44	71	18	39	172	69	18	8	18	17
AC009120.5	1505	70	164	2552	55	164	1628	25	1267	36	46	1460	260	230	352	305	414
AC009120.6	5716	825	1140	9994	1242	1140	5628	1830	6202	886	1696	7146	1366	8991	10080	5375	8984
AC009121.1	14	0	4	27	2	4	8	0	17	1	0	18	0	35	43	17	24
AC009132.1	2	0	0	10	2	0	8	0	2	2	0	7	0	0	0	0	0
AC009133.12	3221	239	327	4700	344	327	2297	383	2873	218	338	3130	489	6113	5824	3878	5703
AC009133.14	13068	2724	3447	21770	5498	3447	10694	6432	12756	2600	3686	13223	4891	102900	90263	53527	86594
AC009133.15	6044	526	637	8612	1703	637	4892	1221	4930	738	238	5922	1164	32021	24517	11455	14858
AC009133.17	4378	431	674	5932	326	674	4169	242	3134	195	196	3278	252	523	796	703	849
AC009133.20	24213	5055	6259	34878	7745	6259	20150	8644	20238	3700	4752	24684	6788	132657	121800	67319	104980
AC009133.21	2	0	0	1	0	0	4	0	1	0	0	2	0	0	0	1	0
AC009134.1	234	48	54	266	18	54	96	114	116	20	28	99	15	144	229	121	154
AC009142.1	0	0	0	0	0	0	0	0	0	0	0	0	0	0	0	0	0
AC009158.1	9	3	3	21	2	3	10	0	8	1	1	13	0	0	0	0	0
AC009159.1	0	0	0	0	0	0	0	0	0	0	0	2	0	0	0	0	0
AC009166.5	28	0	2	24	3	2	23	0	18	0	1	48	0	27	30	24	46
AC009196.1	0	0	0	0	0	0	0	0	0	0	0	0	0	0	0	0	0
AC009227.2	1074	99	125	1185	71	125	633	159	664	51	125	943	61	485	599	275	612
AC009227.3	2	0	0	0	0	0	0	0	0	0	0	0	0	0	0	0	0
AC009228.1	98	6	9	117	2	9	85	0	61	3	2	120	3	85	94	48	76
AC009229.5	958	33	31	1479	37	31	715	87	1028	16	59	1285	184	7	5	2	0
AC009229.6	398	38	48	937	26	48	531	75	388	23	30	406	154	21	50	27	75
AC009232.2	5	0	1	31	0	1	15	0	3	0	2	7	0	2	0	4	0
AC009234.2	0	0	0	0	0	0	0	0	0	0	0	0	0	0	0	0	0
AC009236.1	171	31	42	252	11	42	170	56	133	19	25	190	435	54	69	20	34
AC009236.2	1	0	1	10	0	1	0	4	1	0	0	1	0	7	6	4	8
AC009237.8	36	2	5	50	3	5	42	6	26	2	1	34	2	0	0	0	0
AC009262.2	455	56	58	1068	20	58	303	59	559	24	28	375	365	45	97	32	35
AC009276.4	51	8	4	75	3	4	54	0	70	7	3	52	53	1	1	0	2
AC009297.1	0	0	0	0	0	0	0	0	0	0	0	0	0	0	0	0	0
AC009299.1	0	0	0	0	0	0	0	0	0	0	0	1	0	0	0	0	0
AC009299.2	1380	121	116	1973	88	116	1614	146	1361	41	92	2155	179	1302	1712	653	1364
AC009299.3	79	16	9	332	18	9	65	79	278	8	24	97	90	225	208	174	425
AC009303.1	217	1	3	299	1	3	502	0	163	0	3	486	0	119	177	79	148
AC009305.1	4	0	1	0	0	1	6	50	7	0	0	9	0	1	0	0	0
AC009305.2	0	0	0	0	0	0	0	0	0	0	0	1	0	0	0	0	0
AC009312.1	1242	119	149	2454	87	149	1437	374	1131	71	125	1445	465	327	602	396	526
AC009313.1	178	25	36	362	18	36	219	94	198	17	27	237	286	1	4	3	29
AC009336.1	0	0	0	0	0	0	0	23	1	0	0	0	0	0	0	0	0
AC009336.24	0	0	0	4	0	0	24	0	0	0	0	6	0	6	10	14	12
AC009365.3	713	71	110	1674	69	110	867	189	694	28	83	907	458	71	179	80	161
AC009365.4	2	0	0	0	0	0	0	0	0	0	0	0	0	0	0	0	0
AC009403.2	4151	520	634	4555	174	634	1994	159	2297	123	182	2632	578	1860	2518	1035	1435
AC009404.2	1284	103	156	1202	58	156	1098	80	446	46	59	1044	131	791	1015	237	404
AC009410.1	1294	156	168	2353	129	168	1200	524	1188	90	140	1230	681	740	520	262	517
AC009411.1	44	10	10	77	8	10	55	14	41	9	3	55	2	10	8	4	1
AC009411.2	0	0	0	0	0	0	0	0	1	0	0	2	0	0	0	0	0
AC009473.1	3	1	1	14	0	1	3	0	8	1	0	5	0	29	20	3	12
AC009478.1	614	65	70	1160	55	70	675	207	555	39	48	803	377	140	105	74	117
AC009478.2	0	0	0	0	0	0	0	1	0	0	0	0	0	0	0	0	0
AC009480.1	3	0	0	1	0	0	0	0	1	0	0	1	0	1	1	0	0
AC009480.3	620	72	75	583	32	75	366	7	376	18	92	545	51	200	290	173	235
AC009487.4	9	0	0	15	0	0	69	0	3	0	0	102	0	0	0	2	0
AC009487.5	799	0	0	434	0	0	1712	0	325	0	0	3496	34	14	11	20	24
AC009492.1	311	24	40	435	24	40	253	37	245	21	41	314	133	46	74	42	46
AC009495.1	0	0	0	1	0	0	0	0	0	0	0	0	0	0	0	0	0
AC009495.2	770	114	138	1066	61	138	330	11	636	46	105	319	111	422	575	272	615
AC009495.3	19	2	1	38	2	1	106	0	39	0	0	106	0	2	2	9	10
AC009495.4	956	137	164	1408	76	164	747	11	799	55	128	783	150	464	606	309	683
AC009498.1	0	0	0	6	0	0	0	5	0	0	0	0	0	0	0	0	0
AC009499.1	6760	1916	2039	9319	1505	2039	4918	4470	5096	1222	1987	6477	5115	3004	3200	1265	1811
AC009499.2	4	0	0	10	1	0	5	0	2	1	0	3	0	0	0	0	0
AC009501.4	1437	145	212	1515	100	212	959	193	1021	60	123	1917	202	1478	1714	1024	1741
AC009502.4	25	6	10	31	1	10	28	12	20	2	2	38	1	11	6	3	6
AC009505.2	1939	83	119	3037	120	119	1990	196	1666	56	79	1164	145	2759	3692	976	1581
AC009505.4	1	1	0	4	0	0	2	81	0	0	1	3	0	2	0	0	0
AC009506.1	656	74	74	888	69	74	538	57	547	53	55	572	190	1217	1419	898	1184
AC009508.1	11	4	5	27	2	5	15	39	23	3	9	34	6	0	0	0	0
AC009518.4	234	12	24	385	17	24	312	276	207	13	24	210	55	22	36	22	59
AC009518.8	753	46	100	1215	62	100	532	162	726	44	97	768	9	515	551	424	513
AC009531.2	0	0	0	4	0	0	0	0	4	0	0	0	0	0	3	3	0
AC009542.2	10	0	1	10	0	1	9	0	9	1	2	4	0	2	1	4	0
AC009677.1	0	0	0	0	0	0	0	0	0	0	0	0	0	0	0	0	0
AC009695.1	0	0	0	0	0	0	0	0	0	0	0	0	0	0	0	0	0
AC009779.1	0	0	0	0	0	0	0	0	0	0	0	0	0	0	0	0	0
AC009784.1	0	0	0	0	0	0	0	0	0	0	0	0	0	0	1	0	0
AC009784.3	2002	242	326	4205	244	326	2521	721	2056	139	242	2774	1075	607	731	426	636
AC009800.1	0	0	0	0	0	0	0	0	0	0	0	0	0	0	0	0	0
AC009802.1	26	3	6	54	5	6	37	28	25	2	1	21	33	7	3	2	0
AC009831.1	2	0	0	20	0	0	1	0	1	0	0	0	0	0	1	2	3
AC009835.1	0	0	0	0	0	0	0	0	0	0	0	0	0	0	0	0	0
AC009878.2	244	29	36	383	30	36	276	108	189	20	26	304	134	3	20	7	33
AC009892.1	0	0	0	0	0	0	1	0	0	0	0	0	0	0	0	0	0
AC009892.10	9	3	4	19	1	4	32	4	8	0	1	16	0	0	0	0	0
AC009941.1	0	0	0	0	0	0	0	0	0	0	0	0	0	0	0	0	0
AC009947.3	3	1	0	1	0	0	0	37	0	0	0	0	0	0	0	0	0
AC009948.5	812	129	134	2856	90	134	1723	339	1258	49	118	1130	30	356	517	433	767
AC009950.2	385	35	60	711	20	60	425	30	321	14	24	346	279	123	115	50	31
AC009955.8	115	8	12	100	5	12	61	5	60	5	3	39	0	21	26	12	9
AC009961.3	476	40	51	629	43	51	419	95	290	24	29	434	51	684	536	462	657
AC009965.2	38	3	7	62	8	7	45	1	28	2	2	66	4	0	0	0	0
AC009970.1	118	14	21	272	13	21	143	57	117	10	20	68	0	48	72	26	27
AC009977.1	8	0	1	10	0	1	4	0	4	1	1	3	0	0	3	2	0
AC009987.1	0	0	0	0	0	0	0	0	0	0	0	0	0	0	0	0	0
AC009994.2	196	2	2	135	0	2	127	0	127	0	0	82	0	32	44	15	34
AC009997.1	0	0	0	1	0	0	0	0	1	0	0	0	0	0	0	0	0
AC010082.2	0	0	0	0	0	0	0	0	3	0	0	0	0	0	0	0	0
AC010084.1	221	27	43	346	23	43	212	34	183	14	11	247	99	21	19	8	7
AC010090.1	17	6	2	33	4	2	31	18	16	2	3	31	4	0	0	0	3
AC010091.1	216	22	29	243	17	29	146	39	106	8	10	180	94	14	22	4	18
AC010092.1	7	3	2	6	0	2	26	10	5	1	1	7	0	0	4	4	7
AC010095.5	178	20	20	429	7	20	362	4	229	13	25	321	13	99	171	79	87
AC010096.1	46	3	12	107	5	12	29	2	35	4	5	57	34	9	16	10	14
AC010096.2	23	5	8	38	2	8	46	26	12	1	3	35	64	0	0	0	0
AC010105.1	311	37	63	622	17	63	341	268	331	13	38	359	269	13	16	28	19
AC010127.3	1890	137	219	3017	99	219	4735	297	1485	50	139	3402	505	377	445	158	252
AC010127.5	817	118	147	1418	123	147	1036	282	817	75	94	1120	206	1329	1452	697	1343
AC010132.10	8	0	2	40	1	2	20	21	17	0	1	13	0	9	29	7	2
AC010136.2	345	97	186	313	39	186	279	6	187	43	55	373	28	275	341	70	68
AC010139.1	12	3	4	19	3	4	3	0	10	0	0	3	0	7	1	0	5
AC010145.4	291	36	66	482	52	66	348	141	208	22	47	328	224	19	22	8	22
AC010146.2	0	0	0	0	0	0	0	0	0	0	0	0	0	0	0	0	0
AC010148.1	343	35	39	654	31	39	223	39	262	25	31	267	137	449	478	186	236
AC010149.4	5296	769	992	10437	1251	992	6171	2600	7618	735	1656	9125	2743	5789	4686	2549	4787
AC010150.2	0	0	0	0	0	0	1	0	0	0	0	0	0	0	0	0	0
AC010196.1	0	0	0	0	0	0	0	0	0	0	0	0	0	0	0	0	0
AC010203.1	93	6	24	100	7	24	26	0	69	2	8	37	0	110	116	31	36
AC010207.1	0	0	0	0	0	0	0	0	0	0	0	0	0	0	0	0	0
AC010209.1	0	0	0	1	0	0	0	0	0	0	0	0	0	0	0	0	0
AC010226.4	29	0	3	35	0	3	40	0	6	1	0	31	33	10	4	20	18
AC010235.1	0	0	0	0	0	0	0	0	0	0	0	0	0	0	0	0	0
AC010247.1	0	0	0	0	0	0	0	0	0	0	0	6	0	0	1	0	0
AC010295.1	0	0	0	0	0	0	1	0	0	0	0	0	0	0	0	0	0
AC010297.1	0	0	0	0	0	0	0	0	1	0	0	0	0	0	0	0	0
AC010311.1	2	0	0	32	0	0	8	2	5	2	0	6	55	1	0	7	5
AC010319.1	0	0	0	0	0	0	0	0	0	0	0	1	0	0	0	0	0
AC010323.1	6	1	2	15	0	2	17	1	13	0	0	17	0	0	0	0	0
AC010327.1	13	5	7	37	1	7	39	10	13	2	2	16	9	5	5	3	5
AC010327.2	1247	146	234	2449	242	234	1778	113	1263	179	74	1713	350	3588	3979	1914	3439
AC010329.1	12	1	2	27	1	2	7	0	3	2	0	13	0	1	1	3	0
AC010336.1	1386	139	205	1538	204	205	576	216	942	101	129	988	72	980	1052	322	376
AC010368.1	0	0	0	0	0	0	0	0	0	0	0	0	0	0	0	0	0
AC010368.2	0	0	0	0	0	0	0	0	1	0	0	0	0	0	0	0	0
AC010376.1	0	0	0	0	0	0	0	0	0	0	0	0	0	0	0	0	0
AC010422.1	86	7	8	41	8	8	21	17	12	5	9	41	3	54	55	44	70
AC010423.1	7	0	0	14	0	0	22	8	8	3	2	17	29	0	0	0	0
AC010441.1	6576	403	358	4788	170	358	2529	554	3673	273	363	4372	702	3904	3775	1859	2962
AC010455.1	0	0	0	0	0	0	0	0	0	0	0	0	0	0	0	0	0
AC010458.1	0	0	0	1	0	0	0	0	0	0	0	0	0	0	3	0	0
AC010468.2	50	6	8	74	10	8	61	29	41	6	7	53	1	20	14	5	9
AC010504.2	3192	315	296	4631	351	296	3988	300	2624	210	251	4653	340	4062	4541	2047	3034
AC010524.2	478	56	78	649	57	78	454	115	352	40	60	374	141	244	376	169	297
AC010524.4	1059	147	180	1920	232	180	1162	193	1117	129	258	1261	156	3437	2891	1253	1629
AC010525.2	2	0	0	6	1	0	3	0	3	0	0	2	0	4	1	1	0
AC010525.4	38	3	4	40	3	4	45	6	18	4	2	21	0	8	25	16	24
AC010525.6	82	11	7	418	15	7	204	0	195	8	5	129	57	44	94	44	33
AC010525.7	52	9	5	284	11	5	127	0	130	3	1	79	0	30	64	31	25
AC010528.1	0	0	0	0	0	0	0	0	0	0	0	0	0	0	0	0	0
AC010536.1	306	50	38	699	58	38	491	7	333	40	23	431	55	251	287	156	201
AC010543.1	0	0	0	0	0	0	0	0	0	0	0	0	0	0	0	0	0
AC010546.1	0	0	0	0	0	0	0	0	0	0	0	0	0	0	0	0	0
AC010547.9	2741	257	288	3966	179	288	3477	220	2337	94	206	3833	549	3448	4691	2118	3603
AC010595.1	2	0	0	0	0	0	0	0	0	0	0	0	0	0	0	0	0
AC010609.1	0	0	0	0	0	0	0	0	0	0	0	0	0	0	0	0	0
AC010641.1	52	2	4	207	6	4	97	0	62	0	2	84	0	37	41	65	147
AC010642.1	15575	1830	2321	26143	2021	2321	15988	2931	14125	1182	2295	18717	2650	21186	21795	13821	19430
AC010646.3	6699	743	923	11562	879	923	7444	731	5803	515	421	6969	266	10253	7161	4520	6589
AC010649.1	290	44	51	371	19	51	249	51	197	14	25	387	221	184	193	139	238
AC010723.1	0	0	0	0	0	0	0	0	0	0	0	0	0	0	0	0	0
AC010723.2	0	0	0	0	0	0	0	0	0	0	0	0	0	0	0	0	0
AC010724.1	996	70	114	1158	98	114	885	41	715	14	18	937	39	2606	1351	932	1555
AC010729.1	13330	229	314	11743	487	314	15544	757	7613	184	278	23472	1718	12424	9940	10830	19193
AC010729.2	112	6	10	154	10	10	123	11	114	13	25	238	145	172	139	195	260
AC010729.3	0	0	0	0	0	0	0	0	0	0	0	0	0	0	0	0	0
AC010731.2	1326	51	71	2163	40	71	801	62	1048	21	54	955	30	205	265	112	101
AC010731.3	2	0	0	17	1	0	2	0	1	0	0	2	0	0	2	0	0
AC010731.4	31	4	3	34	2	3	34	7	22	3	2	49	6	5	4	0	7
AC010733.4	382	59	105	606	67	105	408	198	358	59	127	498	258	12	17	8	10
AC010739.1	0	0	0	0	0	0	0	0	0	0	0	0	0	0	0	0	0
AC010744.1	0	0	0	0	0	0	0	0	2	0	0	1	0	0	0	0	0
AC010745.1	0	0	0	0	0	0	0	32	0	0	0	0	0	0	0	0	0
AC010745.2	14	2	6	25	0	6	20	0	15	0	1	11	0	9	3	10	5
AC010745.3	0	0	0	2	0	0	2	0	0	0	0	0	0	4	0	0	0
AC010745.4	2	0	0	0	0	0	0	0	0	0	0	1	25	5	0	0	0
AC010746.3	1	0	0	0	0	0	0	0	6	0	0	6	0	0	0	0	4
AC010754.1	0	0	0	0	0	0	0	0	0	0	0	0	0	0	0	0	0
AC010760.1	7	1	0	5	2	0	4	0	3	0	1	19	0	0	0	2	0
AC010761.10	829	152	206	1761	231	206	1240	44	1061	139	229	1849	108	4291	2300	1048	1692
AC010761.13	319	22	37	1544	21	37	961	78	831	13	31	610	14	92	133	290	413
AC010761.14	78	8	7	94	6	7	95	0	49	0	6	51	0	81	82	49	51
AC010761.6	4343	276	374	6329	229	374	2627	279	3274	163	141	2127	165	3749	4668	1749	1990
AC010761.8	17364	897	1366	25573	1424	1366	11349	1449	16763	951	2182	20042	2304	11974	45346	27622	46825
AC010761.9	1657	295	362	4173	369	362	3102	471	1835	195	287	2661	232	2610	3447	1575	1892
AC010874.1	0	0	0	0	0	0	0	0	0	0	0	0	0	0	0	0	0
AC010877.1	125	14	37	237	29	37	150	36	116	12	17	175	82	61	55	17	31
AC010880.1	184	20	42	291	16	42	213	44	147	26	25	209	184	9	1	7	12
AC010883.5	1143	127	173	2066	85	173	1195	131	908	74	98	1066	92	1056	1021	740	930
AC010884.1	1452	148	158	2391	122	158	1185	197	1468	69	154	1565	510	3675	3614	1716	2957
AC010884.2	1	0	0	3	0	0	0	0	0	0	0	3	0	0	0	0	0
AC010887.1	0	0	0	0	0	0	0	0	0	0	0	0	0	0	0	0	0
AC010890.1	60	3	18	120	9	18	56	12	78	1	5	104	5	155	116	46	75
AC010891.2	0	0	0	2	0	0	3	0	1	0	0	3	1	0	0	0	0
AC010894.3	27	3	2	46	11	2	38	1	25	4	5	27	1	59	82	83	82
AC010894.5	360	27	26	641	17	26	455	11	244	13	27	439	81	671	712	241	357
AC010907.2	15	2	1	14	3	1	11	0	6	4	1	9	13	0	2	0	3
AC010907.5	0	0	0	0	0	0	1	0	0	0	1	0	0	0	0	0	0
AC010928.1	0	0	0	1	0	0	0	0	0	0	0	0	0	0	0	0	0
AC010930.1	0	0	0	0	0	0	0	0	0	0	0	0	0	0	0	0	0
AC010967.2	1143	54	71	1447	51	71	724	216	718	33	34	633	488	80	66	71	134
AC010967.3	7	1	0	28	0	0	9	0	2	1	0	8	0	0	0	0	0
AC010969.1	1	0	0	0	0	0	1	0	2	0	0	2	30	0	0	0	0
AC010970.1	0	0	0	0	0	0	0	0	0	0	0	0	0	0	0	0	0
AC010971.1	139	13	10	172	6	10	125	16	99	5	8	116	127	15	11	4	16
AC010974.3	24	3	5	105	3	5	228	6	28	1	0	132	19	4	4	15	20
AC010975.1	25	0	0	33	4	0	14	1	15	3	2	27	41	1	5	8	0
AC010976.2	2948	224	336	4835	269	336	3219	424	2364	180	287	3162	179	4993	6550	3451	4690
AC010980.2	292	0	0	319	0	0	443	0	345	0	0	540	0	32	11	278	351
AC010982.1	152	20	41	308	13	41	336	59	168	10	26	322	91	2	8	7	7
AC010982.2	0	0	0	0	0	0	0	0	0	0	0	0	54	0	0	0	0
AC010983.1	6	0	0	29	0	0	2	0	3	1	0	8	65	0	4	1	0
AC010987.5	493	49	69	917	44	69	520	230	419	26	64	541	677	50	73	35	58
AC010987.6	26	3	10	114	5	10	85	59	32	2	4	98	122	0	3	2	0
AC010999.1	0	0	0	0	0	0	1	0	0	0	0	0	0	0	0	0	0
AC011043.1	19493	1597	2310	35456	1039	2310	16786	1774	17333	688	1408	15943	2134	7722	10673	4672	7374
AC011073.1	8	0	1	5	3	1	6	0	4	1	0	4	0	0	0	0	0
AC011193.1	0	0	0	0	0	0	0	0	0	0	0	0	0	0	0	0	0
AC011196.3	38	0	1	105	1	1	35	0	42	0	1	9	0	0	9	2	0
AC011239.1	59	5	16	154	7	16	103	18	53	4	7	93	55	24	6	2	2
AC011243.1	2	0	0	0	0	0	2	0	2	0	0	0	2	0	0	0	0
AC011247.3	47	5	4	85	7	4	70	0	29	4	3	79	1	44	28	41	61
AC011284.3	6	4	3	15	0	3	3	0	7	0	1	11	0	0	0	4	0
AC011286.1	0	0	0	0	0	0	0	0	0	0	0	0	0	0	0	0	0
AC011288.2	71	18	29	128	16	29	61	9	62	7	7	100	4	13	12	7	13
AC011290.4	171	20	31	327	19	31	180	62	155	17	16	227	85	75	76	32	53
AC011293.1	6	2	8	15	4	8	10	8	19	2	3	19	4	0	0	0	0
AC011294.3	7	2	0	10	0	0	14	0	5	3	3	24	2	0	0	0	0
AC011298.1	0	0	0	0	0	0	0	0	0	0	0	0	0	0	0	0	0
AC011298.2	0	0	0	5	0	0	8	0	0	0	0	3	0	0	1	1	13
AC011306.1	41	4	3	40	4	3	62	0	38	2	1	83	14	0	1	0	0
AC011306.2	389	24	44	576	20	44	686	158	321	8	30	950	133	34	46	18	19
AC011308.1	205	6	16	231	7	16	85	48	143	6	30	138	0	216	370	190	287
AC011313.1	0	0	0	0	0	0	0	0	0	0	0	0	0	0	0	0	0
AC011322.1	169	64	85	171	72	85	130	67	125	104	220	175	162	40	128	35	76
AC011343.1	327	19	40	458	23	40	258	194	204	14	26	340	245	38	28	34	22
AC011357.1	0	0	0	1	0	0	0	0	0	0	0	1	0	0	0	0	0
AC011363.1	0	0	0	0	0	0	0	0	0	0	0	0	0	0	0	0	0
AC011366.3	0	0	0	2	0	0	2	0	0	0	0	4	22	0	0	1	0
AC011379.1	11	0	2	17	0	2	10	1	10	0	0	26	0	1	1	1	3
AC011407.1	3	0	0	3	0	0	0	0	0	0	0	0	61	0	0	0	0
AC011410.1	0	0	1	5	0	1	4	4	3	1	0	3	1	0	0	0	0
AC011416.1	0	1	0	1	0	0	0	0	0	0	0	0	0	0	0	0	0
AC011431.2	0	0	0	0	0	0	0	0	0	0	0	0	0	0	0	0	0
AC011450.1	7	1	0	17	0	0	3	0	6	0	0	8	0	0	0	0	0
AC011453.1	10	0	4	19	2	4	9	0	7	1	1	6	0	0	1	0	0
AC011456.1	0	0	0	0	0	0	0	0	0	0	0	0	0	0	0	0	0
AC011465.1	0	0	0	1	0	0	1	0	0	0	0	1	18	0	0	0	0
AC011467.1	0	0	0	0	0	0	0	0	0	0	0	0	0	0	0	0	0
AC011475.1	52	11	6	91	3	6	16	0	33	5	5	22	1	14	14	18	19
AC011477.1	3	0	0	4	1	0	2	0	2	0	0	3	0	2	0	1	0
AC011478.1	0	0	0	0	0	0	0	0	0	0	0	0	0	0	0	0	0
AC011484.1	374	41	59	450	59	59	369	9	298	30	14	422	0	749	894	142	229
AC011499.1	4	2	1	16	1	1	7	0	2	0	0	3	0	0	5	1	3
AC011500.1	58	2	6	66	5	6	114	2	45	1	3	65	5	14	17	30	56
AC011513.4	326	51	67	532	43	67	372	54	208	26	42	405	47	200	311	129	159
AC011516.1	58	4	12	119	4	12	53	30	51	6	7	61	1	1	0	0	0
AC011516.2	30	3	5	58	3	5	46	48	45	5	3	37	0	1	0	0	0
AC011518.1	11	1	1	25	0	1	13	22	13	0	0	7	92	0	0	0	0
AC011518.2	0	0	0	0	0	0	0	0	0	0	0	0	84	0	0	0	0
AC011523.2	283	36	40	297	24	40	224	81	222	21	38	319	105	34	35	11	17
AC011524.1	270	21	35	701	33	35	203	202	256	10	35	252	207	17	16	121	138
AC011524.2	2	0	0	2	0	0	0	0	0	0	0	0	0	0	0	1	0
AC011524.3	0	0	0	1	0	0	2	0	0	0	0	4	11	0	0	2	2
AC011525.2	3	0	3	0	0	3	0	0	3	0	0	0	53	9	13	0	6
AC011525.4	1	0	3	0	0	3	0	0	1	0	0	0	53	9	13	0	6
AC011526.1	379	40	43	952	29	43	409	194	408	15	45	410	244	60	85	65	99
AC011530.4	6629	1012	1075	14285	1642	1075	11665	1006	6756	848	696	9696	1103	7213	6488	4381	5485
AC011551.3	5233	754	1095	7460	1610	1095	3261	1968	4934	945	1704	4912	1330	10217	11039	4857	7056
AC011558.5	3504	1535	1631	7334	2582	1631	4461	2078	5113	1560	1545	5739	1997	36787	32190	15548	20662
AC011591.1	0	0	0	0	0	0	0	0	0	0	0	0	0	0	0	0	0
AC011625.1	32	7	4	39	3	4	51	1	23	0	6	35	4	0	0	0	0
AC011626.1	0	0	0	0	0	0	0	0	0	0	0	0	0	0	0	0	0
AC011648.1	0	2	0	0	2	0	0	0	2	0	0	2	48	2	2	0	0
AC011652.1	0	0	0	0	0	0	0	0	0	0	0	0	0	0	0	0	0
AC011652.2	0	0	0	0	0	0	0	0	0	0	0	0	0	0	0	0	0
AC011718.2	104	10	10	305	12	10	329	121	153	4	14	429	387	12	30	19	0
AC011718.3	7	0	0	71	3	0	36	24	27	0	4	32	33	0	11	3	0
AC011738.1	1	0	0	0	0	0	2	0	0	0	1	0	0	0	0	0	0
AC011738.4	145	9	23	289	8	23	186	0	123	8	9	263	0	91	110	32	26
AC011747.3	169	20	13	337	13	13	114	32	128	12	8	126	250	77	90	26	48
AC011747.4	228	29	18	362	11	18	122	89	141	13	8	108	82	161	175	47	80
AC011747.6	423	29	69	717	63	69	338	75	481	27	83	655	276	4	3	6	17
AC011747.7	507	42	71	920	72	71	315	140	478	45	64	307	273	249	336	342	415
AC011748.1	0	0	0	0	0	0	0	0	0	0	0	0	0	0	0	0	0
AC011752.1	0	0	1	1	1	1	1	43	0	0	0	0	0	0	0	0	2
AC011753.5	410	43	64	637	30	64	235	87	271	13	52	291	211	31	35	22	36
AC011754.1	76	20	16	133	7	16	59	12	61	3	15	59	83	1	1	0	2
AC011755.1	2	0	0	10	0	0	4	11	0	0	0	7	0	0	0	0	0
AC011841.1	224	26	32	465	16	32	99	40	224	13	30	149	0	8	1	0	12
AC011841.10	0	0	0	0	0	0	1	0	0	0	0	1	0	0	0	0	0
AC011841.3	0	0	0	0	0	0	1	0	0	0	0	1	0	0	0	0	0
AC011841.4	0	0	0	0	0	0	0	0	0	1	0	0	0	0	0	0	0
AC011841.5	0	0	0	0	0	0	0	0	0	0	0	0	0	0	0	0	0
AC011841.6	1	0	0	0	0	0	0	0	0	0	0	0	0	0	0	0	0
AC011841.7	0	0	0	0	0	0	0	0	0	0	0	0	0	0	0	0	0
AC011841.8	0	0	0	0	0	0	0	0	0	0	0	0	0	0	0	0	0
AC011841.9	0	0	0	0	0	0	0	0	0	0	0	1	20	0	0	0	0
AC011891.5	4	0	0	3	0	0	0	0	0	0	0	4	0	2	0	0	0
AC011893.3	20	0	5	38	3	5	36	7	18	2	2	40	3	28	11	12	33
AC011897.1	640	40	49	614	17	49	1027	82	285	5	5	1082	0	572	674	108	189
AC011897.2	46	1	8	34	2	8	25	0	13	0	1	38	49	0	0	0	0
AC011899.10	0	0	0	15	1	0	14	0	8	0	0	4	104	0	2	0	0
AC011899.9	7	2	0	46	3	0	8	0	19	1	0	8	0	4	7	4	4
AC011901.2	75	4	10	98	4	10	81	54	40	5	8	79	75	3	4	13	29
AC011994.1	3	0	0	7	0	0	1	0	0	0	0	3	0	0	0	0	0
AC011995.1	0	0	0	2	0	0	6	0	0	0	0	2	33	0	0	0	0
AC011995.3	0	0	0	2	0	0	0	0	0	0	0	0	0	0	0	0	0
AC011997.1	10601	789	1090	13725	647	1090	8432	1011	6305	329	535	9285	1471	10549	11007	3746	5136
AC011998.1	1805	199	264	3779	242	264	1873	379	2080	137	353	2408	584	999	1382	770	1162
AC012003.1	0	0	0	0	0	0	0	0	0	0	0	0	0	0	0	0	0
AC012047.1	0	0	0	0	0	0	0	0	0	0	0	0	0	0	0	0	0
AC012050.1	0	0	0	0	0	0	1	0	0	0	0	0	0	0	0	0	0
AC012065.4	7	0	0	9	1	0	2	5	1	0	0	3	20	0	0	0	0
AC012065.7	13	1	3	27	2	3	48	0	13	1	2	42	0	37	51	100	161
AC012067.1	28	0	3	46	3	3	11	0	21	0	0	9	5	3	2	0	4
AC012074.2	195	38	28	263	25	28	321	103	181	20	23	352	70	194	244	192	328
AC012075.2	7	0	0	8	1	0	12	0	0	0	0	21	0	1	2	0	0
AC012119.1	0	0	0	0	0	0	0	0	0	0	0	0	0	0	0	0	0
AC012123.1	854	46	31	658	30	31	1132	31	445	10	22	1654	56	1032	908	321	445
AC012146.7	737	45	89	909	75	89	563	165	545	40	83	731	192	6062	2976	2472	3753
AC012150.1	0	0	0	0	0	0	0	0	0	0	0	0	0	0	0	0	0
AC012175.1	1	0	0	0	0	0	0	0	0	0	0	0	0	0	0	0	0
AC012181.1	0	0	0	0	1	0	0	0	0	0	0	0	0	0	0	0	0
AC012215.1	6650	342	494	5654	189	494	3079	393	4134	124	305	4785	504	3117	4347	2371	4340
AC012305.1	0	0	0	0	0	0	0	0	0	0	0	0	0	0	0	0	0
AC012307.2	10	1	2	4	1	2	3	2	2	0	0	2	0	17	8	2	0
AC012307.3	4431	280	397	7845	555	397	3460	482	4250	167	177	4247	496	18484	10198	9249	11511
AC012309.5	976	146	191	1841	104	191	909	306	977	100	110	700	105	138	126	78	167
AC012313.1	38	3	5	18	10	5	5	0	9	0	1	15	0	71	48	3	23
AC012314.20	7	0	0	11	0	0	4	0	8	2	0	19	0	2	4	1	7
AC012314.8	3086	521	834	5649	876	834	3712	1036	3604	525	506	4509	502	7390	11017	4291	6005
AC012317.1	340	28	34	490	16	34	363	89	174	10	14	231	21	12	21	9	12
AC012322.1	1450	109	160	1621	103	160	666	399	1077	53	145	1216	704	504	416	289	484
AC012353.1	0	0	0	0	0	0	0	0	0	0	0	0	0	0	0	0	0
AC012354.6	1527	15	17	1470	8	17	4778	1	983	4	14	3933	106	212	263	125	216
AC012358.7	179	9	19	273	9	19	393	12	188	4	16	245	1	15	19	25	60
AC012358.8	1357	149	188	2483	102	188	1525	158	1235	45	134	1880	188	1141	1635	995	1788
AC012360.1	236	27	37	351	20	37	233	33	169	12	18	230	30	51	76	40	36
AC012360.2	70	11	4	184	18	4	112	28	141	4	21	141	51	115	268	141	245
AC012360.4	39	2	5	75	5	5	44	0	55	4	7	73	2	141	155	239	244
AC012360.6	1002	136	167	2533	184	167	1031	251	1487	153	292	1395	95	2354	2942	1477	2093
AC012361.1	0	0	0	0	0	0	0	0	0	0	0	0	0	0	0	0	0
AC012362.1	1	0	0	3	0	0	3	0	3	0	0	1	0	0	0	0	0
AC012363.13	39	1	1	51	3	1	16	3	17	1	5	40	0	0	2	1	0
AC012363.4	4167	286	328	8021	318	328	4135	405	4482	152	385	5353	674	2663	3457	1895	2737
AC012368.1	30	3	6	108	5	6	98	3	48	0	3	71	20	23	8	23	52
AC012370.2	60	11	10	128	8	10	108	1	53	3	9	101	57	8	11	5	20
AC012370.3	25	0	6	40	6	6	21	1	21	0	2	39	0	1	1	1	2
AC012391.1	1	0	0	0	0	0	0	0	0	0	0	2	0	0	0	0	0
AC012414.1	0	0	0	0	0	0	0	0	0	0	0	0	0	0	0	4	0
AC012442.5	817	77	123	1437	82	123	882	128	804	49	101	987	175	148	165	157	252
AC012442.6	41	5	6	69	9	6	49	0	50	3	10	57	0	10	26	28	25
AC012445.1	13	1	4	17	4	4	13	27	12	2	2	11	2	0	0	0	0
AC012451.1	16	2	2	17	0	2	13	0	6	0	0	10	0	0	0	0	0
AC012456.3	12	0	0	9	1	0	15	0	4	0	1	1	0	0	2	0	0
AC012456.4	18	3	3	16	0	3	5	0	5	0	4	11	35	14	27	4	0
AC012457.2	103	14	22	157	16	22	90	88	70	6	12	105	73	22	7	3	8
AC012462.1	16	1	2	12	0	2	16	0	19	0	0	19	0	58	35	26	11
AC012462.2	31	6	8	89	2	8	48	2	42	3	1	86	33	7	11	6	18
AC012462.3	13	7	4	29	1	4	13	55	10	2	2	8	0	1	0	0	3
AC012467.1	0	0	0	0	0	0	0	0	0	0	0	0	0	0	5	1	0
AC012485.1	3	0	0	2	0	0	1	0	1	0	0	0	0	0	0	0	0
AC012485.2	18	1	1	27	0	1	9	0	8	2	3	12	0	2	2	3	4
AC012487.2	5254	206	253	9359	180	253	7584	247	4723	84	146	8171	472	1582	1793	1269	2399
AC012493.2	0	0	0	0	0	0	0	23	0	0	0	0	0	0	0	0	0
AC012494.1	129	21	40	193	30	40	112	48	107	23	32	160	12	180	53	15	30
AC012499.1	46	10	11	84	5	11	52	71	56	4	6	121	57	10	10	6	11
AC012501.2	14197	6000	7195	21560	4705	7195	11540	4280	10343	3094	5631	8092	2650	16259	17018	6370	9068
AC012506.1	0	0	0	3	0	0	2	0	2	0	0	2	0	0	2	0	0
AC012506.2	5	1	1	9	1	1	2	21	14	0	1	6	215	12	8	12	6
AC012506.3	12	1	0	29	0	0	17	2	19	0	1	8	0	9	16	0	12
AC012506.4	10	1	1	16	1	1	16	9	9	0	2	6	1	1	2	2	7
AC012507.3	24	3	6	35	0	6	69	0	14	2	1	54	19	3	8	2	2
AC012507.4	14	0	0	61	0	0	35	0	40	0	0	230	0	19	19	2	30
AC012513.6	81	2	8	105	6	8	217	1	30	4	7	206	7	46	40	4	3
AC012531.23	2	0	0	0	0	0	0	0	0	0	3	0	0	0	0	13	16
AC012531.25	0	0	0	0	0	0	0	0	0	0	0	0	87	0	2	2	13
AC012564.1	15	0	2	29	1	2	10	1	23	0	1	18	0	0	1	0	0
AC012593.1	1448	148	216	2693	127	216	1763	411	1300	91	152	1872	1140	112	187	137	245
AC012594.1	16	6	3	36	1	3	25	0	21	2	4	44	65	0	4	4	0
AC012603.1	0	0	0	0	0	0	0	0	0	0	0	0	0	0	0	0	0
AC012613.2	189	19	46	325	37	46	240	114	176	25	52	286	147	287	208	50	49
AC012627.1	1	0	0	5	0	0	5	0	1	0	0	2	0	0	0	0	0
AC012667.1	30	0	0	65	1	0	56	0	60	2	0	102	0	776	567	520	449
AC012668.1	69	1	12	90	5	12	73	26	42	2	4	74	74	5	9	1	2
AC012668.2	519	52	80	766	37	80	551	164	383	26	50	633	505	231	311	88	100
AC012668.3	8	0	0	27	2	0	3	0	3	0	0	11	0	0	0	0	0
AC012671.1	0	0	0	0	0	0	1	0	0	0	0	0	0	0	0	0	0
AC012671.3	0	0	0	0	0	0	0	0	0	0	0	0	0	0	0	0	0
AC012671.4	0	0	0	0	0	0	0	0	0	0	0	0	0	0	0	0	0
AC013248.2	34	2	3	47	1	3	12	43	12	1	3	22	2	2	1	0	0
AC013264.2	19	2	5	48	3	5	19	17	24	3	1	17	5	2	0	0	0
AC013268.1	2	0	0	3	0	0	1	0	2	0	0	9	0	0	0	0	0
AC013268.5	1863	175	143	3213	91	143	936	205	1603	58	63	1387	67	2753	2885	681	809
AC013269.3	222	5	24	533	22	24	160	67	342	10	14	760	42	74	83	366	568
AC013269.4	128	18	29	252	17	29	129	76	102	13	20	205	49	73	23	14	25
AC013269.5	90	11	12	122	6	12	87	31	53	4	13	101	23	3	6	9	10
AC013271.3	785	65	83	1675	48	83	854	211	793	34	65	715	199	326	137	289	407
AC013275.1	0	0	0	0	0	0	0	0	1	0	0	2	0	0	0	0	0
AC013275.2	70	6	13	38	1	13	16	0	38	2	6	56	0	11	20	5	2
AC013283.1	117	1	4	184	3	4	170	0	108	1	7	239	0	45	74	40	43
AC013394.2	9281	392	405	17278	384	405	7639	941	10414	163	464	9636	1600	6781	6344	7130	13506
AC013401.1	12	0	2	5	0	2	8	3	6	1	8	17	0	1	0	2	0
AC013401.2	0	0	0	0	0	0	0	0	0	0	0	0	0	0	0	0	0
AC013402.1	0	0	0	0	0	0	0	0	0	0	0	0	0	0	0	0	0
AC013402.2	153	21	32	371	20	32	368	192	155	11	17	368	287	12	25	53	110
AC013402.3	0	0	0	0	0	0	0	0	0	0	0	2	0	0	0	0	0
AC013402.4	0	0	0	0	0	0	0	0	0	0	0	0	0	0	0	0	0
AC013402.5	9	4	6	19	1	6	32	27	6	0	2	15	0	6	0	3	0
AC013406.1	0	0	0	0	0	0	0	0	0	0	0	0	0	0	0	0	0
AC013436.6	77	11	17	122	9	17	89	17	76	7	8	98	34	10	2	4	11
AC013444.2	0	0	0	0	0	0	0	0	0	0	0	0	0	0	0	0	0
AC013448.1	12	0	0	16	0	0	38	0	11	0	0	13	0	3	0	0	0
AC013448.2	7	0	0	2	0	0	7	0	0	0	2	13	0	0	0	0	0
AC013449.1	2574	548	824	3946	1055	824	1879	1726	2677	666	1181	2890	1463	6974	8279	4748	7740
AC013460.1	381	25	33	122	8	33	147	123	109	5	19	299	40	96	88	25	2
AC013463.2	744	89	143	1484	72	143	1288	206	590	41	93	1230	514	121	126	78	146
AC013468.1	24	7	6	25	12	6	17	0	12	3	4	15	7	0	0	0	0
AC013469.1	227	20	18	478	13	18	494	36	270	10	26	336	47	87	69	48	41
AC013472.3	427	42	70	621	19	70	576	76	302	28	39	553	47	34	46	19	32
AC013472.4	652	66	130	1128	52	130	996	167	471	58	94	984	208	591	529	380	753
AC013476.1	8	1	3	19	2	3	9	3	10	0	2	7	1	37	2	2	3
AC013477.1	0	0	0	6	0	0	3	0	2	0	0	1	0	0	0	0	2
AC013480.2	80	20	23	188	10	23	98	10	71	2	12	141	31	4	11	13	16
AC013489.1	4	0	0	21	0	0	132	0	4	0	0	33	0	53	38	118	195
AC013558.1	4	2	1	10	0	1	2	0	8	0	1	2	2	0	0	0	0
AC013727.1	31	6	8	31	2	8	25	7	32	3	3	51	185	1	5	4	5
AC013727.2	0	0	0	2	0	0	2	0	2	0	0	3	94	0	0	0	0
AC013731.1	2	1	0	3	0	0	0	0	3	0	0	3	1	1	2	0	0
AC013733.3	4	0	0	4	0	0	4	19	0	0	0	10	0	3	1	2	0
AC013733.4	1	0	0	0	0	0	1	0	0	1	1	6	58	0	0	0	0
AC013737.1	48	6	15	64	7	15	44	6	47	3	6	40	3	2	3	0	0
AC013751.1	0	0	0	0	0	0	0	0	0	0	0	0	0	0	0	0	0
AC015600.1	1	0	0	1	0	0	0	0	2	0	0	1	0	0	0	0	0
AC015660.1	0	0	0	0	0	0	1	0	0	0	0	0	0	0	0	0	0
AC015688.3	2387	323	305	5392	414	305	3792	722	2231	161	257	3423	327	3512	4506	2042	2371
AC015691.13	3713	453	598	6322	466	598	2854	868	3181	217	479	3172	575	5820	7883	2442	3743
AC015818.3	74	9	20	84	9	20	82	175	85	6	9	102	134	16	17	6	6
AC015820.1	0	0	0	0	0	0	0	0	0	0	0	0	0	0	0	0	0
AC015849.12	0	0	0	3	1	0	1	0	1	1	2	0	0	0	2	0	0
AC015849.13	8192	860	968	16939	1448	968	6408	1440	9985	861	1673	8371	1151	20221	25368	17291	26145
AC015849.16	370	59	71	647	45	71	414	70	368	43	45	413	84	232	389	265	468
AC015849.19	19736	1769	1995	35505	2080	1995	17394	1963	19301	1232	2254	18934	1962	36134	41934	28647	45606
AC015849.2	396	60	82	689	39	82	567	142	337	28	49	619	112	93	102	39	82
AC015884.1	2	3	6	18	1	6	15	12	18	1	2	16	0	1	3	5	6
AC015922.5	243	27	41	366	23	41	240	66	241	13	26	302	162	76	58	20	38
AC015922.6	91	16	17	182	11	17	122	46	108	13	19	125	42	1	4	2	0
AC015923.1	555	48	52	937	29	52	977	35	394	20	42	855	196	392	407	188	266
AC015933.2	2723	82	126	4165	128	126	8764	130	1907	50	71	8877	116	2011	1659	1696	2262
AC015936.3	66	7	2	130	8	2	108	8	94	7	10	207	6	123	162	94	154
AC015969.3	13	0	5	36	6	5	23	8	16	3	2	38	35	2	0	0	0
AC015971.1	0	0	0	0	0	0	0	0	0	0	0	0	0	0	0	0	0
AC015971.2	3667	175	240	5788	143	240	4990	438	3193	89	164	3491	205	2479	1608	1046	1732
AC015977.6	2	0	0	2	0	0	0	0	0	0	0	0	0	0	0	2	0
AC015987.1	7987	481	547	14151	687	547	9053	1893	9924	366	1001	13753	1556	12133	14308	10011	17832
AC015987.2	3728	160	220	6813	242	220	4222	831	4704	117	300	6481	740	6926	8227	6179	11175
AC015989.1	9	1	0	18	1	0	7	0	7	0	1	17	0	0	2	1	0
AC015989.2	0	1	2	0	0	2	0	0	1	0	0	2	0	0	1	2	0
AC016113.1	0	0	0	0	0	0	0	0	0	0	0	0	0	0	0	0	0
AC016178.1	0	0	0	0	0	0	0	0	0	0	0	0	0	0	0	0	0
AC016178.2	0	0	0	0	0	0	0	0	0	0	0	0	0	0	0	0	0
AC016194.1	0	0	0	0	0	0	0	0	0	0	0	0	0	0	0	0	0
AC016251.1	0	0	0	0	0	0	0	0	0	0	0	0	0	0	0	0	0
AC016292.1	97	19	9	126	7	9	79	9	64	9	15	87	59	21	29	18	14
AC016405.2	1	0	0	2	0	0	0	0	1	0	0	0	0	0	0	0	0
AC016543.1	0	0	0	0	0	0	0	0	0	0	0	1	0	0	0	0	0
AC016553.1	0	0	0	0	0	0	0	0	0	0	0	0	0	0	0	0	0
AC016559.1	2	0	0	1	0	0	5	0	1	0	0	1	0	1	0	0	0
AC016575.1	0	0	0	0	0	0	0	0	0	0	0	0	0	0	0	0	0
AC016582.2	2164	225	237	3622	195	237	1953	357	1874	125	233	2331	394	1171	1521	747	1048
AC016586.1	63	5	10	126	1	10	67	0	36	2	3	65	0	33	49	35	73
AC016597.1	0	0	0	0	0	0	0	0	0	0	0	0	0	0	0	0	0
AC016626.2	188	15	20	433	14	20	261	105	169	13	36	328	417	46	27	20	56
AC016629.3	867	55	87	1318	66	87	1433	256	809	32	81	1819	285	680	1055	494	645
AC016629.8	5801	652	932	10229	755	932	8867	543	4624	413	436	6554	536	5283	6096	2404	3036
AC016644.1	410	51	46	824	43	46	557	124	416	30	51	632	28	415	310	230	454
AC016670.1	0	0	0	0	0	0	0	0	0	0	0	0	0	0	0	0	0
AC016682.1	550	60	124	1035	61	124	617	289	525	47	92	654	515	92	104	59	84
AC016683.5	16	0	1	45	1	1	13	24	15	0	0	13	0	6	9	4	4
AC016683.6	976	10	37	860	9	37	1988	78	611	8	15	2137	130	1535	1812	262	306
AC016697.3	7	1	0	17	1	0	8	7	6	1	1	6	2	0	0	0	0
AC016700.2	131	8	21	144	7	21	249	14	86	7	6	226	7	70	78	23	63
AC016700.3	419	69	154	629	154	154	497	177	446	93	199	793	80	46	46	18	37
AC016700.5	122	38	43	272	125	43	127	125	121	43	13	184	25	383	327	247	415
AC016706.1	0	0	0	0	0	0	0	0	0	0	0	0	0	0	0	0	0
AC016710.1	2	0	0	2	0	0	0	0	2	0	0	2	0	1	1	0	0
AC016716.2	30	1	4	22	0	4	31	56	3	0	0	52	81	0	2	2	16
AC016722.1	11	0	6	26	3	6	10	0	2	2	1	18	0	7	4	0	0
AC016722.2	210	22	31	336	16	31	207	99	162	15	12	248	77	62	53	38	43
AC016722.3	8	0	4	0	0	4	0	0	0	1	0	4	0	4	1	0	0
AC016722.4	23518	1225	1748	22868	1428	1748	13923	2499	14723	719	1827	24522	1447	12568	15972	8772	14739
AC016723.4	7556	383	462	14356	252	462	8203	627	7363	171	323	8145	475	1492	2094	1746	2321
AC016725.4	3973	302	422	6443	257	422	4782	677	3034	176	298	3908	1301	2016	2570	1237	1815
AC016727.1	0	0	0	0	0	0	0	0	0	0	0	1	0	0	0	0	0
AC016730.1	779	55	82	1477	70	82	888	238	745	35	94	941	379	193	248	134	264
AC016735.1	12	6	6	37	0	6	19	0	4	4	2	16	50	18	22	7	8
AC016735.2	63	3	10	116	7	10	104	42	80	3	4	102	5	3	2	0	0
AC016735.3	16	3	1	23	3	1	23	0	6	0	1	28	4	1	4	2	0
AC016738.3	66	8	9	120	11	9	67	58	61	2	6	77	1	87	70	65	77
AC016738.4	128	10	12	197	13	12	83	17	116	9	9	124	99	195	257	252	397
AC016745.1	5	0	0	27	3	0	31	0	14	1	0	13	0	2	2	2	3
AC016745.3	9	1	0	16	0	0	15	0	7	0	0	30	10	3	4	2	0
AC016747.3	572	46	94	539	66	94	402	103	361	40	87	744	187	1697	1101	720	1267
AC016751.2	6	0	0	4	0	0	4	0	2	0	0	5	0	0	2	0	0
AC016751.3	67	8	7	107	12	7	75	14	48	9	7	99	22	75	32	20	29
AC016752.1	0	0	0	0	0	0	0	0	0	0	0	0	0	0	0	0	0
AC016757.3	129	19	34	213	19	34	110	1	72	9	16	99	1	336	278	37	149
AC016764.1	0	0	0	0	0	0	0	0	0	0	0	0	0	0	0	0	0
AC016768.1	138	20	40	157	18	40	146	182	104	9	31	159	186	3	6	0	0
AC016821.1	1	1	0	3	1	0	1	0	1	0	0	0	0	0	2	0	0
AC016831.7	478	67	98	1019	52	98	654	196	500	53	71	841	196	60	60	26	52
AC016885.1	0	0	0	0	0	0	1	0	2	0	0	0	0	2	0	0	0
AC016903.1	0	0	0	0	0	0	0	0	2	0	0	0	0	0	0	0	0
AC016903.2	43	4	4	55	5	4	35	37	20	5	7	52	51	9	5	0	0
AC016907.1	0	0	0	0	0	0	0	0	0	0	0	0	0	0	0	0	0
AC016907.3	597	51	123	878	57	123	655	177	448	42	66	651	272	18	19	4	6
AC016909.1	23	3	3	41	0	3	30	7	28	1	5	44	34	1	3	2	7
AC016910.1	1317	82	100	1282	64	100	1472	194	827	42	93	1762	172	1075	1476	634	1162
AC016912.3	3	0	3	4	1	3	0	0	2	0	2	2	0	0	6	2	0
AC016970.1	0	0	0	0	0	0	0	0	0	0	0	0	0	0	0	0	0
AC016994.2	58	5	17	107	9	17	59	0	43	6	12	54	0	35	17	18	18
AC016995.3	169424	13356	16271	193028	21358	16271	84889	40981	140142	13438	23109	155642	43065	210146	378871	155692	263845
AC016999.2	109	17	13	183	29	13	117	15	119	7	1	169	46	1015	388	330	381
AC017002.1	140	3	7	545	9	7	659	112	231	7	11	697	31	731	880	200	343
AC017002.2	14	0	1	134	0	1	138	0	25	1	0	109	0	12	6	0	0
AC017002.4	28	1	4	92	4	4	27	8	52	1	8	36	28	1	6	8	19
AC017006.2	0	0	0	2	0	0	1	0	3	0	1	0	0	0	0	0	0
AC017006.3	4	0	2	6	0	2	1	13	3	0	0	5	0	0	2	0	0
AC017020.1	0	0	0	0	0	0	0	0	0	0	0	0	0	0	0	0	0
AC017028.1	0	0	3	5	0	3	0	0	3	1	0	2	0	30	22	5	15
AC017028.10	14	0	0	15	0	0	23	0	0	0	0	11	63	0	0	3	0
AC017028.2	12	0	0	14	0	0	21	0	0	0	0	11	63	0	0	3	0
AC017028.3	3	0	0	25	2	0	2	0	0	0	0	20	0	0	0	0	0
AC017028.4	5	0	0	3	0	0	1	0	1	0	0	12	21	0	0	0	0
AC017028.5	9	0	0	8	0	0	1	0	2	0	0	4	0	0	2	0	0
AC017028.6	12	0	0	13	0	0	18	0	0	0	0	10	63	0	0	3	0
AC017028.7	9	0	1	14	0	1	11	0	0	0	0	4	0	0	2	3	0
AC017028.8	8	0	0	5	2	0	6	0	0	0	0	3	0	1	10	0	1
AC017028.9	7	0	0	1	0	0	2	0	1	0	0	0	0	1	2	0	0
AC017048.1	15	0	2	12	0	2	11	0	3	1	2	6	42	0	0	0	0
AC017048.2	15	2	2	15	2	2	14	7	12	0	2	12	2	0	0	0	0
AC017048.3	41	15	17	135	5	17	53	7	59	9	17	75	9	126	96	29	82
AC017048.4	31	11	4	75	7	4	45	11	47	3	8	39	36	63	36	23	57
AC017053.1	43	4	6	51	4	6	43	6	26	1	4	43	31	0	0	0	2
AC017060.1	152	24	32	209	14	32	148	13	131	9	24	180	307	6	2	6	4
AC017074.1	88	5	7	80	11	7	49	2	26	5	4	73	3	1	4	2	6
AC017074.2	322	48	59	551	24	59	511	80	290	31	38	561	141	57	73	25	61
AC017076.5	45	5	5	61	4	5	53	29	32	1	0	16	28	2	2	0	0
AC017081.1	112	17	24	214	11	24	143	22	110	8	16	163	21	96	97	65	102
AC017083.1	0	0	0	5	0	0	1	0	4	0	0	3	0	0	0	0	0
AC017083.3	0	0	0	1	0	0	2	0	0	0	0	0	0	0	0	0	0
AC017084.1	0	0	0	0	0	0	2	0	0	0	0	0	0	0	0	0	0
AC017099.3	1252	81	122	3396	73	122	2386	43	1581	40	65	1514	239	260	271	230	348
AC017101.10	19906	595	902	30687	499	902	64961	700	12387	214	628	70654	820	6941	8755	3900	7020
AC017104.1	10	3	1	17	2	1	4	0	5	2	0	4	0	2	0	0	0
AC017104.2	58	0	9	212	6	9	104	0	64	5	6	70	0	9	18	31	44
AC017104.6	236	21	26	273	17	26	278	2	97	11	13	287	3	158	168	43	99
AC017116.11	415	42	34	540	54	34	464	122	340	31	9	565	16	503	563	233	342
AC018359.1	1921	212	297	3899	199	297	2222	775	1899	143	233	2464	1514	507	645	293	716
AC018359.3	0	1	3	3	0	3	1	1	3	0	1	1	26	0	0	0	0
AC018445.1	1	0	0	6	0	0	3	0	0	0	0	8	0	3	0	0	0
AC018450.1	0	0	0	0	0	0	0	0	0	0	0	1	0	0	0	0	0
AC018462.2	21973	1402	1712	27598	1992	1712	15086	5509	21521	1225	3041	25813	8175	17523	15560	9532	14771
AC018464.3	163	19	35	294	14	35	141	135	147	12	38	185	109	54	25	12	29
AC018470.1	26	0	0	35	0	0	67	3	14	1	0	104	17	111	68	90	98
AC018470.4	18	0	2	31	0	2	11	0	8	0	0	11	0	83	81	15	30
AC018495.3	0	0	0	0	0	0	0	0	0	0	0	0	1	0	0	0	0
AC018506.1	7	0	0	6	1	0	8	2	2	1	0	2	0	1	1	0	0
AC018512.1	12	2	5	14	0	5	15	1	10	2	2	9	15	1	0	0	0
AC018607.1	0	0	0	6	0	0	1	0	1	0	0	1	0	0	0	0	0
AC018618.1	0	0	0	0	0	0	0	0	0	0	0	1	0	0	0	0	0
AC018628.1	0	0	0	0	0	0	0	0	0	0	0	0	0	0	0	0	0
AC018630.1	27	1	3	82	2	3	26	24	30	0	2	28	0	0	4	2	11
AC018635.1	11	0	0	3	0	0	3	0	3	0	0	5	0	0	0	0	0
AC018643.4	7	0	0	14	0	0	16	1	4	0	1	8	11	0	2	0	0
AC018647.3	76	7	13	102	10	13	76	41	59	0	9	105	2	19	11	11	8
AC018685.1	12	3	3	17	4	3	22	16	15	1	2	15	49	0	0	0	0
AC018685.2	0	0	0	0	0	0	0	0	0	0	0	0	0	0	0	0	0
AC018690.1	0	0	0	0	0	0	0	0	0	0	0	0	0	0	0	0	0
AC018692.2	0	0	0	3	0	0	0	102	0	0	0	6	79	0	1	0	0
AC018693.6	320	22	33	554	30	33	410	34	363	19	59	434	21	322	405	211	341
AC018705.5	14	1	4	66	3	4	69	1	20	0	2	109	0	0	4	5	6
AC018717.1	694	71	117	1221	59	117	732	296	630	34	71	904	720	87	117	91	226
AC018730.1	702	7	24	598	15	24	1367	42	226	9	12	1404	94	502	370	435	959
AC018730.3	107	0	0	57	1	0	140	0	27	0	0	210	0	83	72	70	139
AC018730.4	33	0	0	20	0	0	54	0	9	0	0	83	0	16	17	4	10
AC018731.3	139	28	45	268	15	45	162	83	130	17	22	247	62	18	14	17	16
AC018737.1	308	62	69	460	39	69	302	24	331	20	55	403	44	840	647	443	777
AC018737.3	29	1	3	73	2	3	52	12	26	3	3	58	1	25	14	5	1
AC018742.1	15	2	3	27	1	3	4	1	13	0	0	19	5	0	1	0	0
AC018755.1	246	28	48	364	20	48	299	37	157	19	25	257	10	146	150	72	95
AC018755.16	80	12	17	97	14	17	73	33	73	7	11	79	22	197	198	143	189
AC018755.17	3	1	0	0	0	0	10	0	8	0	0	1	15	0	0	0	0
AC018766.4	3248	535	502	5041	575	502	3839	523	2965	338	308	4801	302	11529	13868	5695	8826
AC018766.5	11752	937	1263	16514	1238	1263	13235	1786	9853	780	413	14638	1082	36524	37245	9955	13772
AC018766.6	4402	246	462	5400	530	462	4356	424	3287	327	60	5264	434	8503	10459	3618	5026
AC018767.1	0	0	0	0	0	0	0	0	0	0	0	0	0	0	0	0	0
AC018799.1	381	52	60	948	37	60	487	151	457	24	56	497	216	85	106	68	154
AC018804.1	46	10	9	98	8	9	84	23	37	6	3	38	0	5	11	4	0
AC018804.3	101	1	5	197	2	5	106	7	59	0	1	90	25	0	0	0	0
AC018804.7	145	30	37	207	54	37	111	103	140	29	34	178	5	59	122	99	106
AC018816.3	1174	73	138	1122	32	138	885	143	542	34	54	968	162	393	556	153	202
AC018832.1	77	10	10	110	4	10	51	98	51	3	4	108	29	7	6	6	8
AC018865.8	16625	736	859	32012	555	859	18693	518	14930	283	354	15511	477	432	619	585	738
AC018866.1	2	1	1	6	0	1	4	0	0	0	0	1	0	3	0	3	0
AC018867.1	527	68	60	1148	85	60	684	69	692	49	142	744	0	1174	2058	1270	2273
AC018867.2	291	55	63	650	79	63	364	1	442	49	155	466	35	906	966	528	1025
AC018878.3	70	6	11	219	4	11	76	2	68	4	5	78	0	7	8	0	15
AC018890.4	7	0	0	3	0	0	1	50	13	1	2	5	0	2	4	1	0
AC018890.6	79482	3955	5166	141863	6572	5166	75413	17952	104230	4412	9187	126686	21561	139864	144495	95484	189899
AC019046.1	0	0	0	0	0	0	0	0	0	0	0	0	0	0	0	0	0
AC019048.1	246	8	20	365	11	20	310	41	163	9	16	391	86	65	101	86	105
AC019051.1	0	0	0	0	0	0	0	0	0	0	0	0	0	0	0	0	0
AC019055.1	3	0	0	11	0	0	1	0	0	0	0	6	0	0	0	0	0
AC019064.1	0	0	0	0	0	0	0	0	0	0	0	2	0	0	0	0	0
AC019068.2	8	4	0	22	0	0	14	0	18	1	0	15	25	57	147	156	126
AC019100.3	615	48	75	1098	43	75	695	318	573	35	59	695	337	150	78	93	113
AC019117.1	1415	768	996	1767	568	996	797	501	917	366	698	703	579	1059	1845	416	525
AC019117.2	40	4	12	90	5	12	52	43	64	3	3	90	103	19	9	6	0
AC019118.2	1066	123	153	1881	86	153	1345	532	877	68	119	1452	655	96	159	125	209
AC019118.3	9	0	0	5	0	0	11	0	6	0	0	5	0	2	0	0	0
AC019118.4	18	0	2	32	1	2	5	93	7	0	4	15	0	15	4	6	26
AC019131.1	0	0	0	1	0	0	0	0	2	0	0	0	0	2	1	0	0
AC019171.1	3	0	0	8	1	0	10	0	4	0	0	23	0	152	122	41	78
AC019172.2	2	0	0	7	0	0	13	0	2	0	0	6	0	4	6	0	0
AC019173.1	921	24	49	2335	23	49	1204	61	1188	7	22	971	119	201	294	203	446
AC019181.2	48	0	17	112	14	17	54	0	91	3	6	56	7	115	103	99	183
AC019185.4	332	47	75	557	43	75	351	201	303	25	52	429	273	32	46	10	48
AC019186.1	117	18	23	361	23	23	174	32	191	6	16	262	26	18	15	2	19
AC019198.1	0	0	0	0	0	0	1	0	0	0	0	0	0	0	0	0	0
AC019201.1	0	0	0	0	0	0	0	0	0	0	0	0	0	0	0	0	0
AC019205.1	2	1	0	5	0	0	1	0	3	1	1	9	0	26	10	17	29
AC019205.2	15	0	3	10	2	3	17	1	10	1	0	13	2	1	0	0	0
AC019206.1	1	4	3	10	1	3	7	0	1	0	3	6	0	0	2	1	0
AC019221.4	539	52	94	1097	54	94	601	272	486	48	55	588	153	1151	696	639	811
AC019294.1	83	23	33	94	30	33	58	0	39	6	4	52	17	371	366	107	78
AC019319.1	227	30	45	666	23	45	646	40	267	11	22	254	28	31	31	71	58
AC019322.1	8	3	3	6	1	3	5	0	7	0	0	14	0	17	0	1	9
AC019330.1	1128	142	184	2331	114	184	1263	445	1069	72	125	1372	765	179	222	144	233
AC019330.2	2	1	1	4	3	1	1	0	2	0	2	2	44	0	0	0	0
AC019349.5	0	0	0	3	0	0	2	0	2	1	0	0	0	4	0	4	1
AC020571.3	1	0	3	10	0	3	9	0	2	0	1	14	84	5	5	3	16
AC020594.5	196	25	39	264	31	39	178	30	112	12	14	212	20	178	111	96	156
AC020595.1	0	0	0	0	0	0	0	0	0	0	0	0	0	0	0	0	0
AC020601.1	95	8	16	160	15	16	121	19	81	6	20	101	102	9	2	7	7
AC020606.1	4	0	1	4	0	1	7	0	4	0	0	13	0	2	1	8	3
AC020626.1	0	0	0	0	0	0	0	0	0	0	0	0	0	0	0	0	0
AC020629.1	50	2	16	125	4	16	113	7	65	4	4	91	16	3	9	18	21
AC020636.1	0	0	0	0	0	0	0	0	0	0	0	0	0	0	0	0	0
AC020703.1	2	1	1	5	0	1	7	0	3	0	1	1	0	0	0	0	0
AC020743.2	4	0	3	18	0	3	1	0	5	0	0	4	0	0	0	2	2
AC020743.3	0	0	0	0	0	0	0	0	0	0	0	0	0	0	0	0	0
AC020743.4	0	0	0	0	0	0	0	0	0	0	0	0	6	0	0	0	0
AC020892.1	12	1	5	18	1	5	10	8	7	1	0	7	4	0	0	0	0
AC020895.1	0	0	0	0	0	0	0	0	0	0	0	0	0	0	0	0	0
AC020900.1	0	0	0	0	0	0	0	0	0	0	0	0	0	0	0	0	0
AC020900.2	16	0	2	29	2	2	29	5	12	0	2	19	1	2	0	0	0
AC020907.1	113	38	72	137	60	72	10	51	47	31	11	11	290	132	174	27	50
AC020910.1	0	0	0	0	0	0	5	0	0	0	0	0	0	9	8	39	42
AC020915.1	75	26	18	151	18	18	179	7	104	9	5	154	23	30	31	15	6
AC020922.1	5539	464	579	6203	380	579	3887	347	3080	251	102	3870	234	8025	11393	3477	5405
AC020934.1	15	3	4	32	1	4	18	4	13	0	0	22	0	3	10	0	4
AC020952.1	3	1	0	0	0	0	2	0	0	0	0	0	0	0	0	0	0
AC020956.3	44	1	8	63	2	8	74	3	40	0	5	64	14	5	4	2	3
AC021016.6	39	3	3	39	2	3	19	0	20	0	1	28	0	130	147	53	77
AC021016.8	6243	1389	1935	8381	1922	1935	3792	2728	5271	1379	2352	5881	1624	7071	12266	4381	5953
AC021021.2	53	9	8	48	0	8	62	7	34	4	2	75	61	119	162	21	17
AC021052.1	8	0	3	21	0	3	8	3	12	0	2	16	2	0	0	0	0
AC021078.1	0	0	0	0	0	0	0	0	0	0	0	0	0	0	0	0	0
AC021188.4	418	43	78	354	27	78	253	42	182	21	18	340	127	166	268	97	114
AC021205.1	5	1	0	20	4	0	2	0	7	0	1	8	0	1331	131	1187	1726
AC021218.2	0	0	0	4	0	0	0	0	0	0	0	3	69	0	0	0	0
AC021224.1	188385	10474	13129	311584	16513	13129	128973	21261	218016	9919	23093	208987	14498	321554	408422	194919	331203
AC021613.1	0	0	0	0	0	0	0	0	0	0	0	0	0	0	0	0	0
AC021654.1	0	0	0	0	0	0	1	0	0	0	0	0	0	0	0	0	0
AC021660.1	0	0	0	0	0	0	0	0	0	0	0	1	0	0	0	0	0
AC021749.1	0	0	0	0	0	0	0	0	0	0	0	0	0	0	0	0	0
AC021760.1	0	0	0	0	0	0	0	0	0	0	0	0	0	0	0	0	0
AC021818.1	2	0	0	0	0	0	0	0	0	0	0	0	0	0	0	0	0
AC021860.1	1279	93	140	2063	88	140	2351	85	969	34	63	1938	156	1121	562	796	1251
AC021887.1	0	0	0	0	0	0	0	0	0	0	0	0	0	0	0	0	0
AC022007.5	836	45	76	926	46	76	692	77	437	17	34	778	107	802	539	529	706
AC022021.1	0	0	0	0	0	0	0	0	0	0	0	0	0	0	0	0	0
AC022120.1	0	0	0	0	0	0	0	0	0	0	0	0	0	0	0	0	0
AC022142.1	0	0	0	0	0	0	0	0	0	0	0	0	0	0	0	0	0
AC022153.1	197	17	24	449	10	24	248	96	188	14	26	248	315	9	13	9	13
AC022154.7	1072	49	86	2302	110	86	1417	119	1141	39	70	707	67	1526	1363	906	1426
AC022173.2	51	1	1	93	5	1	33	0	33	2	5	16	23	8	11	7	0
AC022182.1	8959	1102	1688	15053	1766	1688	5084	2111	9659	1152	2591	8325	1551	12819	17910	8192	12555
AC022182.3	15	1	2	29	2	2	40	8	25	1	1	24	4	14	10	4	0
AC022201.4	98	11	18	157	9	18	96	89	83	5	13	108	8	0	1	0	0
AC022201.5	748	22	37	2019	70	37	724	50	1257	37	19	843	73	2839	3636	2834	4020
AC022210.1	0	0	0	0	0	0	0	0	0	0	0	0	0	0	0	0	0
AC022311.1	1075	121	128	2061	90	128	893	289	924	52	84	982	376	451	559	198	569
AC022400.2	281	2	18	232	44	18	157	3	127	2	1	196	0	1767	907	1806	1940
AC022431.2	253	30	51	409	30	51	272	199	233	30	48	255	265	59	49	12	35
AC022431.3	8	1	3	19	0	3	16	2	8	1	1	3	0	1	0	0	0
AC022486.1	106	22	23	217	19	23	109	53	134	17	12	132	41	68	38	23	52
AC022498.1	24	5	5	74	2	5	70	0	45	2	2	56	0	2	10	2	3
AC022532.1	929	30	74	7732	522	74	3534	846	2094	35	32	395	227	3109	4021	6327	7733
AC022537.1	0	0	0	1	0	0	0	0	4	0	0	2	0	0	0	0	0
AC022538.1	0	1	0	4	1	0	3	0	1	0	0	7	0	0	0	0	0
AC022596.2	11	1	3	23	4	3	1	14	5	0	0	5	27	3	13	4	0
AC022596.6	4	0	0	4	0	0	7	0	1	0	0	11	73	0	0	0	0
AC022616.1	0	0	0	0	0	0	0	0	0	0	0	0	0	0	0	0	0
AC022681.1	16	5	5	30	3	5	16	36	11	0	1	12	3	5	4	1	5
AC022716.1	0	0	0	0	0	0	0	0	0	0	0	0	0	0	0	0	0
AC022816.2	240	26	63	397	25	63	218	43	191	17	34	256	64	6	12	0	0
AC022819.1	1670	263	528	1869	399	528	1557	264	1030	316	252	1954	149	12	0	0	0
AC022819.2	0	0	0	2	0	0	2	0	0	0	0	0	0	0	0	0	0
AC022819.3	61	14	13	116	12	13	60	28	65	5	12	82	8	3	11	3	0
AC022861.1	0	0	0	0	0	0	0	0	0	0	0	0	0	0	0	0	0
AC022872.1	0	0	0	0	0	0	1	0	2	0	0	0	0	0	0	0	0
AC022909.1	0	0	0	0	0	0	0	0	0	0	0	0	0	0	0	0	0
AC023050.1	0	0	0	0	0	0	0	0	0	0	0	0	0	0	0	0	0
AC023085.1	2	0	0	2	0	0	1	0	1	0	0	7	0	5	3	3	4
AC023115.1	2228	176	233	4680	76	233	1378	498	1940	61	115	1372	913	406	609	248	317
AC023115.2	2377	182	241	4917	80	241	1449	558	2061	64	121	1461	946	413	626	254	357
AC023115.4	44	0	1	96	2	1	26	0	15	1	0	10	0	34	34	25	28
AC023128.1	16	2	4	21	2	4	16	0	18	0	0	14	3	0	0	0	0
AC023137.2	3	0	0	6	0	0	8	0	3	0	0	17	0	4	0	0	0
AC023157.1	0	0	0	4	0	0	1	0	0	0	0	2	0	0	0	0	3
AC023158.1	23	0	0	7	0	0	2	0	5	0	0	0	0	0	0	0	0
AC023237.1	20	2	3	21	1	3	10	2	10	2	3	14	1	2	1	0	0
AC023347.1	89	10	16	167	6	16	124	158	64	3	9	132	27	0	1	1	0
AC023385.1	0	0	0	0	0	0	0	0	0	0	0	0	0	0	0	0	0
AC023469.1	142	15	27	245	21	27	180	57	112	13	17	192	182	47	29	22	40
AC023469.2	61	5	6	117	7	6	76	16	71	1	8	79	46	1	1	3	5
AC023481.1	3	0	0	2	0	0	2	0	0	0	1	9	0	0	0	0	0
AC023490.1	664	20	39	740	56	39	267	48	383	29	13	353	6	1487	1868	685	1145
AC023490.2	68	5	3	177	7	3	80	0	82	4	0	79	0	106	92	128	244
AC023513.1	0	0	0	0	0	0	0	0	0	0	0	0	0	0	0	0	0
AC023590.1	88	13	5	191	1	5	84	21	76	4	10	85	5	7	10	6	11
AC023593.1	1	0	0	3	0	0	3	0	1	0	0	9	0	0	0	3	7
AC023632.1	11	1	2	27	1	2	16	0	9	1	3	16	0	11	9	2	3
AC023669.1	104	12	20	122	17	20	119	22	73	6	12	94	96	8	5	2	11
AC023672.2	0	0	0	9	0	0	2	1	2	0	0	1	57	0	0	0	18
AC023798.1	0	0	0	0	0	0	0	0	0	0	0	0	0	0	0	0	0
AC023818.1	0	0	0	0	0	0	0	0	0	0	0	0	0	0	0	0	0
AC023824.1	0	0	0	0	0	0	0	0	0	0	0	0	0	0	0	0	0
AC023992.1	0	0	0	0	0	0	0	0	0	0	0	0	0	0	0	0	0
AC024028.1	32	3	5	83	4	5	31	0	31	2	6	34	39	2	1	0	0
AC024082.1	0	0	0	0	0	0	1	0	0	0	0	0	0	0	0	0	0
AC024084.1	223	35	55	402	35	55	260	116	186	21	42	277	331	22	6	2	6
AC024132.1	29	7	12	57	3	12	49	30	24	2	1	30	51	0	0	1	0
AC024149.1	0	0	0	1	0	0	0	0	0	0	0	0	0	0	0	0	0
AC024158.1	8	0	1	18	1	1	5	0	7	0	0	30	0	0	0	0	0
AC024198.1	0	0	0	0	0	0	0	0	0	0	0	0	0	0	0	0	0
AC024257.1	8	0	0	4	0	0	2	0	0	0	0	8	0	2	4	0	0
AC024475.1	1	0	0	4	0	0	1	0	1	0	1	1	0	0	0	0	0
AC024560.2	57	3	0	20	3	0	89	141	15	1	3	86	2	19	27	15	0
AC024560.3	5307	425	748	9317	357	748	6329	604	4232	211	412	6441	369	4452	9285	3561	5001
AC024568.1	0	0	0	2	0	0	0	0	0	0	0	0	0	0	0	1	0
AC024569.1	4	1	0	4	0	0	1	0	0	0	0	3	0	0	0	0	6
AC024580.1	4973	166	165	2499	74	165	5650	89	1103	66	17	2015	1	1129	841	341	587
AC024590.1	0	0	1	1	0	1	0	0	0	0	0	0	0	0	0	0	0
AC024592.12	7896	1195	1502	11424	1922	1502	7101	3323	7712	1697	811	10778	3858	38929	36844	24046	37421
AC024592.9	5079	616	627	6418	367	627	1967	562	3568	206	449	1479	526	1442	980	385	1118
AC024610.1	0	0	0	0	0	0	0	0	1	0	0	0	0	0	0	0	0
AC024619.2	33	2	2	42	2	2	36	1	26	1	2	35	6	1	1	0	4
AC024704.2	27	2	2	34	1	2	35	5	29	1	3	69	46	4	12	0	0
AC024896.1	63	5	10	39	1	10	48	0	61	3	0	47	0	8	14	2	7
AC024908.1	0	0	0	0	0	0	0	0	0	0	0	0	0	0	0	0	0
AC024940.1	130	15	26	311	17	26	119	0	140	7	4	128	0	263	164	191	227
AC024996.1	0	0	0	0	0	0	0	0	0	0	0	0	0	0	0	0	0
AC025016.1	17	2	4	12	1	4	9	1	4	1	0	6	7	7	10	1	11
AC025165.1	9	0	1	26	1	1	21	6	7	0	0	28	4	1	1	0	2
AC025165.8	3910	301	349	3876	189	349	3391	224	2246	153	161	3875	207	6089	6511	1950	2602
AC025166.1	3	1	2	28	2	2	19	0	4	0	1	5	0	0	1	2	7
AC025171.1	63	6	6	89	0	6	142	0	45	2	0	95	1	44	38	22	26
AC025175.1	0	0	0	0	0	0	0	0	0	0	0	0	0	0	0	0	0
AC025262.1	232	12	8	319	11	8	154	14	217	4	12	228	42	318	300	215	398
AC025263.3	5423	340	413	7695	291	413	4836	438	4430	189	355	6744	743	2997	3767	1866	3489
AC025278.1	17	3	3	31	2	3	26	17	7	2	4	17	0	0	0	0	0
AC025280.1	2	0	1	8	0	1	4	0	3	0	0	7	7	0	1	0	0
AC025284.1	0	0	0	1	0	0	0	0	0	0	0	0	0	0	0	0	0
AC025287.1	49	5	2	37	3	2	25	5	12	0	1	43	3	4	6	0	0
AC025300.1	5	0	2	3	0	2	4	3	4	1	0	9	0	0	0	0	0
AC025335.1	543	27	27	781	43	27	448	101	530	19	48	673	78	321	456	254	390
AC025426.1	0	0	0	1	0	0	0	0	0	0	0	0	0	0	0	0	0
AC025442.3	312	23	31	751	61	31	488	65	439	25	26	543	9	4131	1764	1638	2272
AC025458.1	7	1	1	6	1	1	11	2	4	2	1	5	0	0	0	0	0
AC025470.1	0	0	0	1	0	0	3	0	0	0	0	1	0	0	0	0	0
AC025594.1	4	0	1	9	0	1	1	0	0	0	0	4	0	3	6	1	0
AC025627.7	208	23	31	658	29	31	501	110	202	9	20	237	141	88	99	98	127
AC025627.9	0	0	0	10	0	0	12	0	20	1	0	14	33	5	12	1	0
AC025674.1	4	0	0	2	0	0	3	0	2	0	0	1	0	0	0	0	0
AC025678.1	0	0	3	9	0	3	3	0	13	1	1	6	0	6	0	1	0
AC025811.3	0	0	0	0	0	0	0	0	0	0	0	4	0	0	0	0	0
AC025918.2	1873	772	914	2716	821	914	2143	775	1624	444	1189	2947	327	7763	8798	3648	6145
AC026150.1	51	4	2	95	0	2	7	0	58	1	0	25	0	52	48	7	9
AC026150.2	11	3	3	11	1	3	5	0	3	0	0	12	0	48	23	6	13
AC026150.5	523	39	52	2080	36	52	706	110	818	23	55	803	258	147	177	130	207
AC026150.8	380	10	30	217	7	30	206	10	167	3	1	248	25	70	68	31	116
AC026166.1	3	0	0	4	0	0	3	1	2	0	0	2	0	0	0	0	0
AC026167.1	1749	203	298	3346	157	298	1891	642	1651	128	184	2058	996	402	465	225	441
AC026188.1	687	75	98	1299	71	98	756	216	614	40	71	778	407	60	103	41	87
AC026202.1	393	15	18	425	37	18	372	0	226	10	0	435	0	497	281	368	542
AC026202.3	3434	225	283	5922	259	283	4685	531	3714	151	387	5687	557	2701	3059	2597	4779
AC026202.5	0	0	0	0	0	0	0	0	0	0	0	2	0	0	0	0	0
AC026241.1	0	0	0	0	0	0	0	0	0	0	0	0	0	0	0	0	0
AC026310.1	109	10	8	169	14	8	148	21	80	3	8	84	1	1244	666	435	571
AC026318.1	8	1	1	11	2	1	1	16	5	0	0	6	0	2	1	0	0
AC026320.1	0	0	0	0	0	0	0	0	0	0	0	0	0	0	0	0	0
AC026357.1	0	0	0	0	0	0	0	0	0	0	0	0	0	0	0	0	0
AC026366.1	0	0	0	2	0	0	0	0	0	0	0	0	0	0	0	0	0
AC026369.1	7	0	0	3	0	0	9	0	1	0	0	8	0	0	0	1	0
AC026407.1	264	18	22	439	13	22	193	9	255	13	38	302	0	260	320	186	279
AC026461.1	3	0	0	3	0	0	2	0	1	0	0	4	0	0	0	2	3
AC026471.6	77	5	14	42	3	14	10	0	60	4	2	27	0	341	259	60	90
AC026495.1	0	0	0	0	0	0	0	0	0	0	0	0	0	0	0	0	0
AC026512.1	126	6	9	131	13	9	71	35	112	13	11	127	33	433	214	196	440
AC026700.1	0	0	0	0	0	0	0	0	0	0	0	1	0	0	0	0	0
AC026703.1	15	0	0	33	1	0	104	0	9	0	1	110	0	2	6	31	29
AC026703.2	0	0	0	0	0	0	0	0	0	0	0	0	0	0	0	0	0
AC026740.1	174	46	60	446	75	60	400	0	247	28	12	382	29	172	183	133	206
AC026781.1	0	0	0	0	0	0	0	0	0	0	0	0	0	0	0	0	0
AC026797.1	0	0	0	0	0	0	0	0	0	0	0	0	0	0	0	0	0
AC026806.2	415	26	21	305	9	21	163	14	102	5	8	381	0	223	255	126	172
AC026877.1	0	0	0	0	0	0	0	0	0	0	0	0	0	0	0	0	0
AC026904.1	0	0	0	3	0	0	0	0	0	0	0	4	1	0	0	0	0
AC026956.1	135	9	25	295	56	25	301	0	165	14	0	227	31	557	773	107	158
AC026992.1	0	0	0	0	0	0	0	0	1	1	0	0	0	0	0	0	0
AC027119.1	495	45	68	739	30	68	424	267	324	15	41	494	536	28	33	16	29
AC027228.1	12	3	5	16	0	5	8	24	4	2	1	4	0	0	8	5	0
AC027238.1	0	0	0	0	0	0	0	0	0	0	0	0	0	0	0	0	0
AC027269.2	71	6	6	99	3	6	90	14	37	6	10	71	35	48	20	6	19
AC027281.1	0	0	0	0	0	0	4	0	0	0	0	1	0	0	0	0	0
AC027288.1	0	0	0	1	0	0	1	0	0	0	0	0	0	0	0	0	0
AC027288.2	0	0	0	0	0	0	0	0	0	0	0	1	50	0	0	0	0
AC027307.1	603	17	45	992	136	45	566	132	560	62	11	724	196	3793	2799	938	1251
AC027307.2	43	2	13	62	6	13	35	2	28	2	2	29	0	0	0	0	3
AC027307.3	82	19	24	160	19	24	89	0	76	15	12	115	29	250	272	84	186
AC027309.1	0	0	0	0	0	0	0	0	0	0	0	0	0	0	0	0	0
AC027319.1	0	0	0	0	0	0	0	0	0	0	0	0	0	0	0	0	0
AC027319.2	0	0	0	0	0	0	0	0	0	0	0	0	0	0	0	0	0
AC027320.1	0	1	0	2	0	0	1	0	1	0	0	4	0	1	0	0	0
AC027348.1	1	0	0	14	1	0	5	0	2	1	2	7	0	0	0	0	0
AC027601.1	2218	216	252	4158	358	252	3347	233	2114	172	34	2480	468	3174	3826	1281	1670
AC027612.2	0	0	0	1	0	0	0	0	0	0	0	0	0	0	4	0	0
AC027612.3	681	51	56	1035	43	56	702	257	513	28	53	846	308	41	102	39	88
AC027612.6	1029	61	61	2053	24	61	4428	277	751	20	40	4263	482	2832	4878	3603	5610
AC027763.2	2218	178	273	3629	193	273	2676	230	1808	108	143	1783	267	1677	1684	842	997
AC027806.1	1	0	0	0	1	0	0	0	0	0	0	0	0	0	0	0	0
AC027807.1	1	0	0	0	0	0	0	0	0	0	0	0	0	0	0	0	0
AC027811.1	2	0	0	0	0	0	5	0	0	0	0	2	0	0	1	0	0
AC034110.1	0	0	0	1	0	0	0	0	0	1	1	2	0	0	2	0	0
AC034154.1	1	0	0	2	0	0	3	0	3	0	0	3	0	0	0	0	0
AC034187.1	0	0	0	0	0	0	0	0	1	0	0	0	0	0	0	0	0
AC034187.2	60	12	22	117	6	22	77	5	66	1	9	55	107	66	70	26	30
AC034187.3	0	0	0	0	0	0	0	0	0	0	0	0	0	0	0	0	0
AC034187.4	0	0	0	0	0	0	0	0	0	0	0	0	0	0	0	0	0
AC034187.5	0	0	0	0	0	0	0	0	0	0	0	1	0	0	0	0	0
AC034193.5	6712	734	1071	14658	581	1071	6387	1012	6761	344	589	6183	669	5122	4867	2946	4330
AC034205.1	0	0	0	0	0	0	0	0	0	0	0	0	0	0	0	0	0
AC034220.3	3334	297	398	4421	203	398	4291	327	2198	120	234	3962	399	597	720	318	454
AC034228.2	3	1	0	12	0	0	2	0	10	0	0	11	0	51	27	5	1
AC034228.3	11	4	1	42	1	1	42	28	15	5	4	18	2	1	3	0	0
AC034228.4	272	21	25	341	16	25	134	91	195	13	24	228	43	163	194	17	64
AC034228.7	0	0	0	0	0	0	0	0	0	0	0	0	0	0	0	0	0
AC034236.1	0	0	0	0	0	0	0	0	0	0	0	0	0	0	0	0	0
AC034236.2	0	0	0	0	0	0	0	0	0	0	0	1	0	0	0	0	0
AC034243.1	166	18	47	261	25	47	117	53	134	25	25	154	42	264	168	105	131
AC036178.1	0	0	0	0	0	0	0	0	0	0	0	0	0	0	0	0	0
AC037199.1	0	0	0	0	0	0	0	39	0	0	0	0	0	0	0	0	0
AC037445.1	48	1	3	73	4	3	91	2	27	1	4	113	0	22	34	49	32
AC037459.4	3316	445	523	3322	502	523	3116	416	2065	235	104	3951	490	13724	13693	8158	10796
AC040160.1	450	63	97	874	71	97	936	58	402	42	76	588	78	127	120	260	315
AC040162.1	19	4	2	37	4	2	28	0	13	4	0	25	12	17	20	11	15
AC040163.1	0	0	0	1	0	0	0	0	0	0	0	0	0	0	0	0	0
AC040977.1	9852	1429	1927	10525	1791	1927	6636	2068	7128	1202	1207	10619	1507	100406	37244	31114	42996
AC044860.1	949	57	80	1152	41	80	804	57	727	34	30	963	39	1091	1181	579	994
AC046130.1	41	0	1	99	1	1	50	0	48	0	0	50	0	2	2	6	13
AC046143.1	7	0	3	25	0	3	6	6	7	0	0	8	7	0	0	0	0
AC046143.2	13	1	1	46	0	1	38	1	35	4	3	23	2	4	6	3	1
AC046143.3	4376	355	463	9441	578	463	4617	751	5618	378	647	6349	240	5099	5932	4252	5911
AC048346.1	15	3	7	31	0	7	5	11	11	3	1	1	13	3	1	0	0
AC051642.1	56	12	14	120	4	14	77	63	62	2	3	73	0	16	8	5	23
AC051649.1	0	0	0	0	0	0	0	0	0	0	0	0	0	0	0	0	0
AC051649.12	0	0	0	0	0	0	2	0	0	0	0	3	0	0	0	0	0
AC051649.16	71	8	12	79	2	12	40	37	33	6	10	88	1	5	2	2	4
AC051649.6	185	13	13	8	2	13	4	0	2	1	0	5	0	63	112	4	7
AC053503.11	6091	822	939	7882	747	939	3945	785	4180	425	441	4990	555	16971	20210	5646	8232
AC053503.4	360	36	49	350	30	49	191	21	175	15	24	206	81	162	145	57	51
AC053503.6	25	9	9	49	26	9	33	0	25	5	6	41	0	136	213	12	12
AC053516.1	0	0	0	0	0	0	0	0	1	0	0	0	0	0	0	0	0
AC055723.1	0	0	0	0	0	0	29	0	0	0	0	61	0	8	2	1	0
AC055736.1	0	0	0	0	0	0	0	0	0	0	0	0	0	0	0	0	0
AC055764.1	178	15	8	333	14	8	245	33	180	9	26	244	1	220	238	120	171
AC055811.1	1	1	0	8	0	0	3	0	1	0	0	4	0	0	2	2	18
AC055813.1	1	0	0	0	0	0	0	0	0	0	0	0	0	0	0	0	0
AC055873.1	0	0	0	0	0	0	0	0	0	0	0	0	0	0	0	0	0
AC055876.2	4	2	3	9	0	3	1	0	0	0	0	5	0	3	16	0	0
AC060226.1	2	0	0	3	0	0	0	0	0	0	0	0	0	0	0	0	0
AC060834.3	449	22	39	691	15	39	370	65	309	12	29	349	218	33	53	47	58
AC060835.1	0	0	0	0	0	0	0	0	0	0	0	0	0	0	0	0	0
AC061961.2	9	5	1	14	0	1	11	0	8	1	1	23	0	43	39	23	34
AC061975.10	16	2	3	11	1	3	6	0	6	1	1	12	0	5	7	0	0
AC061975.8	0	0	0	0	0	0	2	0	0	0	0	0	0	5	1	0	0
AC061992.1	32	0	1	24	0	1	20	0	10	0	0	59	0	20	20	4	0
AC061992.2	462	80	103	929	85	103	423	281	391	57	86	536	310	106	137	25	64
AC062017.1	45	5	4	53	6	4	28	0	36	1	1	46	1	163	126	75	85
AC062020.1	93	9	9	197	9	9	78	19	69	9	5	87	27	57	64	53	38
AC062020.2	57	4	6	156	6	6	56	9	45	3	4	50	20	17	15	34	17
AC062021.1	79	10	18	197	3	18	114	47	112	6	4	117	102	20	18	15	30
AC062028.1	896	81	115	1162	79	115	701	120	753	53	124	1130	233	50	37	34	31
AC062029.1	211	30	37	288	30	37	125	38	157	17	23	159	107	441	385	150	359
AC062031.1	5	2	0	6	2	0	6	10	0	2	3	5	34	0	0	0	0
AC062032.1	35	4	15	80	9	15	52	6	47	5	5	75	28	11	27	2	7
AC063932.1	0	0	0	2	0	0	0	0	0	0	0	0	0	0	0	0	0
AC063944.1	0	0	0	1	0	0	0	1	0	0	0	0	0	0	0	0	0
AC063976.3	2	0	0	8	0	0	0	0	6	0	0	6	55	0	3	1	1
AC064834.1	174	24	31	239	22	31	179	56	129	14	16	177	55	34	41	12	23
AC064834.2	11	0	0	9	0	0	5	0	5	0	0	14	0	0	0	0	0
AC064834.3	23	4	7	46	8	7	37	38	24	4	5	37	1	1	0	1	0
AC064837.1	0	0	0	0	0	0	0	0	0	0	0	0	0	0	0	0	0
AC064852.4	696	44	75	891	46	75	545	159	458	38	95	701	86	2169	1385	1272	1879
AC064853.2	0	0	1	0	0	1	2	0	0	0	0	1	0	0	2	0	0
AC064865.1	49	7	15	92	7	15	50	16	44	2	8	59	96	0	1	0	4
AC064871.3	593	66	52	614	28	52	517	120	333	27	42	619	151	288	367	173	169
AC064874.1	10	1	0	36	1	0	5	0	7	0	1	11	0	4	4	2	0
AC064875.2	32	8	16	51	5	16	66	6	38	4	12	109	136	16	28	2	2
AC066593.1	1133	56	46	2612	83	46	542	208	1064	43	124	326	203	440	475	459	650
AC066612.1	26	0	0	52	1	0	32	0	21	0	0	37	0	0	0	2	0
AC067718.1	0	0	0	2	0	0	4	0	0	0	0	4	0	0	1	0	1
AC067735.1	0	0	0	0	0	0	0	0	0	0	0	3	0	0	0	0	0
AC067742.1	0	0	0	0	0	0	2	0	0	0	0	0	0	0	0	0	0
AC067751.1	0	0	0	0	0	0	0	0	0	0	0	0	0	0	0	0	0
AC067805.1	20	0	2	28	1	2	34	0	9	0	1	14	0	0	0	0	0
AC067945.2	5	1	0	2	0	0	6	0	2	0	1	4	0	0	0	0	0
AC067945.4	28	3	3	53	3	3	57	26	28	1	0	50	31	63	46	44	59
AC067956.1	542	90	108	948	72	108	621	645	456	58	62	739	781	181	138	98	148
AC067957.1	1	0	0	0	1	0	2	0	0	0	0	1	0	0	0	0	0
AC067959.1	95	6	14	133	9	14	97	119	102	2	8	119	94	24	25	9	13
AC067960.1	85	13	13	157	12	13	95	18	67	12	19	110	30	0	0	0	0
AC067961.1	5	0	0	2	0	0	0	11	0	0	0	15	10	0	0	0	0
AC067968.3	28	4	13	34	3	13	44	74	14	2	7	28	6	9	8	8	8
AC067969.1	294	38	41	594	16	41	162	47	231	8	8	95	0	484	574	93	163
AC067969.2	129	38	58	248	21	58	65	10	97	12	26	48	12	76	133	36	30
AC068014.1	22	21	17	59	9	17	48	6	42	8	3	37	23	0	3	0	0
AC068014.2	3	0	1	13	0	1	1	0	1	0	1	1	0	0	3	2	0
AC068020.1	189	14	7	1113	17	7	571	0	415	8	10	136	42	188	223	310	432
AC068039.1	321	16	17	507	18	17	423	18	304	10	11	367	2	291	296	189	333
AC068039.4	293	40	58	770	31	58	805	51	293	19	20	825	22	70	115	88	81
AC068057.1	30	0	5	48	2	5	41	0	34	0	1	83	14	85	144	13	14
AC068057.2	26	2	2	25	1	2	45	17	15	0	0	20	5	3	6	5	5
AC068058.1	0	0	0	0	0	0	0	0	0	0	0	0	0	0	0	0	0
AC068062.1	0	0	0	1	0	0	0	0	0	0	0	1	0	0	0	0	0
AC068134.6	1357	24	31	545	42	31	57	0	365	20	2	329	5	2207	1381	1074	1244
AC068134.8	1254	60	38	1413	27	38	220	69	860	37	12	385	0	399	561	53	85
AC068138.1	3	0	1	11	0	1	21	0	6	0	0	25	0	7	2	0	2
AC068196.1	151	21	25	451	11	25	391	205	223	5	29	356	166	40	17	19	31
AC068282.3	255	32	59	359	29	59	227	52	184	13	38	278	4	242	246	258	341
AC068286.1	117	12	36	148	16	36	65	69	78	8	21	111	135	2	0	0	7
AC068292.1	0	0	0	0	0	0	0	0	0	0	0	0	0	0	0	0	0
AC068483.1	6	0	0	0	0	0	0	0	0	0	0	3	0	0	0	0	0
AC068489.1	9	1	0	2	0	0	0	0	0	0	4	4	0	0	2	0	0
AC068490.1	32	3	1	37	2	1	31	4	15	2	1	39	1	1	1	23	34
AC068490.2	2672	249	335	3919	203	335	2496	1025	1876	166	270	3791	1724	288	405	378	616
AC068491.2	183	5	13	1344	7	13	1671	174	451	0	10	1176	18	32	42	13	2
AC068491.3	191	17	16	372	13	16	279	49	246	10	31	319	45	65	89	83	114
AC068492.1	4	0	0	0	0	0	1	0	0	0	0	0	0	5	2	0	2
AC068499.10	2067	183	229	2042	86	229	1566	135	1088	48	101	1908	138	1420	1539	647	1117
AC068506.1	0	0	0	1	0	0	0	0	0	0	0	0	0	0	0	0	0
AC068533.1	4	1	1	9	3	1	3	0	4	0	3	4	44	0	0	0	0
AC068533.7	6183	463	750	10550	567	750	5415	696	5736	440	471	6205	665	9103	8455	7136	9826
AC068535.2	3	0	0	2	0	0	2	2	0	0	0	4	0	0	1	1	0
AC068535.3	0	0	0	2	0	0	0	2	0	0	0	0	0	0	0	0	0
AC068535.4	43	3	7	79	2	7	162	97	32	1	1	127	63	4	11	20	51
AC068538.4	21	3	7	61	6	7	22	6	16	2	5	25	1	0	1	3	0
AC068542.1	36	0	1	36	1	1	10	0	11	1	1	20	0	2	4	0	4
AC068542.2	0	0	0	0	0	0	0	0	0	0	0	0	0	0	0	0	0
AC068570.1	0	0	0	0	0	0	0	0	0	0	0	0	0	0	0	0	0
AC068580.1	205	1	8	231	15	8	154	6	138	2	1	319	34	887	2626	1022	1028
AC068580.5	51	3	7	122	15	7	87	0	85	9	0	85	0	75	80	26	39
AC068580.6	7434	283	459	7378	528	459	4622	361	4637	315	132	8366	550	18434	16181	6845	7677
AC068580.7	0	0	0	0	0	0	0	0	0	0	0	8	0	0	0	0	0
AC068587.1	69	9	7	336	1	7	63	50	78	4	6	82	0	3	1	16	41
AC068587.2	151	16	9	663	6	9	180	22	209	3	6	167	0	39	33	35	57
AC068610.3	100	16	29	157	7	29	126	78	75	2	15	120	145	29	129	6	25
AC068610.5	723	83	121	1559	67	121	926	296	738	38	75	890	444	142	299	113	210
AC068620.1	6	0	0	12	0	0	8	0	1	0	0	10	0	0	0	1	0
AC068641.1	6	0	0	2	0	0	9	0	2	1	0	7	0	2	2	0	0
AC068643.1	0	0	0	0	0	0	0	0	0	0	0	0	0	1	4	0	0
AC068669.1	7	2	2	8	0	2	6	0	4	2	0	2	0	0	2	3	0
AC068704.1	0	0	0	0	0	0	0	0	0	0	0	0	0	0	0	0	0
AC068706.1	0	0	0	0	0	0	0	0	0	0	0	0	0	0	0	0	0
AC068706.2	6	1	3	19	4	3	6	0	6	0	3	10	0	0	0	0	0
AC068718.1	268	35	43	534	24	43	288	165	221	12	41	343	167	190	172	47	57
AC068718.2	0	0	0	0	0	0	0	0	0	0	0	0	0	0	0	0	0
AC068754.1	0	0	0	0	0	0	0	0	0	0	0	0	0	0	0	0	0
AC068831.10	92	10	14	206	17	14	75	32	101	21	10	132	38	82	71	47	84
AC068831.15	1300	58	79	1022	30	79	1185	54	583	20	38	1760	126	785	1041	531	621
AC068831.3	20	0	0	38	2	0	45	66	19	1	0	49	0	47	52	67	25
AC068831.6	3851	474	531	4725	562	531	3008	721	2964	411	447	4132	284	11388	13243	4382	5973
AC068858.1	41	4	4	36	3	4	43	0	31	0	7	51	0	0	6	2	12
AC068946.1	7	1	2	10	0	2	7	0	8	1	0	8	47	6	4	1	2
AC068987.1	1105	174	155	1201	104	155	602	118	629	86	166	866	16	878	1032	707	1007
AC069067.1	0	0	0	0	0	0	0	0	0	0	0	0	0	0	0	0	0
AC069082.1	0	0	0	0	0	0	0	0	0	0	0	0	0	0	0	0	0
AC069155.1	91	7	9	153	8	9	256	26	51	8	11	142	64	6	2	8	5
AC069227.1	0	0	0	0	0	0	0	0	0	0	0	0	0	0	0	0	0
AC069240.1	0	0	0	0	0	0	0	0	0	0	0	0	0	0	0	0	0
AC069243.1	0	0	0	0	0	0	0	0	0	0	0	0	0	0	0	0	0
AC069257.8	19	0	18	50	6	18	14	307	35	0	0	30	0	2	8	5	0
AC069276.1	0	0	0	0	0	0	0	0	0	0	0	0	0	0	0	0	0
AC069277.2	3878	252	318	6583	131	318	2597	454	2830	115	218	2682	1024	648	708	318	455
AC069278.4	29	0	6	78	3	6	82	0	41	2	3	97	0	29	38	34	93
AC069280.1	0	0	0	0	0	0	0	0	0	0	0	0	0	0	0	0	0
AC069285.1	0	0	0	0	0	0	0	0	0	0	0	0	0	0	0	0	0
AC069286.1	0	0	0	2	0	0	1	0	0	0	0	1	0	0	0	0	0
AC069294.1	13	0	0	5	0	0	3	0	2	0	0	7	0	0	3	1	0
AC069303.1	0	0	0	0	0	0	0	0	0	0	0	0	0	0	0	0	0
AC069363.1	93	4	17	170	3	17	36	51	77	2	6	70	61	11	17	3	9
AC069368.3	7104	785	958	11951	775	958	6907	1352	5797	434	585	6864	573	9682	12272	4019	5341
AC069394.1	38	9	11	97	4	11	48	0	29	5	12	43	1	0	0	0	4
AC069513.4	129	14	11	136	4	11	88	23	64	4	2	158	56	42	26	37	21
AC069547.1	67	10	3	109	6	3	27	0	84	8	17	37	8	42	42	45	77
AC069547.2	8	0	0	10	0	0	4	0	9	0	0	3	0	0	0	0	0
AC072031.1	1	0	2	5	0	2	2	0	2	0	0	3	0	0	1	0	0
AC072062.1	13370	3559	3744	18689	4140	3744	8479	7673	11737	2981	5676	12714	11289	11690	33076	36219	60756
AC072062.3	126	16	24	214	14	24	151	82	117	9	13	171	32	16	7	1	3
AC073043.1	141	17	26	338	11	26	162	12	149	4	15	152	55	59	30	47	52
AC073046.25	189	32	30	502	36	30	238	49	216	22	17	218	43	342	272	153	119
AC073063.1	535	145	149	885	193	149	478	194	517	139	368	822	154	1149	1303	677	1182
AC073071.1	9299	2862	3347	12583	1722	3347	4580	1361	6518	1123	2196	3225	1187	4812	6025	2016	2734
AC073072.5	11	0	0	11	1	0	18	0	7	0	0	13	45	60	44	4	12
AC073089.1	12	1	5	12	0	5	5	0	2	0	0	4	4	0	0	0	0
AC073094.4	1	0	0	0	0	0	8	0	2	0	0	8	0	0	0	0	0
AC073115.6	4	1	1	28	0	1	9	0	7	2	3	9	42	0	0	0	0
AC073115.7	144	29	23	304	36	23	106	75	216	25	59	178	59	112	159	143	168
AC073127.1	24	0	0	10	0	0	0	0	22	0	0	2	0	0	0	0	0
AC073128.10	1007	144	165	1637	87	165	693	143	801	51	83	850	309	198	212	131	91
AC073130.1	19	0	1	26	3	1	14	0	8	3	0	22	11	0	0	0	0
AC073130.3	19	2	11	51	3	11	52	0	21	0	1	34	1	0	3	4	0
AC073133.1	52	1	5	16	1	5	33	0	18	1	1	38	24	16	24	4	8
AC073133.2	43	3	6	40	2	6	45	0	9	1	1	31	0	9	8	5	0
AC073135.3	1	0	0	0	0	0	0	19	0	0	1	8	0	2	0	0	0
AC073136.1	10	4	4	17	3	4	25	2	14	2	8	19	28	0	0	0	0
AC073188.1	0	0	0	0	0	0	0	0	0	0	0	0	0	0	0	0	0
AC073215.1	4	0	1	12	3	1	4	0	2	0	3	2	44	0	0	0	0
AC073218.1	2061	235	306	3827	221	306	2353	552	1817	143	254	2459	905	433	478	287	513
AC073218.2	112	12	20	158	12	20	138	137	70	7	16	129	66	4	7	8	7
AC073218.3	49	4	5	39	5	5	28	31	33	0	5	35	0	1	1	0	1
AC073236.3	118	15	9	56	8	9	101	0	11	2	3	145	0	12	50	7	14
AC073254.1	3480	311	429	6512	488	429	3640	999	4296	289	761	5328	494	6840	8758	3369	4860
AC073255.1	0	0	0	0	0	0	0	0	0	0	0	0	0	0	0	0	0
AC073257.1	0	0	0	0	0	0	0	1	0	0	0	2	0	0	0	0	0
AC073257.2	3	1	0	9	2	0	0	0	0	0	0	0	0	2	3	0	2
AC073283.4	6095	793	999	8128	540	999	5935	1694	4245	436	740	7314	2064	9441	902	772	1072
AC073283.7	30	5	5	95	2	5	41	29	43	3	5	48	0	32	35	13	17
AC073284.4	42	2	7	51	7	7	37	37	39	5	6	54	37	0	3	0	1
AC073316.1	367	37	54	501	29	54	398	106	255	27	40	489	86	146	71	117	96
AC073316.2	5	0	0	2	0	0	10	0	2	0	0	10	0	12	14	8	0
AC073320.1	1	1	0	7	1	0	1	0	2	0	1	4	0	0	0	0	0
AC073321.3	171	9	19	129	8	19	116	4	56	7	8	87	128	39	40	15	33
AC073321.4	138	19	17	134	19	17	64	44	93	16	32	122	46	35	42	10	16
AC073325.1	408	43	65	784	30	65	348	163	362	25	48	492	339	28	40	26	40
AC073333.1	110	19	20	244	16	20	142	25	112	11	17	144	28	62	125	84	95
AC073333.8	3215	264	322	4847	239	322	2734	719	3179	127	430	4474	624	5975	6451	3723	6282
AC073342.1	0	0	0	0	0	0	0	0	0	0	0	0	0	0	0	0	0
AC073342.12	5377	444	538	6511	540	538	4732	858	3917	407	764	5835	592	6864	7518	5309	7251
AC073343.1	401	44	74	643	36	74	320	182	405	33	71	374	34	265	375	216	366
AC073343.13	51	4	2	58	1	2	56	42	12	1	1	20	0	167	98	83	183
AC073343.2	80	5	5	133	7	5	75	0	69	5	10	77	0	198	303	58	107
AC073409.1	0	0	0	0	0	0	0	0	0	0	0	0	0	0	0	0	0
AC073479.1	93	11	9	190	12	9	164	61	110	3	20	194	99	40	23	51	54
AC073508.1	28	4	4	24	0	4	24	3	17	1	6	11	1	1	0	0	0
AC073528.1	0	0	0	0	0	0	2	0	0	0	0	4	0	0	0	0	0
AC073569.1	1370	163	189	2403	191	189	1595	321	1365	87	327	1703	121	1641	2731	1377	2189
[truncated: 40,758 more rows]

## Sheet: 6hrACTIVINA
	baseMean	log2FoldChange	lfcSE	stat	pvalue	padj
5S_rRNA	0.0442033	0	0.722469	0	1	1
7SK	1.11154	-0.0465891	1.06564	-0.0437195	0.965128	NA
A1BG	323.305	0.321522	0.457926	0.702127	0.4826	NA
A1BG-AS1	482.263	-0.0250847	0.552303	-0.0454185	0.963774	NA
A1CF	103.792	-0.102602	0.434287	-0.236255	0.813235	NA
A2M	270.881	-0.468835	0.678455	-0.691033	0.489545	NA
A2M-AS1	41.6284	-0.0223898	0.722179	-0.0310031	0.975267	NA
A2ML1	927.454	-0.0625643	0.352715	-0.177379	0.859211	NA
A2ML1-AS1	27564.6	-0.24736	0.344397	-0.718239	0.47261	0.998794
A2ML1-AS2	22.6947	0.126267	0.531115	0.23774	0.812083	NA
A2MP1	25.0128	-0.917225	0.683451	-1.34205	0.17958	NA
A3GALT2	94.2822	-0.330862	0.438055	-0.755298	0.45007	NA
A4GALT	622.539	-0.44477	0.408393	-1.08907	0.276121	NA
A4GNT	10.0208	-0.19876	0.913584	-0.217561	0.827771	NA
AAAS	5972	0.230617	0.434348	0.530949	0.595454	0.998794
AACS	4884.84	0.119778	0.343539	0.348658	0.727346	0.998794
AACSP1	439.818	0.125042	0.417492	0.299509	0.764552	NA
AADAC	11.5188	-0.537782	0.740987	-0.725765	0.467983	NA
AADACL2	22.8986	0.323657	0.732345	0.441947	0.658528	NA
AADACL3	34.4164	0.0197304	0.600177	0.0328743	0.973775	NA
AADACL4	62.0627	-0.158765	0.573999	-0.276594	0.782092	NA
AADAT	1249.36	0.0925897	0.27186	0.340579	0.73342	NA
AAED1	413.505	-0.0365383	0.30588	-0.119453	0.904916	NA
AAGAB	2625.62	0.166523	0.23056	0.722255	0.470138	NA
AAK1	3592.7	0.146602	0.244037	0.600736	0.548016	NA
AAMDC	28814.2	0.00690687	0.94173	0.00733424	0.994148	0.998794
AAMP	7994.21	0.0681932	0.286338	0.238156	0.81176	0.998794
AANAT	131.852	0.301847	0.497919	0.606217	0.544371	NA
AAR2	2100.85	0.349755	0.275588	1.26912	0.204397	NA
AARD	115.75	0.0507295	0.519878	0.0975797	0.922266	NA
AARS	25112.5	-0.223573	0.374603	-0.596826	0.550624	0.998794
AARS2	2956.06	-0.108818	0.378754	-0.287306	0.773878	NA
AARSD1	2643.3	0.219245	0.280543	0.781502	0.434507	NA
AASDH	5986.92	0.0527105	0.299648	0.175908	0.860366	0.998794
AASDHPPT	2260.94	0.183564	0.34295	0.535252	0.592476	NA
AASS	31219.4	-0.479241	0.327397	-1.46379	0.143252	0.998794
AATF	5715.3	0.406454	0.408035	0.996125	0.319189	0.998794
AATK	562.909	-0.0542206	0.31652	-0.171302	0.863986	NA
AATK-AS1	209.709	0.00301982	0.407456	0.00741141	0.994087	NA
AB015752.3	200.792	0.083572	0.464019	0.180104	0.857071	NA
AB019440.1	0.87445	0.243815	0.809187	0.301308	0.763179	NA
AB019440.50	2.46973	0.812325	1.05163	0.772444	0.439851	NA
ABAT	2518.79	-0.36195	0.557485	-0.649255	0.516174	NA
ABCA1	2971	0.35083	0.389044	0.901774	0.367177	NA
ABCA10	289.873	-0.00691295	0.533115	-0.0129671	0.989654	NA
ABCA11P	3624.21	-0.0606364	0.231653	-0.261755	0.79351	NA
ABCA12	1803.02	-0.260103	0.518689	-0.501463	0.616045	NA
ABCA13	656.777	0.0487645	0.445811	0.109384	0.912898	NA
ABCA17P	626.519	-0.121313	0.363569	-0.333673	0.738626	NA
ABCA2	3504.44	-0.354128	0.441018	-0.802979	0.421987	NA
ABCA3	4100.99	-0.40052	0.207663	-1.9287	0.0537677	NA
ABCA4	222.002	0.0568617	0.468658	0.121329	0.903431	NA
ABCA5	575.882	0.286327	0.244947	1.16893	0.24243	NA
ABCA6	124.014	-0.201032	0.509307	-0.394717	0.693051	NA
ABCA7	3301.57	-0.452519	0.589129	-0.768115	0.442419	NA
ABCA8	160.71	-0.283936	0.548532	-0.517629	0.604717	NA
ABCA9	435.191	0.0647843	0.271684	0.238454	0.811529	NA
ABCA9-AS1	55.3347	-0.187757	0.518881	-0.36185	0.717464	NA
ABCB1	419.272	-0.0326582	0.281475	-0.116025	0.907633	NA
ABCB10	1130.24	0.210768	0.271757	0.775574	0.438001	NA
ABCB11	94.1919	0.132396	0.607199	0.218044	0.827395	NA
ABCB4	275.528	-0.352784	0.306782	-1.14995	0.250164	NA
ABCB5	504.383	0.0162585	0.28391	0.0572663	0.954333	NA
ABCB6	3637.92	-0.0636023	0.265682	-0.239392	0.810802	NA
ABCB7	2492.72	-0.20716	0.232311	-0.891736	0.372535	NA
ABCB8	2196.99	-0.111354	0.342461	-0.325159	0.745061	NA
ABCB9	556.542	-0.170192	0.262279	-0.648898	0.516405	NA
ABCC1	12921.9	-0.333012	0.236362	-1.4089	0.158863	0.998794
ABCC10	2227.64	-0.00701923	0.400634	-0.0175203	0.986022	NA
ABCC11	30.4128	0.35894	0.535645	0.670107	0.502789	NA
ABCC12	82.9573	0.00355285	0.653004	0.00544078	0.995659	NA
ABCC13	97.0777	-0.109523	0.478427	-0.228922	0.818929	NA
ABCC2	4326.5	-0.0442249	0.330658	-0.133748	0.893602	NA
ABCC3	4.87307	-0.234911	1.09224	-0.215073	0.829711	NA
ABCC4	2158.57	-0.164594	0.222531	-0.739646	0.459515	NA
ABCC5	4816.86	-0.0554789	0.311376	-0.178174	0.858587	0.998794
ABCC5-AS1	38.5107	-0.0750857	0.691188	-0.108633	0.913494	NA
ABCC6	547.222	-0.292202	0.231276	-1.26343	0.206434	NA
ABCC6P1	227.334	-0.15387	0.2712	-0.567367	0.570465	NA
ABCC8	811.55	-0.142588	0.278883	-0.511281	0.609154	NA
ABCC9	283.731	0.123076	0.538942	0.228366	0.819362	NA
ABCD1	1370.4	1.23388	0.524678	2.35169	0.0186885	NA
ABCD2	190.28	-0.0571974	0.501315	-0.114095	0.909163	NA
ABCD3	2873.59	0.127025	0.470779	0.269819	0.787299	NA
ABCD4	6344.97	-0.204641	0.459128	-0.445717	0.655801	0.998794
ABCE1	4425.97	0.131544	0.372205	0.353417	0.723776	NA
ABCF1	29024.4	0.276848	0.824459	0.335794	NA	NA
ABCF2	3874.41	0.370802	0.307513	1.20581	0.227892	NA
ABCF3	2620.13	0.144479	0.235046	0.614683	0.538764	NA
ABCG1	782.01	-0.503898	0.422878	-1.19159	0.233422	NA
ABCG2	2264.5	-0.212507	0.626066	-0.339431	0.734285	NA
ABCG4	233.317	-0.710797	0.474716	-1.49731	0.134312	NA
ABCG5	43.0383	-0.354793	0.528184	-0.671721	0.501761	NA
ABCG8	78.5312	-0.140608	0.388473	-0.361951	0.717389	NA
ABHD1	137.624	-0.0152995	0.473355	-0.0323214	0.974216	NA
ABHD10	1106.98	0.408072	0.226835	1.79898	0.0720215	NA
ABHD11	1004.5	0.259906	0.309581	0.839542	0.401165	NA
ABHD12	7820.28	-0.00174845	0.302057	-0.00578849	0.995381	0.998794
ABHD12B	21243.6	-0.21722	0.650071	-0.334148	0.738268	0.998794
ABHD13	700.683	1.30158e-05	0.398295	3.26787e-05	0.999974	NA
ABHD14A	375.946	-0.0424006	0.349635	-0.121271	0.903476	NA
ABHD14A-ACY1	2993.61	0.276066	0.396121	0.696923	0.485851	NA
ABHD14B	1103.98	-0.169852	0.388732	-0.436938	0.662157	NA
ABHD15	216.411	-0.415942	0.277538	-1.49869	0.133955	NA
ABHD16A	9654.45	-0.152911	0.971455	-0.157404	NA	NA
ABHD16B	171.148	0.68124	0.521518	1.30627	0.191462	NA
ABHD17A	3362.35	0.406628	0.442649	0.918624	0.358293	NA
ABHD17B	2155.37	0.345268	0.383573	0.900135	0.368048	NA
ABHD17C	920.602	0.478838	0.450149	1.06373	0.28745	NA
ABHD2	4035.82	-0.23133	0.244352	-0.946705	0.343789	NA
ABHD3	1842.23	0.0783655	0.524071	0.149532	0.881134	NA
ABHD4	2668.52	0.33739	0.364899	0.924613	0.355167	NA
ABHD5	569.272	0.465334	0.264723	1.75782	0.0787785	NA
ABHD6	786.319	-0.423847	0.323249	-1.31121	0.189788	NA
ABHD8	1515.54	0.161773	0.325523	0.496963	0.619215	NA
ABI1	2795.22	-0.0424626	0.165743	-0.256195	0.7978	NA
ABI2	10920.8	-0.0396762	0.29129	-0.136209	0.891656	0.998794
ABI3	210.591	0.404477	0.408139	0.991028	0.321672	NA
ABI3BP	414.569	-0.128711	0.544183	-0.236522	0.813028	NA
ABL1	9465.15	0.201639	0.330482	0.610135	0.541772	0.998794
ABL2	3337.96	-0.116559	0.331408	-0.35171	0.725056	NA
ABLIM1	5259.92	0.326406	0.329521	0.990545	0.321908	0.998794
ABLIM2	866.731	-0.0960383	0.269892	-0.35584	0.72196	NA
ABLIM3	148.597	0.0258736	0.581066	0.0445278	0.964484	NA
ABO	221.26	-0.330973	0.585944	-0.564854	0.572173	NA
ABR	7580.85	-0.200919	0.396787	-0.506366	0.6126	0.998794
ABRA	16.0819	0.0179353	0.885464	0.0202553	0.98384	NA
ABRACL	5240.2	0.296411	0.299204	0.990666	0.321849	0.998794
ABT1	1924.03	0.151653	0.37675	0.402531	0.687293	NA
ABTB1	379.658	-0.27201	0.414998	-0.655449	0.512179	NA
ABTB2	1925.18	0.296717	0.23801	1.24666	0.212523	NA
AC000003.1	0.0188075	-0.316996	0.719632	-0.440498	0.659577	NA
AC000003.2	12.3044	0.476237	0.702371	0.678042	0.497745	NA
AC000029.1	0.0177631	0	0.717354	0	1	NA
AC000032.2	1049.29	0.254191	0.745335	0.341043	0.733071	NA
AC000036.4	0.811868	-1.06682	1.06767	-0.999203	0.317696	NA
AC000067.1	0.0398125	-0.250087	0.725171	-0.344866	0.730195	NA
AC000068.10	259.649	0.414656	0.678682	0.610973	0.541218	NA
AC000068.5	80.5826	0.0737482	0.486126	0.151706	0.879419	NA
AC000068.9	105.608	-0.301943	0.413129	-0.73087	0.464858	NA
AC000099.1	22.8979	0.535171	0.891308	0.600433	0.548218	NA
AC000111.3	0.820106	0.423204	0.93895	0.450721	0.652191	NA
AC000111.6	53.4651	0.164717	0.440379	0.374035	0.708378	NA
AC000120.7	350.71	0.139573	0.328694	0.424628	0.671108	NA
AC000123.4	20.8608	-0.482095	0.817463	-0.589746	0.555361	NA
AC000124.1	2.47773	-0.0161805	1.06781	-0.015153	0.98791	NA
AC000370.2	133.187	0.0467059	0.423019	0.110411	0.912084	NA
AC000403.1	5.70379	1.34869	1.05935	1.27313	0.20297	NA
AC002044.4	3.17861	-0.0335757	0.984551	-0.0341026	0.972795	NA
AC002055.4	1402.9	0.0505665	0.356487	0.141847	0.887201	NA
AC002056.5	33.2088	-0.388341	0.4908	-0.791241	0.428803	NA
AC002059.10	0.552355	0.204809	0.885209	0.231368	0.817029	NA
AC002064.4	64.8993	-0.597383	0.637303	-0.937361	0.348573	NA
AC002064.5	16.4331	0.153928	0.859691	0.179051	0.857898	NA
AC002066.1	13268.9	-0.19072	0.486155	-0.392303	0.694834	0.998794
AC002066.2	0.604885	-0.552451	0.958205	-0.576548	0.564245	NA
AC002070.1	0.0221016	0	0.717822	0	1	NA
AC002076.10	9.49709	-0.410942	0.839003	-0.489798	0.624277	NA
AC002115.5	38.1383	-0.409935	0.66073	-0.620428	0.534976	NA
AC002115.9	11.4093	-0.388468	0.786128	-0.494153	0.621198	NA
AC002116.7	3850.85	-0.117805	0.351123	-0.335508	0.737242	NA
AC002116.8	1389.2	-0.0191764	0.289708	-0.066192	0.947225	NA
AC002117.1	601.003	-0.205629	0.297585	-0.690994	0.489569	NA
AC002127.4	40.6124	-0.233752	0.577517	-0.404754	0.685658	NA
AC002128.5	123.333	0.0983307	0.601654	0.163434	0.870177	NA
AC002306.1	13.0921	-0.0312572	0.810334	-0.0385732	0.969231	NA
AC002310.12	302.267	0.147796	0.433284	0.341107	0.733023	NA
AC002310.13	1637.83	0.0643405	0.195623	0.328901	0.742231	NA
AC002310.7	1245.03	-0.15002	0.382368	-0.392343	0.694805	NA
AC002321.1	27.0648	-1.07789	0.916546	-1.17603	0.239582	NA
AC002321.2	174.215	0.229935	0.623168	0.368977	0.712145	NA
AC002331.1	49.1404	-0.584387	0.527568	-1.1077	0.267991	NA
AC002365.1	7.51881	-0.421403	0.994232	-0.423848	0.671677	NA
AC002368.4	3.82655	-0.0681568	0.921068	-0.0739975	0.941012	NA
AC002383.2	203.935	0.0815919	0.324017	0.251813	0.801185	NA
AC002386.1	11.0523	-0.364643	0.715767	-0.509444	0.610441	NA
AC002395.1	6.15399	0.443189	1.04628	0.423584	0.67187	NA
AC002398.11	41.882	0.090953	0.805881	0.112861	0.91014	NA
AC002398.12	206.346	0.501738	0.912672	0.549746	0.582494	NA
AC002398.13	578.632	-0.107632	0.37584	-0.286377	0.77459	NA
AC002398.5	44.2094	-0.213643	0.528747	-0.404056	0.686172	NA
AC002398.9	5861.24	0.120238	0.51672	0.232694	0.815999	0.998794
AC002401.1	1061.64	-0.217151	0.361902	-0.600027	0.548488	NA
AC002429.5	453.607	0.319652	0.265272	1.205	0.228205	NA
AC002451.1	7.35181	0.20307	0.881837	0.23028	0.817874	NA
AC002451.3	34.1594	0.0473413	0.647748	0.073086	0.941738	NA
AC002454.1	202.067	-0.199511	0.400483	-0.498175	0.61836	NA
AC002456.2	29.6826	-0.018692	0.791825	-0.0236062	0.981167	NA
AC002463.3	200.113	-0.347595	0.381216	-0.911806	0.361871	NA
AC002465.2	9.53814	-0.534221	0.802631	-0.665587	0.505675	NA
AC002467.7	119.746	0.772417	0.623857	1.23813	0.215667	NA
AC002472.1	111.539	-0.677679	0.712877	-0.950625	0.341795	NA
AC002472.11	49.5029	-0.122612	0.473839	-0.258763	0.795818	NA
AC002472.13	72.9617	0.0688256	0.540778	0.127271	0.898726	NA
AC002477.1	5.59224	-0.0576036	1.01837	-0.0565646	0.954892	NA
AC002480.2	60.5431	0.871589	0.78984	1.1035	0.26981	NA
AC002480.3	46.5725	0.591957	0.888476	0.666261	0.505245	NA
AC002480.4	7.42668	0.624982	1.06507	0.586799	0.557339	NA
AC002480.5	392.482	0.728693	0.667992	1.09087	0.27533	NA
AC002485.1	0	NA	NA	NA	NA	NA
AC002511.1	32.4515	-0.217964	0.64848	-0.336114	0.736785	NA
AC002511.2	9.61235	0	0.809207	0	1	NA
AC002511.3	2.03733	0.171449	1.09244	0.156942	0.875291	NA
AC002519.6	9.85153	1.09258	0.938683	1.16396	0.244442	NA
AC002519.8	5.59887	-0.275097	0.987609	-0.278549	0.780591	NA
AC002539.1	168.924	-0.112689	0.528056	-0.213403	0.831013	NA
AC002539.2	0	NA	NA	NA	NA	NA
AC002550.5	5689.54	-0.224	0.216441	-1.03492	0.300704	0.998794
AC002551.1	5.99619	0.169953	0.890566	0.190838	0.848653	NA
AC002553.1	79.9372	-0.0986433	0.851712	-0.115818	0.907797	NA
AC002558.1	6.16037	-0.313965	1.08889	-0.288336	0.773089	NA
AC002978.1	0.111002	-0.0116929	0.73311	-0.0159497	0.987275	NA
AC002979.1	3.51584	-0.617762	0.968719	-0.63771	0.523662	NA
AC002981.1	0.604225	0.105199	0.836466	0.125766	0.899917	NA
AC002985.3	7854.4	0.372903	0.384933	0.968747	0.332672	0.998794
AC002992.1	0	NA	NA	NA	NA	NA
AC003001.1	15.0528	0.238514	1.01495	0.235001	0.814208	NA
AC003002.4	840.204	0.119718	0.230209	0.520041	0.603035	NA
AC003002.6	691.272	0.184538	0.416269	0.443313	0.657539	NA
AC003003.5	33.3346	-0.510902	0.784043	-0.651625	0.514643	NA
AC003005.2	91.6955	-0.163158	0.559079	-0.291834	0.770414	NA
AC003005.4	852.41	-0.000439799	0.269909	-0.00162943	0.9987	NA
AC003006.1	1.1849	1.043	1.07407	0.97107	0.331513	NA
AC003006.7	4375.94	0.00629044	0.202119	0.0311225	0.975172	NA
AC003009.1	4.25848	-0.151863	0.908245	-0.167204	0.867209	NA
AC003035.1	2.73535	0.562731	1.07235	0.524763	0.599748	NA
AC003043.1	76.1012	-0.0187219	0.565013	-0.0331353	0.973567	NA
AC003051.1	229.365	-0.0867933	0.394274	-0.220135	0.825766	NA
AC003070.1	280.749	0.0205769	1.08939	0.0188885	NA	NA
AC003075.4	8.38386	-0.013247	0.816051	-0.0162331	NA	NA
AC003084.2	0.285034	0.0442404	0.736305	0.0600843	0.952088	NA
AC003088.1	258.156	0.0730867	0.38711	0.188801	0.850249	NA
AC003090.1	364.371	0.250126	0.414784	0.603028	0.54649	NA
AC003092.1	0.561355	0.0742165	0.886446	0.0837237	0.933276	NA
AC003092.2	3.38722	-0.257712	1.04552	-0.246492	0.805301	NA
AC003101.1	22.355	-0.156227	0.962821	-0.16226	0.871101	NA
AC003102.1	8.39843	-0.246413	0.880093	-0.279985	0.779489	NA
AC003102.3	470.606	-0.132699	0.484254	-0.274027	0.784064	NA
AC003104.1	8.12064	-0.416628	0.890369	-0.467927	0.639837	NA
AC003658.1	0.0117317	0.228296	0.716522	0.318617	0.750017	NA
AC003664.1	10.7541	-0.134124	0.73152	-0.18335	0.854524	NA
AC003665.1	1927.55	0.475985	0.455275	1.04549	0.295797	NA
AC003666.1	0	NA	NA	NA	NA	NA
AC003681.1	0.0493467	-0.261867	0.727754	-0.359829	0.718975	NA
AC003682.16	31.927	-0.198031	0.606558	-0.326483	0.744059	NA
AC003956.1	718.076	0.213772	0.646474	0.330674	0.740891	NA
AC003958.2	12.9542	-0.0802663	1.03285	-0.0777138	0.938056	NA
AC003968.1	8.97255	-0.924916	0.947478	-0.976188	0.328971	NA
AC003973.4	28.0091	0.324483	0.906558	0.357929	0.720397	NA
AC003973.5	17.2243	-0.0629205	0.89912	-0.0699801	0.94421	NA
AC003984.1	33.5983	-0.256578	0.655822	-0.39123	0.695627	NA
AC003985.1	3.2128	0.816624	1.04318	0.782819	0.433733	NA
AC003986.5	3.44493	0.149015	1.06747	0.139596	0.888979	NA
AC003986.6	0.833105	0.599176	1.00662	0.595238	0.551684	NA
AC003986.7	0.132205	-0.276877	0.733117	-0.377671	0.705675	NA
AC003988.1	60.9759	0.0887387	0.754973	0.117539	0.906433	NA
AC003991.3	1467.98	-0.0322076	0.299445	-0.107558	0.914347	NA
AC004000.1	3.95253	-0.539502	1.00047	-0.539247	0.589716	NA
AC004009.3	78.1302	-0.347535	0.559906	-0.620702	0.534796	NA
AC004012.1	1.6894	0.0523983	1.06752	0.049084	0.960852	NA
AC004014.3	158.314	-0.00593341	0.428654	-0.0138419	0.988956	NA
AC004016.1	0.0485907	0.146647	0.726165	0.201947	0.839959	NA
AC004017.1	28.4231	-0.00789928	0.695104	-0.0113642	0.990933	NA
AC004019.13	144.552	0.685702	0.364917	1.87906	0.0602358	NA
AC004019.18	2325.37	0.0312661	0.260222	0.120152	0.904363	NA
AC004041.2	475.039	-0.0341909	0.276087	-0.123841	0.901441	NA
AC004051.2	18.1862	-0.628916	0.776189	-0.810261	0.41779	NA
AC004052.1	0	NA	NA	NA	NA	NA
AC004053.1	708.252	-0.0195974	0.310279	-0.0631606	0.949639	NA
AC004054.1	0.759638	0.214408	0.931058	0.230284	0.817871	NA
AC004057.1	5129.09	0.190186	0.491833	0.386689	0.698987	0.998794
AC004063.1	28.2294	-0.172003	0.652627	-0.263556	0.792122	NA
AC004066.3	4.69588	-0.255089	1.09437	-0.233091	0.815691	NA
AC004067.5	15.9942	0.407589	0.813452	0.501061	0.616328	NA
AC004069.2	4349.48	0.237821	0.565838	0.420299	0.674267	NA
AC004070.1	0	NA	NA	NA	NA	NA
AC004076.7	1416.81	-0.0640741	0.314221	-0.203914	0.838421	NA
AC004076.9	2713.83	-0.226692	0.381202	-0.594677	0.552059	NA
AC004079.1	0	NA	NA	NA	NA	NA
AC004112.4	826.286	-0.0449068	0.363343	-0.123594	0.901637	NA
AC004125.3	10.1081	-0.541858	0.982456	-0.551534	0.581268	NA
AC004156.3	31.425	-0.00514128	0.518698	-0.0099119	0.992092	NA
AC004158.2	1861.1	0.00637353	0.276966	0.023012	0.981641	NA
AC004158.3	107.365	0.123285	0.424927	0.290132	0.771716	NA
AC004160.4	37.5927	-0.0475426	0.668185	-0.0711519	0.943277	NA
AC004221.2	31.3008	0.283357	0.80663	0.351285	0.725374	NA
AC004231.2	131.128	0.0106919	0.447367	0.0238997	0.980933	NA
AC004237.1	1339.28	-0.182995	0.458454	-0.399157	0.689778	NA
AC004257.1	24.3438	0.0235818	0.608206	0.0387727	0.969072	NA
AC004257.3	77.07	-0.000674867	0.478513	-0.00141034	0.998875	NA
AC004381.6	531.227	-0.148229	0.27462	-0.539759	0.589363	NA
AC004381.7	169.887	-0.10739	0.371519	-0.289058	0.772537	NA
AC004410.3	15.3018	0.104269	0.890758	0.117057	0.906815	NA
AC004447.2	2339.57	-0.507036	0.445668	-1.1377	0.255247	NA
AC004448.2	48.0398	-0.17702	0.534147	-0.331406	0.740338	NA
AC004448.5	14.3021	-0.0413067	1.02354	-0.0403567	0.967809	NA
AC004449.6	8.89571	1.18475	0.793498	1.49307	0.135419	NA
AC004458.1	0	NA	NA	NA	NA	NA
AC004460.1	2.5605	-0.0139745	1.02107	-0.0136861	0.98908	NA
AC004463.6	175.292	0.312287	0.562595	0.555082	0.578839	NA
AC004466.1	365.567	0.0278774	0.632794	0.0440544	0.964861	NA
AC004471.10	30.2992	-0.200297	0.680573	-0.294306	0.768524	NA
AC004471.9	635.812	0.408588	0.550514	0.742194	0.45797	NA
AC004485.3	155.596	-0.0448806	0.55612	-0.080703	0.935678	NA
AC004490.1	426.11	-0.0204154	0.768883	-0.026552	0.978817	NA
AC004492.1	0.246272	0.544992	0.733383	0.74312	0.457409	NA
AC004510.3	39.9775	-0.288788	0.81778	-0.353137	0.723986	NA
AC004520.1	0	NA	NA	NA	NA	NA
AC004528.1	5.49634	-0.047534	0.962746	-0.0493733	0.960622	NA
AC004528.4	52.2411	-0.0771486	0.477057	-0.161718	0.871528	NA
AC004535.2	1.99557	0.552025	1.04081	0.530382	0.595847	NA
AC004538.3	412.375	-0.00992598	0.98128	-0.0101153	NA	NA
AC004540.4	243.273	0.115301	0.548798	0.210097	0.833592	NA
AC004540.5	298.239	0.0554079	0.363668	0.152359	0.878904	NA
AC004543.1	0.225927	0	0.734961	0	1	NA
AC004543.2	30.3764	-0.417086	0.537509	-0.775961	0.437772	NA
AC004549.6	312.642	0.0282463	0.428042	0.0659894	0.947386	NA
AC004552.1	1.89903	-0.281731	1.09392	-0.257542	0.796761	NA
AC004562.1	16.2173	0.559423	1.01618	0.550517	0.581965	NA
AC004593.3	16.5975	-0.0472079	0.718433	-0.0657095	0.947609	NA
AC004595.1	0.319746	0.201696	0.747979	0.269655	0.787426	NA
AC004603.4	7.45534	0.239322	0.88362	0.270842	0.786512	NA
AC004623.2	301.179	0.401432	0.673497	0.596041	0.551148	NA
AC004637.1	36.2235	0.616189	0.850032	0.724901	0.468513	NA
AC004655.1	3.14899	-0.197898	1.01471	-0.19503	0.84537	NA
AC004656.1	4.53757	-1.05363	0.959522	-1.09808	0.272171	NA
AC004673.1	0.167122	0.223883	0.734241	0.304918	0.760429	NA
AC004691.5	53.6792	0.156326	0.43571	0.358785	0.719756	NA
AC004692.4	26.3395	0.402163	0.734448	0.547572	0.583986	NA
AC004699.1	0	NA	NA	NA	NA	NA
AC004702.2	6439.38	-0.168681	0.233303	-0.723014	0.469672	0.998794
AC004744.3	0.59833	-0.0667063	0.836402	-0.0797539	0.936433	NA
AC004745.1	0.037615	-0.474621	0.724765	-0.654861	0.512557	NA
AC004769.1	0.0177631	0	0.717354	0	1	NA
AC004775.5	0.354565	0.153167	0.833726	0.183715	0.854237	NA
AC004791.2	65.237	-0.134091	0.438988	-0.305455	0.76002	NA
AC004812.1	1.75627	-0.303525	1.09072	-0.278281	0.780797	NA
AC004817.1	3.899	-0.0713462	0.918294	-0.0776943	0.938071	NA
AC004824.1	566.295	0.688544	0.329882	2.08724	0.0368664	NA
AC004824.2	81.9742	-0.224495	0.57696	-0.389101	0.697202	NA
AC004837.4	1.63961	-0.451933	1.0937	-0.413216	0.679448	NA
AC004837.5	23.3968	-0.469527	0.726008	-0.646725	0.51781	NA
AC004840.8	59.4485	0.142529	0.396125	0.359808	0.718991	NA
AC004840.9	502.493	0.182063	0.444033	0.410021	0.68179	NA
AC004851.1	1.84874	-0.0323572	1.08971	-0.0296933	0.976312	NA
AC004854.4	17.8245	-0.562085	0.712277	-0.789138	0.430031	NA
AC004862.6	37.901	0.0075104	0.584547	0.0128482	0.989749	NA
AC004869.2	1.74441	-0.397949	1.09298	-0.364095	0.715787	NA
AC004869.3	0	NA	NA	NA	NA	NA
AC004870.3	99.5121	0.0510978	0.672451	0.0759873	0.939429	NA
AC004870.4	9.27454	0.034383	1.03785	0.0331291	0.973572	NA
AC004875.1	0	NA	NA	NA	NA	NA
AC004878.2	461.291	0.177682	0.321921	0.551942	0.580988	NA
AC004878.7	41.4903	0.168884	0.55535	0.304103	0.761049	NA
AC004878.8	61.5025	0.360234	0.514688	0.699907	0.483986	NA
AC004893.11	2203.03	0.298384	0.295013	1.01143	0.311813	NA
AC004895.1	9.06529	0.25736	0.97471	0.264037	0.791751	NA
AC004895.4	91.1761	-0.0318573	0.527778	-0.0603613	0.951868	NA
AC004899.1	26.8964	0.0645398	0.72967	0.0884507	0.929518	NA
AC004901.1	203.433	0.141346	0.572151	0.247043	0.804875	NA
AC004906.3	241.704	0.129569	0.444944	0.291204	0.770895	NA
AC004920.3	4.94142	0.280263	0.847276	0.330782	0.740809	NA
AC004924.1	8.69728	0.632384	0.877258	0.720865	0.470992	NA
AC004941.3	10.5425	-0.623254	0.937832	-0.664569	0.506326	NA
AC004943.1	8.8148	0.666634	0.979646	0.680484	0.496198	NA
AC004947.2	0.477693	0.225099	0.87573	0.257042	0.797146	NA
AC004951.6	894.603	-0.0521123	0.258265	-0.201779	0.84009	NA
AC004969.1	0.0190959	0	0.717699	0	1	NA
AC004980.1	0	NA	NA	NA	NA	NA
AC004980.7	2890.09	0.145145	0.304952	0.475961	0.634102	NA
AC004988.1	8.79798	0.232348	0.878085	0.264608	0.791312	NA
AC005000.2	3.4613	-0.657871	1.03068	-0.63829	0.523285	NA
AC005003.1	417.475	0.461932	0.436609	1.058	0.290055	NA
AC005008.2	39.9929	-0.401485	0.622582	-0.64487	0.519011	NA
AC005009.1	1.77032	-0.0173703	1.03474	-0.0167871	0.986606	NA
AC005009.2	29.5615	-0.61324	0.837085	-0.73259	0.463809	NA
AC005013.5	168.569	0.200357	0.605321	0.330993	0.74065	NA
AC005019.3	2.34499	-0.677667	1.09089	-0.621208	0.534463	NA
AC005020.1	0.096235	-0.572772	0.731737	-0.782756	0.43377	NA
AC005022.1	52.0641	0.018615	0.639433	0.0291117	0.976775	NA
AC005027.3	82.9843	0.24668	0.525218	0.469671	0.63859	NA
AC005029.1	19.2061	-0.419588	0.890716	-0.471068	0.637592	NA
AC005037.2	1.38618	0.112791	0.989001	0.114045	0.909202	NA
AC005037.3	1226.35	-0.119991	0.290862	-0.412537	0.679946	NA
AC005041.17	18.6056	-0.595593	0.906931	-0.656713	0.511366	NA
AC005042.4	3241.88	-0.0616927	0.205826	-0.299733	0.764381	NA
AC005042.5	42.5664	-0.0729542	0.704146	-0.103607	0.917482	NA
AC005048.1	0	NA	NA	NA	NA	NA
AC005062.2	15604.4	-0.0335293	0.412737	-0.0812364	0.935254	0.998794
AC005071.1	40.4814	0.125649	0.901633	0.139357	0.889168	NA
AC005076.5	63.9564	0.266309	0.686292	0.38804	0.697986	NA
AC005077.12	136.729	-0.204404	0.554556	-0.36859	0.712433	NA
AC005077.5	13.965	-0.329246	0.737541	-0.44641	0.655301	NA
AC005082.1	2096.93	0.0761292	0.324578	0.234548	0.81456	NA
AC005082.12	0.871776	0.383786	1.03751	0.369911	0.711449	NA
AC005083.1	117.212	0.0725654	0.687119	0.105608	0.915893	NA
AC005088.1	1.6556	-0.380529	1.09108	-0.348763	0.727267	NA
AC005104.3	3641.12	0.189431	0.466747	0.405853	0.68485	NA
AC005150.1	4.29471	-0.293866	1.02963	-0.285411	0.77533	NA
AC005152.2	113.641	-0.741299	0.495739	-1.49534	0.134826	NA
AC005152.3	1.56764	-0.95047	1.09407	-0.868744	0.384987	NA
AC005154.6	843.178	-0.131868	0.371736	-0.354735	0.722788	NA
AC005159.1	0.697019	-0.76117	1.04512	-0.728309	0.466424	NA
AC005160.3	1.69043	-0.825279	1.08377	-0.761492	0.446363	NA
AC005161.1	1.02426	-0.0907163	1.06829	-0.0849175	0.932327	NA
AC005162.4	4.71962	-0.256158	1.04141	-0.245973	0.805703	NA
AC005162.5	7.81984	-1.12552	1.07384	-1.04813	0.294581	NA
AC005176.2	2.12308	0.0511941	1.09392	0.0467989	0.962673	NA
AC005195.1	0.0177631	0	0.717354	0	1	NA
AC005197.2	57.6343	0.0814951	0.715136	0.113958	0.909271	NA
AC005215.1	0.376095	0.144206	0.752128	0.191731	0.847953	NA
AC005220.3	10.9934	0.0350978	0.819916	0.0428066	0.965856	NA
AC005224.2	130.012	0.173146	0.428028	0.404521	0.68583	NA
AC005229.1	10.6038	0.251883	0.72785	0.346064	0.729295	NA
AC005235.1	32.0987	0.171147	0.829329	0.206367	0.836504	NA
AC005237.4	319.02	-0.549087	0.292439	-1.87761	0.0604343	NA
AC005253.2	1345.82	-0.110971	0.191802	-0.578569	0.56288	NA
AC005253.4	2700.56	0.176125	0.533262	0.330278	0.74119	NA
AC005256.1	0.367783	0.228359	0.746697	0.305826	0.759737	NA
AC005262.2	478.474	0.531095	0.443027	1.19879	0.230611	NA
AC005262.3	123.939	-0.0519676	0.467758	-0.111099	0.911538	NA
AC005264.2	68.6292	-0.0393566	0.525983	-0.0748249	0.940354	NA
AC005276.1	4889.95	-0.349129	0.607681	-0.574527	0.565611	0.998794
AC005281.1	510.083	0.0840923	0.394002	0.213431	0.830991	NA
AC005281.2	4.2033	-0.183506	0.945582	-0.194066	0.846124	NA
AC005284.1	0	NA	NA	NA	NA	NA
AC005288.1	0.245064	-0.189208	0.845407	-0.223806	0.822908	NA
AC005301.8	8.78942	0.111043	1.02367	0.108475	0.913619	NA
AC005304.1	17.6857	-0.344521	0.814678	-0.422892	0.672374	NA
AC005306.3	795.743	-0.120874	0.574851	-0.21027	0.833457	NA
AC005307.1	71.6048	-0.830672	0.69734	-1.1912	0.233574	NA
AC005307.3	1565.2	-0.280711	0.471492	-0.595367	0.551598	NA
AC005324.6	92.6217	-1.28949	0.798592	-1.61471	0.106374	NA
AC005324.7	0.458767	0.239897	0.736181	0.325867	0.744525	NA
AC005329.7	1644.42	0.482364	0.510889	0.944165	0.345085	NA
AC005330.2	1.39553	-0.13699	1.09451	-0.125161	0.900396	NA
AC005339.2	119.581	-0.292674	0.679717	-0.430582	0.666772	NA
AC005355.1	772.314	-0.342061	0.311436	-1.09833	0.272059	NA
AC005355.2	14.813	-0.493336	0.694436	-0.710413	0.477448	NA
AC005356.1	38.4238	0.0277701	0.623689	0.0445255	0.964485	NA
AC005358.1	191.448	0.30347	0.533128	0.569226	0.569203	NA
AC005358.3	94.3628	-0.0659404	0.403113	-0.163578	0.870063	NA
AC005370.1	0	NA	NA	NA	NA	NA
AC005375.1	0	NA	NA	NA	NA	NA
AC005387.2	1368.27	0.266567	0.530213	0.502755	0.615137	NA
AC005387.3	5241.19	0.415979	0.726257	0.572771	0.5668	0.998794
AC005391.2	17.5632	0.0566016	0.859127	0.0658827	0.947471	NA
AC005392.13	35.7698	-0.002003	0.796294	-0.0025154	0.997993	NA
AC005394.1	224.391	-0.0530443	0.483139	-0.109791	0.912575	NA
AC005477.1	2.89931	-0.474405	1.07877	-0.439764	0.660108	NA
AC005481.5	23.9744	-0.742041	1.01393	-0.731848	0.464261	NA
AC005484.5	3144.71	0.000414957	0.233241	0.00177909	0.99858	NA
AC005487.2	3.68456	-0.262237	1.08378	-0.241964	0.808808	NA
AC005488.1	1381.75	0.303678	0.45955	0.660816	0.50873	NA
AC005493.1	213.865	-0.156222	0.458459	-0.340754	0.733289	NA
AC005498.3	0.801045	0.121018	1.00866	0.119978	0.9045	NA
AC005498.4	0.0412266	0.299073	0.725232	0.412383	0.680059	NA
AC005513.1	0.814448	0.0352678	1.06611	0.0330809	0.97361	NA
AC005518.2	0.073718	0	0.728051	0	1	NA
AC005519.4	2045.24	-0.241999	0.369295	-0.655301	0.512274	NA
AC005522.7	65.5292	0.324428	0.452989	0.716193	0.473872	NA
AC005523.2	2975.44	0.504092	0.337651	1.49294	0.135453	NA
AC005523.3	52.0127	0.134542	0.382034	0.352173	0.724709	NA
AC005532.5	6.36319	0.260488	1.05016	0.248047	0.804098	NA
AC005534.8	30.811	-0.017534	0.723332	-0.0242406	0.980661	NA
AC005537.2	6.7022	0.336552	1.04188	0.323023	0.746678	NA
AC005538.5	13.993	0.318027	0.917378	0.346669	0.72884	NA
AC005540.3	445.178	0.473722	0.509364	0.930028	0.352357	NA
AC005544.1	149.402	0.0661708	0.51571	0.12831	0.897904	NA
AC005546.2	38.3671	0.309773	0.758012	0.408665	0.682786	NA
AC005549.1	0	NA	NA	NA	NA	NA
AC005549.2	15.5009	-0.211775	0.791293	-0.267631	0.788983	NA
AC005549.3	15.5762	0.313355	0.878145	0.356838	0.721213	NA
AC005550.3	19.2139	-0.0746599	0.914354	-0.0816531	0.934923	NA
AC005550.4	1.75671	-0.219086	1.08731	-0.201492	0.840314	NA
AC005550.5	0.021005	0	0.718652	0	1	NA
AC005559.2	51.0583	0.578116	0.649688	0.889837	0.373554	NA
AC005562.1	4.49898	0.13032	0.941747	0.138381	0.889939	NA
AC005592.1	251.01	-0.998163	0.44922	-2.22199	0.0262838	NA
AC005592.2	999.965	0.0679653	0.354288	0.191836	0.84787	NA
AC005592.3	18.6924	-0.139304	0.935477	-0.148913	0.881623	NA
AC005594.3	672.861	0.562819	0.435051	1.29369	0.195774	NA
AC005597.1	11.77	-0.389183	0.994617	-0.39129	0.695583	NA
AC005606.1	24.6209	0.679062	0.874545	0.776475	0.437468	NA
AC005606.14	1435.73	0.355023	0.421537	0.842211	0.39967	NA
AC005606.15	433.343	0.465358	0.730693	0.636873	0.524208	NA
AC005609.1	323.747	-0.162994	0.238979	-0.682041	0.495213	NA
AC005614.3	43.8408	-0.604651	0.607278	-0.995673	0.319409	NA
AC005614.5	1143.27	-0.186008	0.28421	-0.654476	0.512805	NA
AC005616.1	534.046	-0.177487	0.497567	-0.35671	0.721309	NA
AC005616.2	21.0573	-0.0463447	0.622382	-0.0744634	0.940642	NA
AC005618.6	46.587	-0.412975	0.5945	-0.694658	0.48727	NA
AC005621.1	1.16573	0.1794	1.08416	0.165473	0.868572	NA
AC005624.2	77.5624	0.392125	0.547252	0.716533	0.473662	NA
AC005625.1	17.4837	-0.157998	0.858939	-0.183946	0.854056	NA
AC005631.1	0.185361	0.264183	0.740616	0.356707	0.721311	NA
AC005682.5	791.462	0.417963	0.263019	1.5891	0.112038	NA
AC005682.8	515.556	-0.171748	0.377379	-0.455107	0.649032	NA
AC005686.1	0.0117317	0.228296	0.716522	0.318617	0.750017	NA
AC005701.1	0	NA	NA	NA	NA	NA
AC005702.1	57.2987	0.937869	0.80026	1.17196	0.241215	NA
AC005702.2	51.2489	0.557132	0.862116	0.646238	0.518125	NA
AC005702.3	35.7094	0.181338	0.855888	0.211871	0.832208	NA
AC005702.4	45.2242	0.997292	0.877552	1.13645	0.255769	NA
AC005703.2	5.27555	0.290343	0.951802	0.305046	0.760331	NA
AC005703.3	0.109244	0	0.730487	0	1	NA
AC005725.1	0.430287	-0.0830351	0.87973	-0.0943871	0.924802	NA
AC005740.5	461.413	0.26161	0.239685	1.09148	0.275063	NA
AC005740.6	7.47681	-0.36941	0.839046	-0.440274	0.659739	NA
AC005754.7	265.39	-0.26507	0.359358	-0.737621	0.460745	NA
AC005754.8	64.3827	-0.415423	0.680507	-0.610461	0.541557	NA
AC005757.6	8.55338	0.150369	0.777318	0.193446	0.846609	NA
AC005757.7	13.7196	0.0648108	0.887485	0.0730275	0.941784	NA
AC005772.2	101.589	-0.192558	0.616104	-0.312541	0.754629	NA
AC005775.2	553.467	-0.252592	0.337368	-0.748713	0.45403	NA
AC005779.2	536.029	-0.0281952	0.403696	-0.0698427	0.944319	NA
AC005780.1	76.2919	-0.260398	0.673243	-0.386782	0.698918	NA
AC005783.1	3.98572	-0.204454	0.987387	-0.207066	0.835958	NA
AC005785.2	967.165	-0.120099	0.565438	-0.212401	0.831795	NA
AC005786.5	8.513	-0.080646	0.942405	-0.0855747	0.931805	NA
AC005786.7	2950.3	0.231541	0.465991	0.496878	0.619275	NA
AC005789.11	121.606	-0.0791717	0.663689	-0.11929	0.905045	NA
AC005789.9	46.5854	0.844054	0.852547	0.990038	0.322155	NA
AC005808.3	169.68	-0.0438866	0.461286	-0.0951397	0.924204	NA
AC005841.1	217.983	-0.3025	0.274426	-1.1023	0.27033	NA
AC005863.1	17.961	-0.170902	0.715711	-0.238786	0.811272	NA
AC005863.2	85.2464	-0.0300044	0.617651	-0.0485782	0.961255	NA
AC005926.1	0	NA	NA	NA	NA	NA
AC005932.1	325.045	0.0199222	0.449294	0.0443411	0.964633	NA
AC005943.4	39.3312	0.199696	0.763455	0.261569	0.793654	NA
AC005943.5	249.226	1.01864	0.441825	2.30554	0.0211366	NA
AC005944.2	6623.14	0.270436	0.682037	0.396512	0.691727	0.998794
AC005954.3	91.6977	-0.217749	0.550643	-0.395444	0.692515	NA
AC005954.4	319.863	0.143167	0.590554	0.242428	0.808449	NA
AC006000.5	166.591	-0.565131	0.524685	-1.07709	0.281441	NA
AC006003.3	0.248019	-0.0110933	0.737694	-0.0150378	0.988002	NA
AC006004.1	30.6983	-0.243425	0.635135	-0.383265	0.701523	NA
AC006007.1	4.16172	-0.102406	1.09414	-0.0935949	0.925431	NA
AC006014.1	1419.39	0.286319	0.4444	0.644283	0.519392	NA
AC006014.8	228.803	0.0959149	0.541832	0.17702	0.859493	NA
AC006019.3	13.8092	0.710646	0.852784	0.833324	0.404662	NA
AC006019.4	7.9952	0.531794	0.895566	0.593807	0.552641	NA
AC006026.1	0	NA	NA	NA	NA	NA
AC006026.13	92.1293	-0.114915	0.637483	-0.180264	0.856946	NA
AC006037.2	0	NA	NA	NA	NA	NA
AC006041.1	2.56929	0.12543	0.954239	0.131445	0.895423	NA
AC006042.6	160.26	-0.469837	0.478779	-0.981324	0.326433	NA
AC006042.7	189.335	1.18454	0.607671	1.94931	0.051258	NA
AC006050.2	20.0573	-0.761951	0.941429	-0.809356	0.41831	NA
AC006076.1	5.17758	0	0.800837	0	1	NA
AC006080.1	0	NA	NA	NA	NA	NA
AC006115.1	1.48044	-0.578953	1.09385	-0.529283	0.596609	NA
AC006115.3	376.654	-0.0205906	0.435384	-0.0472929	0.96228	NA
AC006116.1	4.46959	-0.697476	1.02846	-0.678173	0.497662	NA
AC006116.12	8.49817	-0.0681274	0.87888	-0.0775162	0.938213	NA
AC006116.15	13.3166	-0.499397	0.920332	-0.542627	0.587387	NA
AC006116.17	378.443	-0.0949186	0.297412	-0.319148	0.749614	NA
AC006116.19	1.51768	0.129843	1.09171	0.118935	0.905326	NA
AC006116.20	75.9989	0.303552	0.872724	0.347821	0.727974	NA
AC006116.21	42.3535	-0.30291	0.704751	-0.429811	0.667333	NA
AC006116.24	147.936	0.363361	0.335702	1.08239	0.279078	NA
AC006126.3	350.312	-0.0273547	0.40057	-0.0682895	0.945555	NA
AC006126.4	48.6969	-0.0523781	0.617591	-0.0848103	0.932412	NA
AC006129.1	0.782601	0	0.955238	0	1	NA
AC006129.2	38.6869	-0.565755	0.571327	-0.990247	0.322053	NA
AC006129.4	5.34756	-0.294917	1.0918	-0.270121	0.787067	NA
AC006130.1	9.74916	-0.224031	0.806727	-0.277703	0.78124	NA
AC006130.3	333.557	-0.443015	0.255928	-1.73102	0.0834488	NA
AC006132.1	98.5972	-0.419852	0.584097	-0.718804	0.472262	NA
AC006145.1	0	NA	NA	NA	NA	NA
AC006150.1	0.210295	-0.25329	0.737655	-0.343371	0.731319	NA
AC006150.2	0	NA	NA	NA	NA	NA
AC006156.1	50.0326	-0.10649	1.01476	-0.104941	0.916423	NA
AC006159.3	52.9187	-0.342247	0.789976	-0.433237	0.664842	NA
AC006159.4	8.02292	-0.369621	0.967528	-0.382026	0.702442	NA
AC006159.5	18.519	0.974311	0.953929	1.02137	0.30708	NA
AC006160.5	1355.6	0.299813	0.229083	1.30876	0.190617	NA
AC006196.1	38.2282	0.214645	0.59437	0.361131	0.718001	NA
AC006227.1	156.716	0.109201	0.411017	0.265684	0.790483	NA
AC006262.10	0.0234634	0.364158	0.721021	0.505059	0.613517	NA
AC006262.4	77.8655	0.0267709	0.661783	0.0404527	0.967732	NA
AC006262.5	37.0774	-0.318545	0.711746	-0.447554	0.654475	NA
AC006262.6	6.16891	-0.561179	1.04064	-0.539263	0.589705	NA
AC006272.1	17.4415	-0.956139	0.795314	-1.20222	0.22928	NA
AC006272.2	8.27101	-1.52722	0.831237	-1.83728	0.0661684	NA
AC006273.4	30.2375	-0.886233	0.628947	-1.40907	0.158813	NA
AC006273.5	148.52	-0.593637	0.399371	-1.48643	0.137165	NA
AC006273.7	10.2027	-0.450124	0.898295	-0.501087	0.61631	NA
AC006277.2	503.607	-0.203672	0.363825	-0.559807	0.575611	NA
AC006296.1	28.3493	-0.386722	0.740778	-0.522049	0.601636	NA
AC006296.2	0.410369	-0.70462	0.898234	-0.78445	0.432776	NA
AC006322.1	0.0750309	0.126239	0.728531	0.173279	0.862432	NA
AC006328.1	0	NA	NA	NA	NA	NA
AC006369.2	1212.53	0.245338	0.302859	0.810075	0.417897	NA
AC006369.3	16.6826	-0.174127	0.814595	-0.213759	0.830735	NA
AC006371.1	0	NA	NA	NA	NA	NA
AC006372.1	2.18426	-0.449793	1.09317	-0.411458	0.680737	NA
AC006372.4	80.8079	-0.245746	0.3771	-0.651674	0.514612	NA
AC006372.5	3.21552	-1.13844	1.02778	-1.10767	0.268006	NA
AC006372.6	4.02373	-0.779941	1.08599	-0.718187	0.472642	NA
AC006373.1	6.11416	-0.0460875	1.05768	-0.0435744	0.965244	NA
AC006377.1	0.0338333	0.176002	0.722728	0.243525	0.807599	NA
AC006378.2	835.112	-0.121231	0.525816	-0.230558	0.817658	NA
AC006380.1	0	NA	NA	NA	NA	NA
AC006380.3	0.995995	0.382533	1.07291	0.356538	0.721438	NA
AC006432.1	0	NA	NA	NA	NA	NA
AC006435.1	301.923	0.074456	0.304071	0.244864	0.806562	NA
AC006445.8	2.76976	1.04535	1.07895	0.968858	0.332616	NA
AC006449.1	79.5383	-0.0442675	0.934147	-0.0473881	0.962204	NA
AC006452.1	0.0720251	0.126807	0.728465	0.174074	0.861808	NA
AC006455.1	0.0355262	0	0.721837	0	1	NA
AC006458.3	0.128142	-0.275945	0.733153	-0.376381	0.706634	NA
AC006460.2	212.931	0.376334	0.642996	0.585282	0.558358	NA
AC006480.1	1.43709	0.30585	1.09213	0.280049	0.77944	NA
AC006481.1	432.806	0.0178715	0.394704	0.0452783	0.963885	NA
AC006482.1	0.0190959	0	0.717699	0	1	NA
AC006483.1	10875.3	0.59256	0.39765	1.49015	0.136184	0.998794
AC006486.1	17.0397	0.0940056	0.814195	0.115458	0.908082	NA
AC006486.9	8662.5	0.549812	0.370721	1.48309	0.13805	0.998794
AC006487.1	0.0177631	0	0.717354	0	1	NA
AC006534.1	0.0177631	0	0.717354	0	1	NA
AC006534.2	4.5194	-0.0994994	0.900159	-0.110535	0.911985	NA
AC006538.1	151.779	0.177904	0.55999	0.317692	0.750719	NA
AC006538.4	2412.66	0.225309	0.347444	0.648476	0.516677	NA
AC006539.1	5.00351	0.705846	1.05767	0.66736	0.504542	NA
AC006547.13	387.72	0.0993225	0.251725	0.394567	0.693162	NA
AC006547.14	8.52931	-0.452764	1.06766	-0.424071	0.671514	NA
AC006547.15	246.101	0.29787	0.338741	0.879344	0.379215	NA
AC006547.8	658.358	0.396498	0.510082	0.777322	0.436969	NA
AC006552.1	6.97344	-0.0529934	0.977236	-0.0542279	0.956754	NA
AC006557.1	7.56899	0.32803	0.887758	0.369504	0.711752	NA
AC006926.1	0	NA	NA	NA	NA	NA
AC006942.4	308.989	0.746286	0.499409	1.49434	0.135087	NA
AC006946.15	90.8839	0.222048	0.369657	0.600688	0.548048	NA
AC006946.16	5.99913	0.157818	0.950382	0.166057	0.868112	NA
AC006946.17	0.0845419	0.0757516	0.731706	0.103527	0.917544	NA
AC006947.1	0.644572	0.192259	0.986329	0.194924	0.845453	NA
AC006953.1	1.56805	0.818123	1.01002	0.810003	NA	NA
AC006960.7	114.586	-0.0698962	0.474977	-0.147157	0.883008	NA
AC006967.1	1.28477	-0.490487	1.06293	-0.461447	0.644478	NA
AC006988.1	0.225506	-0.131107	0.73929	-0.177342	0.85924	NA
AC006994.2	230.28	0.099004	0.359103	0.275698	0.78278	NA
AC006994.3	0.637672	-0.00999206	1.01119	-0.00988145	0.992116	NA
AC006995.8	1160.34	-0.079798	0.244105	-0.326901	0.743743	NA
AC007003.1	6.3163	0.906023	1.055	0.858787	0.390458	NA
AC007009.1	84.0553	0.0527726	0.550588	0.0958479	0.923641	NA
AC007009.2	0.284934	-0.218524	0.743416	-0.293946	0.768799	NA
AC007025.1	0.0190959	0	0.717699	0	1	NA
AC007036.4	9.84543	-0.417591	0.733916	-0.568991	0.569362	NA
AC007036.5	147.718	-0.257299	0.513334	-0.501231	0.616208	NA
AC007036.6	7.56625	-0.671997	1.00593	-0.668036	0.504111	NA
AC007038.7	331.572	-0.224534	0.475147	-0.472556	0.63653	NA
AC007040.1	0.0190959	0	0.717699	0	1	NA
AC007040.11	2319.72	0.228128	0.383899	0.594239	0.552352	NA
AC007040.2	0.0177631	0	0.717354	0	1	NA
AC007040.3	0.0117317	0.228296	0.716522	0.318617	0.750017	NA
AC007040.5	0.188784	0.157754	0.735816	0.214393	0.83024	NA
AC007040.6	65.2376	0.358767	0.60452	0.593475	0.552864	NA
AC007040.7	11.2581	-0.656875	0.83379	-0.787818	0.430803	NA
AC007040.8	152.376	0.009992	0.561187	0.0178051	0.985794	NA
AC007041.1	0.0442033	0	0.722469	0	1	NA
AC007050.1	0	NA	NA	NA	NA	NA
AC007050.17	5.16725	0.489461	1.01536	0.482058	0.629765	NA
AC007056.1	0	NA	NA	NA	NA	NA
AC007064.24	13.9056	0.660093	0.955792	0.690624	0.489802	NA
AC007078.4	53.455	0.0491161	0.563204	0.0872084	0.930506	NA
AC007091.1	471.738	-0.0619114	0.389263	-0.159048	0.873631	NA
AC007092.1	2592.09	0.189472	0.340396	0.556623	0.577785	NA
AC007096.1	0	NA	NA	NA	NA	NA
AC007098.1	520.932	-0.0551844	0.246399	-0.223964	0.822785	NA
AC007099.1	75.7259	-0.169648	0.50854	-0.333598	0.738683	NA
AC007099.2	29.4081	-0.229033	0.881205	-0.259909	0.794934	NA
AC007106.1	666.585	-0.180748	0.525095	-0.344219	0.730681	NA
AC007114.1	0.578481	-0.501633	0.969288	-0.517527	0.604788	NA
AC007126.1	9.63382	0.540124	0.772767	0.698948	0.484584	NA
AC007128.1	573.493	-0.185878	0.372722	-0.498705	0.617987	NA
AC007131.1	124.878	-0.0571421	0.531846	-0.107441	0.914439	NA
AC007131.2	353.496	0.0682936	0.513352	0.133035	0.894166	NA
AC007131.3	0	NA	NA	NA	NA	NA
AC007161.5	84.4156	0.115306	0.774798	0.14882	0.881695	NA
AC007163.3	42.1129	-0.15128	0.838688	-0.180377	0.856856	NA
AC007163.6	1036.9	0.32625	0.30832	1.05815	0.289985	NA
AC007179.1	1.40976	-0.00623454	1.00887	-0.00617973	0.995069	NA
AC007179.2	0	NA	NA	NA	NA	NA
AC007182.6	124.487	0.266527	0.489055	0.544984	0.585765	NA
AC007192.6	503.419	0.300601	0.277902	1.08168	0.279396	NA
AC007193.10	1068.54	-0.386716	0.304071	-1.2718	0.203446	NA
AC007193.6	461.71	-0.306096	0.588597	-0.520043	0.603034	NA
AC007193.8	578.555	0.313252	0.546161	0.573552	0.566271	NA
AC007193.9	71.5236	0.126667	0.45471	0.278566	0.780578	NA
AC007204.1	9.31127	-0.339325	1.05723	-0.320957	0.748243	NA
AC007204.2	2744.75	0.131092	0.312599	0.419362	0.674951	NA
AC007216.1	430.648	1.19953	0.666659	1.79931	0.0719699	NA
AC007216.2	8.16431	0.795619	0.805358	0.987906	0.323199	NA
AC007228.11	428.425	-0.221143	0.29635	-0.746225	0.455531	NA
AC007228.5	345.65	0.358032	0.580345	0.61693	0.537281	NA
AC007228.9	297.303	0.411512	0.62698	0.65634	0.511605	NA
AC007241.1	0	NA	NA	NA	NA	NA
AC007242.1	0	NA	NA	NA	NA	NA
AC007246.3	1555.21	-0.13557	0.244636	-0.554171	0.579462	NA
AC007249.3	40.6311	-0.159366	0.742777	-0.214554	0.830115	NA
AC007250.4	57.5941	-0.382843	0.718093	-0.533138	0.593938	NA
AC007251.2	142.683	-0.0516221	0.379249	-0.136117	0.891729	NA
AC007255.8	227.297	-0.342928	0.305034	-1.12423	0.260915	NA
AC007271.3	31.559	-0.00954363	0.845301	-0.0112902	0.990992	NA
AC007276.5	71.2791	0.807855	0.827747	0.975967	0.329081	NA
AC007277.3	273.967	0.0930859	0.493892	0.188474	0.850505	NA
AC007278.2	0	NA	NA	NA	NA	NA
AC007278.3	0.0355262	0	0.721837	0	1	NA
AC007283.5	18.9209	0.242993	1.01041	0.24049	0.80995	NA
AC007285.6	1237.79	-0.170306	0.406948	-0.418495	0.675585	NA
AC007285.7	100.359	0.0628702	0.466306	0.134826	0.892749	NA
AC007292.3	351.866	0.2921	0.38997	0.749031	0.453839	NA
AC007292.4	452.914	0.0853671	0.410059	0.208182	0.835087	NA
AC007292.6	696.122	0.195717	0.449892	0.435031	0.66354	NA
AC007292.7	130.477	0.0115435	0.384244	0.0300422	0.976033	NA
AC007308.6	44.4464	-0.271294	0.489983	-0.55368	0.579798	NA
AC007308.7	189.452	-0.169183	0.469871	-0.360062	0.718801	NA
AC007317.1	36.3156	0.534458	0.633006	0.844317	0.398492	NA
AC007319.1	1259.37	-0.0458196	0.293207	-0.156271	0.87582	NA
AC007327.5	0.578275	0.355594	0.836835	0.424928	NA	NA
AC007333.1	0	NA	NA	NA	NA	NA
AC007339.1	0.0971615	0.301576	0.730958	0.412575	0.679918	NA
AC007349.4	17.5032	0.318065	0.788658	0.403299	0.686728	NA
AC007349.5	0.153027	-0.368905	0.734929	-0.501961	0.615695	NA
AC007349.7	0.162889	0.232789	0.733873	0.317205	0.751088	NA
AC007353.1	0	NA	NA	NA	NA	NA
AC007358.1	1.20131	-0.465628	1.09387	-0.425669	0.670349	NA
AC007359.6	14.6261	-0.28109	0.935389	-0.300506	0.763791	NA
AC007362.3	262.341	0.228306	0.474943	0.480703	0.630728	NA
AC007364.1	434.713	0.18668	0.315489	0.591717	0.55404	NA
AC007365.1	20.5992	-0.182584	0.58856	-0.310222	0.756393	NA
AC007365.2	7.35756	0.834417	1.08045	0.772285	0.439946	NA
AC007365.3	6.54792	-0.070583	0.969466	-0.0728061	0.94196	NA
AC007375.1	188.495	0.365143	0.625564	0.583702	0.559421	NA
AC007377.1	11.3099	-0.177804	0.712663	-0.249493	0.80298	NA
AC007381.2	41.2961	0.0763345	0.710745	0.107401	0.914471	NA
AC007381.3	0.241616	0.260762	0.733508	0.3555	0.722215	NA
AC007382.1	2.06071	-0.130614	1.05916	-0.123319	0.901854	NA
AC007383.3	345.54	-0.46572	0.366576	-1.27046	0.203922	NA
AC007383.4	1171.44	0.20985	0.317185	0.661602	0.508226	NA
AC007386.2	11.5348	-0.496474	0.698708	-0.71056	0.477357	NA
AC007386.4	67.9907	-0.136101	0.532464	-0.255606	0.798255	NA
AC007389.3	187.202	-0.101977	0.375165	-0.271818	0.785762	NA
AC007389.4	0.0177631	0	0.717354	0	1	NA
AC007390.5	2302.33	-0.22863	0.302474	-0.755867	0.449729	NA
AC007391.2	2.5556	0.0777814	1.07921	0.0720727	0.942544	NA
AC007392.3	554.844	0.0864935	0.445809	0.194015	0.846164	NA
AC007392.4	4.60377	0.951958	1.08746	0.875395	0.381359	NA
AC007395.3	779.059	0.308957	0.422602	0.731082	0.464729	NA
AC007401.2	1500.83	-0.143987	0.519438	-0.277198	0.781628	NA
AC007402.1	0	NA	NA	NA	NA	NA
AC007403.1	0	NA	NA	NA	NA	NA
AC007403.2	114.476	0.194132	0.535058	0.362823	0.716737	NA
AC007403.3	0.0412266	0.299073	0.725232	0.412383	0.680059	NA
AC007405.2	33.8125	0.136493	1.03964	0.131288	0.895547	NA
AC007405.4	6330.49	0.238913	0.438063	0.545386	0.585488	0.998794
AC007405.6	358.618	-0.53438	0.460666	-1.16002	0.246042	NA
AC007405.8	67.8965	-0.00738297	1.06413	-0.00693803	0.994464	NA
AC007421.1	2.41877	-1.46766	1.07272	-1.36818	0.171257	NA
AC007422.1	8.16627	-0.132317	1.08831	-0.121581	0.903231	NA
AC007431.1	0.431089	0	0.746791	0	1	NA
AC007435.1	0.0177631	0	0.717354	0	1	NA
AC007436.1	0.445319	-0.0176641	0.891778	-0.0198077	0.984197	NA
AC007450.1	0.103556	0.102925	0.731205	0.140761	0.888059	NA
AC007461.1	9.05951	0.206838	0.981183	0.210804	0.83304	NA
AC007461.2	59.2072	-1.00927	0.639068	-1.57929	0.11427	NA
AC007463.2	848.924	-0.482999	0.431633	-1.119	0.263139	NA
AC007464.1	23.6658	0.0349571	0.808238	0.043251	0.965501	NA
AC007486.1	0	NA	NA	NA	NA	NA
AC007528.1	0.0177631	0	0.717354	0	1	NA
AC007535.1	0	NA	NA	NA	NA	NA
AC007551.1	0.0117317	0.228296	0.716522	0.318617	0.750017	NA
AC007551.3	222.847	-0.368862	0.38566	-0.956444	0.338848	NA
AC007556.3	0.0177631	0	0.717354	0	1	NA
AC007557.1	0	NA	NA	NA	NA	NA
AC007557.2	6.21926	0.233771	1.05564	0.221449	0.824743	NA
AC007557.3	0.339958	-0.0677752	0.737181	-0.0919384	0.926747	NA
AC007557.4	0.0420101	0	0.723317	0	1	NA
AC007560.2	0.0117317	0.228296	0.716522	0.318617	0.750017	NA
AC007563.1	0.149194	-0.0116899	0.734309	-0.0159195	0.987299	NA
AC007563.3	4.67478	-0.27836	1.03204	-0.269718	0.787377	NA
AC007563.5	1648.53	-0.127669	0.39808	-0.320712	0.748429	NA
AC007566.10	2227.26	-0.174923	0.185092	-0.945061	0.344628	NA
AC007567.1	0.0221016	0	0.717822	0	1	NA
AC007611.1	0.0221016	0	0.717822	0	1	NA
AC007620.3	686.582	0.269309	0.4219	0.638325	0.523262	NA
AC007631.1	0	NA	NA	NA	NA	NA
AC007652.1	21.9375	0.00270923	0.783608	0.00345738	0.997241	NA
AC007679.3	1079.3	0.146294	0.31125	0.470021	0.63834	NA
AC007680.2	10.5241	0.137239	0.789637	0.1738	0.862023	NA
AC007682.1	5238.96	-0.21734	0.426329	-0.509793	0.610197	0.998794
AC007682.2	0.0117317	0.228296	0.716522	0.318617	0.750017	NA
AC007682.3	1.46694	0	0.771413	0	1	NA
AC007731.1	3.61218	-0.137432	1.03783	-0.132423	0.89465	NA
AC007740.1	26.1341	0.0455566	0.710589	0.064111	0.948882	NA
AC007743.1	202.78	-0.753405	0.554796	-1.35799	0.174468	NA
AC007750.5	15.3827	0.100922	1.00334	0.100587	0.919878	NA
AC007773.1	3.69735	-0.279127	0.964025	-0.289543	0.772166	NA
AC007773.2	223.939	-0.163473	0.421605	-0.387741	0.698208	NA
AC007773.3	36.9516	0.296755	0.736406	0.402977	0.686965	NA
AC007787.2	0.0381918	0	0.722248	0	1	NA
AC007795.1	11.1856	-0.572171	0.988325	-0.57893	0.562636	NA
AC007796.1	406.587	-0.942474	0.617432	-1.52644	0.1269	NA
AC007842.1	0.0954886	0.300892	0.730988	0.411624	0.680615	NA
AC007879.1	83.2423	0.0165685	0.40615	0.0407939	0.96746	NA
AC007879.2	25.2051	-0.233406	0.643353	-0.362796	0.716758	NA
AC007879.3	5.98578	0.121418	1.06458	0.114052	0.909196	NA
AC007879.4	1.20804	-0.231959	1.09024	-0.212759	0.831515	NA
AC007879.5	92.4416	0.133731	1.03169	0.129623	NA	NA
AC007879.6	18.8852	-0.0166646	0.749561	-0.0222325	0.982262	NA
AC007879.7	1.89534	0.235409	1.08897	0.216176	0.828851	NA
AC007880.1	35.934	-0.106887	0.566296	-0.188748	0.85029	NA
AC007881.1	7.44917	-0.303527	0.847207	-0.358267	0.720143	NA
AC007881.2	0	NA	NA	NA	NA	NA
AC007919.1	0.0493467	-0.261867	0.727754	-0.359829	0.718975	NA
AC007919.2	0.550287	-0.923823	0.871995	-1.05944	0.289401	NA
AC007948.1	11.0565	0.0622517	0.947203	0.0657215	0.9476	NA
AC007950.1	23.1528	0.0379156	0.531962	0.0712751	0.943179	NA
AC007952.1	2.01295	0.994356	1.08668	0.915044	0.360169	NA
AC007952.4	67.3288	-0.0516954	0.646075	-0.0800146	0.936226	NA
AC007952.5	68.128	-0.202208	0.536584	-0.376844	0.706289	NA
AC007952.6	128.763	-0.117736	0.670167	-0.175682	0.860544	NA
AC007956.1	369.886	-0.121211	0.457954	-0.26468	0.791256	NA
AC007965.1	0	NA	NA	NA	NA	NA
AC007966.1	110.714	-0.604215	0.478939	-1.26157	0.207103	NA
AC007967.3	0	NA	NA	NA	NA	NA
AC007970.1	2981.14	0.0417556	0.38627	0.108099	0.913917	NA
AC008045.1	0.141072	0.127239	0.728415	0.174679	0.861332	NA
AC008060.5	13.1458	-0.645079	0.812472	-0.793971	0.427212	NA
AC008060.7	13.4242	0.0962757	0.869681	0.110702	0.911852	NA
AC008060.8	59.1958	-0.132037	0.719281	-0.183568	0.854352	NA
AC008063.2	34.1076	0.571936	0.866088	0.660367	0.509019	NA
AC008063.3	0	NA	NA	NA	NA	NA
AC008064.1	0.036859	0	0.723074	0	1	NA
AC008067.2	164.88	-0.310622	0.439869	-0.70617	0.480083	NA
AC008069.1	38.5681	-0.0573376	0.806915	-0.0710578	0.943352	NA
AC008073.7	43.186	-0.198142	0.523615	-0.37841	0.705126	NA
AC008073.9	1.62321	-0.438643	1.08459	-0.404432	0.685895	NA
AC008074.3	188.081	-0.0300864	0.398897	-0.0754239	0.939877	NA
AC008074.4	14.6605	0.0293506	0.871743	0.0336688	0.973141	NA
AC008079.9	150.179	0.736803	0.652788	1.1287	0.259024	NA
AC008085.1	0	NA	NA	NA	NA	NA
AC008088.4	61.575	0.168906	0.607779	0.277907	0.781084	NA
AC008122.1	0.394219	0.0353603	0.750662	0.0471055	0.962429	NA
AC008132.1	105.388	0.229997	0.609472	0.377371	0.705898	NA
AC008132.13	48.0678	-0.183662	0.689056	-0.266542	0.789822	NA
AC008154.4	3.50579	0.049631	1.03988	0.0477276	0.961933	NA
AC008154.5	15.5948	-0.249519	0.735738	-0.339141	0.734504	NA
AC008163.4	34.3509	-0.34627	0.719063	-0.481557	0.630121	NA
AC008166.1	0	NA	NA	NA	NA	NA
AC008174.3	312.721	-0.635836	0.612715	-1.03774	0.299393	NA
AC008175.1	14.4187	0.191443	0.894993	0.213905	0.830621	NA
AC008267.1	5.9112	0.23518	0.950667	0.247385	0.80461	NA
AC008268.1	1.03552	0	0.752721	0	1	NA
AC008268.2	28.766	-0.289899	0.938237	-0.308983	0.757335	NA
AC008269.2	7.10401	-0.111919	0.940488	-0.119001	0.905274	NA
AC008271.1	70.3769	0.201818	0.503397	0.400911	0.688485	NA
AC008277.1	388.803	-0.193681	0.454154	-0.426465	0.669769	NA
AC008278.2	15.3016	-0.165683	0.800435	-0.206991	0.836017	NA
AC008278.3	81.8668	0.414959	0.376066	1.10342	0.269844	NA
AC008281.1	0	NA	NA	NA	NA	NA
AC008372.1	3.00301	0.349935	1.01799	0.34375	0.731034	NA
AC008387.1	16.3522	0.177532	0.895489	0.198251	0.842848	NA
AC008391.1	3.87378	-0.153576	1.01948	-0.150641	0.880259	NA
AC008394.1	39.887	0.155824	0.698301	0.223147	0.823421	NA
AC008397.1	0.0117317	0.228296	0.716522	0.318617	0.750017	NA
AC008410.1	0.0190959	0	0.717699	0	1	NA
AC008440.10	26.2387	0.41532	0.755654	0.549616	0.582583	NA
AC008440.5	3787.4	0.0146595	0.439979	0.0333187	0.97342	NA
AC008443.1	298.79	-0.253262	0.370528	-0.683516	0.494281	NA
AC008498.1	0.0843332	0.216763	0.730374	0.296783	0.766632	NA
AC008536.1	0.154492	-0.137833	0.733704	-0.187859	0.850987	NA
AC008581.1	1.14857	-0.388862	1.09227	-0.356013	0.72183	NA
AC008592.4	51.5707	0.156174	0.636394	0.245405	0.806143	NA
AC008592.5	11.3529	-0.222757	0.786205	-0.283332	0.776923	NA
AC008592.7	10.2444	-0.019887	0.821361	-0.0242122	0.980683	NA
AC008592.8	8.15247	-0.213472	0.917403	-0.232692	0.816001	NA
AC008625.1	0.0186188	0	0.718056	0	1	NA
AC008671.1	0.77965	0.0595903	1.03598	0.0575205	0.954131	NA
AC008674.1	0.116964	0.195468	0.731667	0.267154	0.789351	NA
AC008686.1	111.449	0.0259367	0.441658	0.0587256	0.953171	NA
AC008691.1	8.8618	0.0182367	1.07353	0.0169875	0.986447	NA
AC008694.3	32.4218	-0.121244	0.605796	-0.20014	0.841371	NA
AC008697.1	116.066	0.0782108	0.647272	0.120831	0.903825	NA
AC008703.1	32.6228	0.620036	0.742963	0.834545	0.403974	NA
AC008703.2	0	NA	NA	NA	NA	NA
AC008706.1	0	NA	NA	NA	NA	NA
AC008738.2	0.599132	-0.22959	0.994598	-0.230837	0.817442	NA
AC008746.12	15.5772	-0.201339	0.870006	-0.231423	0.816986	NA
AC008746.3	666.152	-0.161629	0.409012	-0.395171	0.692717	NA
AC008747.1	0.021005	0	0.718652	0	1	NA
AC008752.1	0.584355	-0.111585	0.753817	-0.148027	0.882321	NA
AC008752.2	4.42261	-0.604792	1.03923	-0.581961	0.560593	NA
AC008752.3	0.60951	0.0781351	1.00851	0.0774756	0.938245	NA
AC008753.4	16.8788	-1.15054	0.933821	-1.23208	0.21792	NA
AC008753.6	475.49	0.0607244	0.272834	0.222569	0.823871	NA
AC008780.1	0	NA	NA	NA	NA	NA
AC008781.7	2945.82	0.0986456	0.282541	0.349138	0.726986	NA
AC008834.1	853.286	-0.117309	0.495674	-0.236665	0.812916	NA
AC008836.1	0	NA	NA	NA	NA	NA
AC008869.1	0.0177631	0	0.717354	0	1	NA
AC008914.1	1.69338	-1.06843	1.08997	-0.980236	0.32697	NA
AC008937.2	122.663	0.294952	0.49019	0.601709	0.547368	NA
AC008937.3	75.3691	0.664199	0.487939	1.36123	0.17344	NA
AC008938.1	0.160103	-0.530815	0.73491	-0.722285	0.470119	NA
AC008940.1	0.105858	0.202086	0.731267	0.276351	0.782279	NA
AC008948.1	176.177	-0.328779	0.470819	-0.698313	0.484982	NA
AC008949.1	1.73187	-0.0674004	1.0626	-0.0634299	0.949424	NA
AC008964.1	0.268392	0.119105	0.73628	0.161765	0.871491	NA
AC008967.1	0	NA	NA	NA	NA	NA
AC008982.2	108.084	-0.162379	0.740824	-0.219187	0.826504	NA
AC008984.2	238.652	-0.256366	0.511923	-0.50079	0.616519	NA
AC008991.1	5.8196	0.627822	1.00545	0.624417	0.532354	NA
AC008992.1	8.30422	-0.892876	0.949319	-0.940543	0.346939	NA
AC009005.2	571.827	-0.268368	0.329115	-0.815424	0.41483	NA
AC009009.1	0	NA	NA	NA	NA	NA
AC009014.3	10.6504	-0.00917258	0.98082	-0.00935195	0.992538	NA
AC009035.1	0.0190959	0	0.717699	0	1	NA
AC009041.2	43.2869	0.349925	0.580594	0.602702	0.546707	NA
AC009052.12	436.791	0.139956	0.439197	0.318663	0.749982	NA
AC009060.1	72.4055	0.0364724	0.405379	0.089971	0.92831	NA
AC009065.1	4217.34	0.559985	0.33595	1.66687	0.09554	NA
AC009065.2	108.992	1.58033	0.810473	1.94989	0.0511895	NA
AC009065.3	2.80854	-0.0266157	1.08229	-0.0245921	0.98038	NA
AC009080.1	0.0188075	-0.316996	0.719632	-0.440498	0.659577	NA
AC009081.1	0.037615	-0.474621	0.724765	-0.654861	0.512557	NA
AC009095.4	34.1282	0.26449	0.802855	0.329438	0.741825	NA
AC009110.1	0.150376	0	0.730905	0	1	NA
AC009120.10	34.4601	-0.391022	0.579557	-0.67469	0.499873	NA
AC009120.4	60.188	-0.113409	0.602801	-0.188137	0.85077	NA
AC009120.5	314.692	-0.0372814	0.587674	-0.0634388	0.949417	NA
AC009120.6	3267.92	0.239264	0.407046	0.587805	0.556663	NA
AC009121.1	6.25579	0.405589	0.882216	0.459739	0.645703	NA
AC009132.1	1.56582	1.1999	1.06759	1.12393	0.261042	NA
AC009133.12	1288.99	0.103851	0.181331	0.572717	0.566836	NA
AC009133.14	15188	0.447282	0.576685	0.77561	0.43798	0.998794
AC009133.15	3729.85	0.699744	0.520801	1.34359	0.17908	NA
AC009133.17	981.103	-0.199909	0.375846	-0.53189	0.594802	NA
AC009133.20	21288.9	0.225301	0.518637	0.434411	0.66399	0.998794
AC009133.21	0.22056	-0.148546	0.764521	-0.194299	0.845942	NA
AC009134.1	90.1358	-0.53588	0.612761	-0.874533	0.381828	NA
AC009142.1	0	NA	NA	NA	NA	NA
AC009158.1	3.58479	-0.0821077	0.968372	-0.0847895	0.932429	NA
AC009159.1	0.0355262	0	0.721837	0	1	NA
AC009166.5	7.15247	0.175932	0.942025	0.186759	0.851849	NA
AC009196.1	0	NA	NA	NA	NA	NA
AC009227.2	272.712	-0.332945	0.354369	-0.939542	0.347452	NA
AC009227.3	0.037615	-0.474621	0.724765	-0.654861	0.512557	NA
AC009228.1	22.0037	-0.406808	0.754731	-0.53901	0.58988	NA
AC009229.5	172.316	-0.0065606	0.579058	-0.0113298	0.99096	NA
AC009229.6	121.391	0.0736278	0.439712	0.167445	0.86702	NA
AC009232.2	1.86696	0.61122	1.09378	0.558814	0.576289	NA
AC009234.2	0	NA	NA	NA	NA	NA
AC009236.1	117.48	-0.41003	0.674992	-0.607459	0.543546	NA
AC009236.2	1.62917	0.437336	1.09436	0.399627	0.689431	NA
AC009237.8	7.83352	0.00751132	0.734237	0.0102301	0.991838	NA
AC009262.2	154.448	-0.161903	0.568874	-0.284602	0.775949	NA
AC009276.4	18.9135	-0.470975	0.834017	-0.564706	0.572274	NA
AC009297.1	0	NA	NA	NA	NA	NA
AC009299.1	0.0177631	0	0.717354	0	1	NA
AC009299.2	422.902	-0.222689	0.340371	-0.654255	0.512948	NA
AC009299.3	79.905	0.484773	0.697885	0.694631	0.487286	NA
AC009303.1	43.9094	-0.110558	1.04917	-0.105377	0.916077	NA
AC009305.1	7.31806	-0.38909	1.09449	-0.355499	0.722216	NA
AC009305.2	0.0177631	0	0.717354	0	1	NA
AC009312.1	426.655	-0.0299668	0.352456	-0.0850229	0.932243	NA
AC009313.1	102.59	-0.0562902	0.662212	-0.0850032	0.932259	NA
AC009336.1	2.99692	0	0.870241	0	1	NA
AC009336.24	1.74874	0.379939	1.0801	0.351763	0.725016	NA
AC009365.3	268.424	0.156242	0.448152	0.348635	0.727363	NA
AC009365.4	0.037615	-0.474621	0.724765	-0.654861	0.512557	NA
AC009403.2	955.381	-0.583057	0.374971	-1.55494	0.119961	NA
AC009404.2	281.924	-0.471129	0.34013	-1.38514	0.166008	NA
AC009410.1	500.861	-0.0553092	0.458403	-0.120656	0.903963	NA
AC009411.1	17.9691	-0.107444	0.678559	-0.158341	0.874188	NA
AC009411.2	0.0576279	0	0.72598	0	1	NA
AC009473.1	2.81934	0.0999961	1.01655	0.098368	0.92164	NA
AC009478.1	221.842	-0.00926816	0.420569	-0.0220372	0.982418	NA
AC009478.2	0.12934	0	0.724815	0	1	NA
AC009480.1	0.147643	-0.265801	0.734542	-0.361859	0.717457	NA
AC009480.3	144.467	-0.577354	0.536829	-1.07549	0.282155	NA
AC009487.4	3.61541	0.0140237	1.05756	0.0132604	0.98942	NA
AC009487.5	128.345	-0.364336	1.01889	-0.35758	NA	NA
AC009492.1	92.5438	-0.0859586	0.418899	-0.205201	0.837415	NA
AC009495.1	0.0117317	0.228296	0.716522	0.318617	0.750017	NA
AC009495.2	233.151	-0.346529	0.474879	-0.729721	0.465561	NA
AC009495.3	7.3977	0.0858391	1.04093	0.0824641	0.934278	NA
AC009495.4	294.332	-0.307129	0.521204	-0.589268	0.555681	NA
AC009498.1	0.71709	0.244811	0.752632	0.325273	0.744975	NA
AC009499.1	4221.08	-0.190505	0.649707	-0.293216	0.769357	NA
AC009499.2	0.930308	0.666451	1.04718	0.636425	0.524499	NA
AC009501.4	482.215	-0.346376	0.280806	-1.23351	0.217387	NA
AC009502.4	10.6051	-0.528959	0.793391	-0.666707	0.50496	NA
AC009505.2	531.112	0.104607	0.382709	0.273334	0.784597	NA
AC009505.4	11.0959	-0.430179	1.09383	-0.393277	0.694115	NA
AC009506.1	285.996	-0.135362	0.340419	-0.397634	0.6909	NA
AC009508.1	13.5215	-0.177607	0.893731	-0.198725	0.842478	NA
AC009518.4	92.6924	0.112793	0.5471	0.206165	0.836662	NA
AC009518.8	230.357	0.0938812	0.53551	0.175312	0.860835	NA
AC009531.2	0.302797	0.211287	0.739705	0.285637	0.775156	NA
AC009542.2	2.03878	-0.250975	1.07721	-0.232986	0.815772	NA
AC009677.1	0	NA	NA	NA	NA	NA
AC009695.1	0	NA	NA	NA	NA	NA
AC009779.1	0	NA	NA	NA	NA	NA
AC009784.1	0.0186188	0	0.718056	0	1	NA
AC009784.3	825.538	0.0995429	0.353317	0.281738	0.778144	NA
AC009800.1	0	NA	NA	NA	NA	NA
AC009802.1	15.4252	0.270995	0.847371	0.319807	0.749114	NA
AC009831.1	0.482442	0.850942	0.968846	0.878304	NA	NA
AC009835.1	0	NA	NA	NA	NA	NA
AC009878.2	92.9946	-0.0113319	0.566703	-0.0199962	0.984046	NA
AC009892.1	0.0190959	0	0.717699	0	1	NA
AC009892.10	4.33298	-0.293525	0.948275	-0.309536	0.756914	NA
AC009941.1	0	NA	NA	NA	NA	NA
AC009947.3	5.066	-0.172838	0.804663	-0.214796	0.829926	NA
AC009948.5	360.527	0.198409	0.460554	0.430805	0.66661	NA
AC009950.2	125.111	-0.118188	0.551739	-0.214211	0.830383	NA
AC009955.8	17.7197	-0.492974	0.600878	-0.820424	0.411975	NA
AC009961.3	163.591	-0.0992804	0.278001	-0.357123	0.721	NA
AC009965.2	10.3855	0.392309	0.739291	0.530656	0.595657	NA
AC009970.1	43.3344	0.129558	0.551605	0.234874	0.814307	NA
AC009977.1	1.49041	-0.121154	1.09275	-0.110871	0.911719	NA
AC009987.1	0	NA	NA	NA	NA	NA
AC009994.2	15.945	-0.726176	1.07067	-0.678247	NA	NA
AC009997.1	0.0338333	0.176002	0.722728	0.243525	0.807599	NA
AC010082.2	0.0663049	0	0.725254	0	1	NA
AC010084.1	70.6625	-0.0929717	0.461106	-0.201628	0.840208	NA
AC010090.1	9.17103	-0.21517	0.825783	-0.260564	0.794429	NA
AC010091.1	56.1485	-0.282723	0.517103	-0.546745	0.584554	NA
AC010092.1	4.46412	-1.04462	0.978126	-1.06798	0.28553	NA
AC010095.5	60.4751	-0.0994423	0.646857	-0.153731	0.877821	NA
AC010096.1	18.3006	0.284018	0.654762	0.433774	0.664453	NA
AC010096.2	19.3297	-0.29308	0.857371	-0.341835	0.732475	NA
AC010105.1	149.094	-0.161041	0.618774	-0.260257	0.794665	NA
AC010127.3	553.384	-0.128676	0.349872	-0.367781	0.713037	NA
AC010127.5	410.875	0.0307506	0.318914	0.0964227	0.923185	NA
AC010132.10	6.42767	0.80507	0.966884	0.832644	0.405046	NA
AC010136.2	162.306	-0.407457	0.695266	-0.586045	0.557845	NA
AC010139.1	3.62399	-0.0204355	0.999107	-0.0204538	0.983681	NA
AC010145.4	134.101	0.164312	0.555619	0.295728	0.767438	NA
AC010146.2	0	NA	NA	NA	NA	NA
AC010148.1	124.337	0.0256191	0.415446	0.0616666	0.950828	NA
AC010149.4	3122.74	0.330853	0.438891	0.753837	0.450947	NA
AC010150.2	0.0190959	0	0.717699	0	1	NA
AC010196.1	0	NA	NA	NA	NA	NA
AC010203.1	24.9984	-0.103579	0.698211	-0.14835	0.882067	NA
AC010207.1	0	NA	NA	NA	NA	NA
AC010209.1	0.0117317	0.228296	0.716522	0.318617	0.750017	NA
AC010226.4	9.47685	-0.165633	0.966309	-0.171408	0.863903	NA
AC010235.1	0	NA	NA	NA	NA	NA
AC010247.1	0.125198	0	0.730865	0	1	NA
AC010295.1	0.0190959	0	0.717699	0	1	NA
AC010297.1	0.0221016	0	0.717822	0	1	NA
AC010311.1	9.25036	1.2198	1.07427	1.13547	0.256176	NA
AC010319.1	0.0177631	0	0.717354	0	1	NA
AC010323.1	2.19571	-0.14261	1.08049	-0.131986	0.894996	NA
AC010327.1	9.53188	-0.30247	0.813381	-0.371868	0.709991	NA
AC010327.2	745.091	0.313561	0.44356	0.70692	0.479616	NA
AC010329.1	2.87378	0.157953	1.03099	0.153205	0.878236	NA
AC010336.1	391.525	0.0551795	0.399884	0.137989	0.890249	NA
AC010368.1	0	NA	NA	NA	NA	NA
AC010368.2	0.0221016	0	0.717822	0	1	NA
AC010376.1	0	NA	NA	NA	NA	NA
AC010422.1	20.9457	-0.425118	0.720599	-0.589951	0.555224	NA
AC010423.1	7.42128	0.153482	1.05758	0.145126	0.884612	NA
AC010441.1	1251.26	-0.826264	0.305669	-2.70314	0.00686887	NA
AC010455.1	0	NA	NA	NA	NA	NA
AC010458.1	0.0675882	0.132274	0.727833	0.181737	0.855789	NA
AC010468.2	19.2145	0.198504	0.653349	0.303825	0.761261	NA
AC010504.2	1095.43	-0.00959931	0.314794	-0.030494	0.975673	NA
AC010524.2	173.775	-0.075457	0.411184	-0.183511	0.854397	NA
AC010524.4	605.497	0.292438	0.347869	0.840657	0.40054	NA
AC010525.2	0.610966	0.793299	1.05454	0.752271	0.451888	NA
AC010525.4	9.75702	-0.260914	0.715033	-0.364898	0.715187	NA
AC010525.6	40.9081	0.759032	0.792902	0.957284	0.338424	NA
AC010525.7	21.6326	0.657518	0.913308	0.71993	0.471568	NA
AC010528.1	0	NA	NA	NA	NA	NA
AC010536.1	121.114	0.209655	0.564164	0.37162	0.710176	NA
AC010543.1	0	NA	NA	NA	NA	NA
AC010546.1	0	NA	NA	NA	NA	NA
AC010547.9	973.245	-0.228046	0.302861	-0.752973	0.451466	NA
AC010595.1	0.037615	-0.474621	0.724765	-0.654861	0.512557	NA
AC010609.1	0	NA	NA	NA	NA	NA
AC010641.1	19.1694	0.815055	0.919946	0.885982	0.375627	NA
AC010642.1	6565.14	0.0498576	0.216341	0.230459	0.817735	0.998794
AC010646.3	2369.15	0.0967631	0.40396	0.239536	0.81069	NA
AC010649.1	119.441	-0.450549	0.476246	-0.946042	0.344127	NA
AC010723.1	0	NA	NA	NA	NA	NA
AC010723.2	0	NA	NA	NA	NA	NA
AC010724.1	326.45	-0.00634118	0.549951	-0.0115305	0.9908	NA
AC010729.1	3296.46	-0.259302	0.599175	-0.432765	0.665186	NA
AC010729.2	69.4365	0.0631309	0.548808	0.115033	0.908419	NA
AC010729.3	0	NA	NA	NA	NA	NA
AC010731.2	194.091	-0.0615573	0.572519	-0.10752	0.914376	NA
AC010731.3	0.574112	1.15551	0.993053	1.16359	0.24459	NA
AC010731.4	8.69873	-0.489005	0.728752	-0.671017	0.50221	NA
AC010733.4	205.856	0.0376212	0.573473	0.0656024	0.947694	NA
AC010739.1	0	NA	NA	NA	NA	NA
AC010744.1	0.0619664	0	0.726168	0	1	NA
AC010745.1	4.13888	0	0.814199	0	1	NA
AC010745.2	4.79541	-0.265638	0.98138	-0.270678	0.786639	NA
AC010745.3	0.145675	0.170567	0.733158	0.232648	0.816035	NA
AC010745.4	3.39639	-0.241441	1.00018	-0.241399	0.809246	NA
AC010746.3	0.359291	-0.0869617	0.742034	-0.117194	0.906707	NA
AC010754.1	0	NA	NA	NA	NA	NA
AC010760.1	1.57301	0.132158	1.09279	0.120936	0.903741	NA
AC010761.10	592.127	0.297621	0.519671	0.57271	0.566841	NA
AC010761.13	141.1	0.718087	0.621705	1.15503	0.248078	NA
AC010761.14	19.1642	-0.263981	0.822251	-0.321047	0.748175	NA
AC010761.6	966.763	-0.14098	0.3492	-0.403723	0.686416	NA
AC010761.8	7067.99	0.131847	0.371531	0.354876	0.722683	0.998794
AC010761.9	925.53	0.260661	0.32082	0.812482	0.416515	NA
AC010874.1	0	NA	NA	NA	NA	NA
AC010877.1	61.2216	0.346933	0.527206	0.658058	0.510501	NA
AC010880.1	83.4272	-0.0945925	0.630095	-0.150124	0.880667	NA
AC010883.5	374.908	-0.11845	0.271647	-0.436045	0.662804	NA
AC010884.1	676.211	-0.0945608	0.300464	-0.314716	0.752977	NA
AC010884.2	0.107292	0.123877	0.732355	0.169149	0.865679	NA
AC010887.1	0	NA	NA	NA	NA	NA
AC010890.1	28.1173	0.346372	0.604283	0.573196	0.566512	NA
AC010891.2	0.285582	0.129699	0.742997	0.174562	0.861424	NA
AC010894.3	16.9289	0.818301	0.740312	1.10535	0.269009	NA
AC010894.5	121.143	-0.103674	0.494315	-0.209732	0.833877	NA
AC010907.2	5.67802	-0.00436887	1.01033	-0.00432421	0.99655	NA
AC010907.5	0.226923	0	0.728773	0	1	NA
AC010928.1	0.0117317	0.228296	0.716522	0.318617	0.750017	NA
AC010930.1	0	NA	NA	NA	NA	NA
AC010967.2	242.761	-0.183538	0.526814	-0.348393	0.727545	NA
AC010967.3	1.37137	0.137807	1.06767	0.129073	0.8973	NA
AC010969.1	4.00082	-0.209811	1.02616	-0.204462	0.837992	NA
AC010970.1	0	NA	NA	NA	NA	NA
AC010971.1	41.4567	-0.448569	0.636943	-0.704253	0.481275	NA
AC010974.3	16.677	0.568195	0.720711	0.788381	0.430474	NA
AC010975.1	10.0379	0.625206	1.03029	0.606827	0.543966	NA
AC010976.2	1166.89	0.0740027	0.278806	0.265428	0.79068	NA
AC010980.2	55.0187	-0.103707	0.979275	-0.105902	NA	NA
AC010982.1	71.4214	-0.0657583	0.530975	-0.123844	0.901438	NA
AC010982.2	6.98974	0	0.805339	0	1	NA
AC010983.1	9.56571	0.693584	1.09037	0.6361	0.524711	NA
AC010987.5	235.4	0.00719698	0.562268	0.0127999	0.989787	NA
AC010987.6	35.877	0.508751	0.795798	0.639296	0.52263	NA
AC010999.1	0.0190959	0	0.717699	0	1	NA
AC011043.1	4826.9	-0.104617	0.279941	-0.37371	0.70862	0.998794
AC011073.1	1.76162	0.69005	1.09072	0.632653	0.526961	NA
AC011193.1	0	NA	NA	NA	NA	NA
AC011196.3	4.68249	0.511311	1.08841	0.469776	0.638515	NA
AC011239.1	28.4129	0.28184	0.698357	0.403576	0.686525	NA
AC011243.1	0.378889	-0.178149	0.739325	-0.240962	0.809585	NA
AC011247.3	15.6858	0.200443	0.778863	0.257353	0.796906	NA
AC011284.3	2.87897	-0.722532	1.07028	-0.675089	0.499619	NA
AC011286.1	0	NA	NA	NA	NA	NA
AC011288.2	30.2862	-0.048701	0.592483	-0.0821982	0.934489	NA
AC011290.4	69.8282	0.0436912	0.461942	0.0945816	0.924647	NA
AC011293.1	7.94071	0.275327	0.9155	0.30074	0.763613	NA
AC011294.3	3.3824	-0.823038	1.07716	-0.764083	0.444818	NA
AC011298.1	0	NA	NA	NA	NA	NA
AC011298.2	0.649746	0.333237	0.923593	0.360805	0.718246	NA
AC011306.1	10.1008	-0.270776	0.838529	-0.322918	0.746758	NA
AC011306.2	123.981	-0.113377	0.36296	-0.312367	0.754762	NA
AC011308.1	61.9633	-0.188788	0.703951	-0.268184	0.788558	NA
AC011313.1	0	NA	NA	NA	NA	NA
AC011322.1	186.743	-0.00445567	0.79069	-0.00563516	0.995504	NA
AC011343.1	118.871	-0.0166636	0.593154	-0.0280932	0.977588	NA
AC011357.1	0.0294948	0.178975	0.722378	0.247758	0.804322	NA
AC011363.1	0	NA	NA	NA	NA	NA
AC011366.3	3.01758	0.210271	1.01504	0.207154	0.835889	NA
AC011379.1	2.21363	-0.0187302	1.05771	-0.0177082	0.985872	NA
AC011407.1	7.98743	-0.0129336	0.80796	-0.0160077	0.987228	NA
AC011410.1	1.5679	0.38482	1.09141	0.35259	0.724396	NA
AC011416.1	0.224005	-0.432411	0.730753	-0.591734	0.554029	NA
AC011431.2	0	NA	NA	NA	NA	NA
AC011450.1	0.875368	-0.180851	0.997561	-0.181293	0.856138	NA
AC011453.1	3.12207	0.44176	1.01243	0.436335	0.662594	NA
AC011456.1	0	NA	NA	NA	NA	NA
AC011465.1	2.3785	0.110993	0.97183	0.11421	0.909071	NA
AC011467.1	0	NA	NA	NA	NA	NA
AC011475.1	12.9504	-0.4988	0.641308	-0.777785	0.436696	NA
AC011477.1	0.522247	0.513205	0.999812	0.513302	0.60774	NA
AC011478.1	0	NA	NA	NA	NA	NA
AC011484.1	131.153	0.0712311	0.751806	0.0947467	0.924516	NA
AC011499.1	1.65459	-0.0110759	1.07295	-0.0103229	0.991764	NA
AC011500.1	14.6048	0.0253471	0.689114	0.0367822	0.970659	NA
AC011513.4	122.16	-0.0956296	0.366887	-0.260651	0.794361	NA
AC011516.1	18.8131	0.109896	0.720529	0.152521	0.878776	NA
AC011516.2	15.2088	0.0788235	0.82843	0.095148	0.924197	NA
AC011518.1	16.452	-0.0876962	1.0489	-0.0836081	0.933368	NA
AC011518.2	10.8729	0	0.810274	0	1	NA
AC011523.2	90.5495	-0.383463	0.451557	-0.849202	0.395769	NA
AC011524.1	122.155	0.407263	0.61358	0.663749	0.506851	NA
AC011524.2	0.0982807	-0.100955	0.732218	-0.137875	0.890339	NA
AC011524.3	1.66986	0.129348	1.01798	0.127064	0.89889	NA
AC011525.2	8.54309	-0.0865676	1.0903	-0.0793978	0.936716	NA
AC011525.4	8.46127	-0.0321798	1.08739	-0.0295937	0.976391	NA
AC011526.1	149.726	0.107424	0.519851	0.206644	0.836288	NA
AC011530.4	3017.17	0.385704	0.369855	1.04285	0.297016	NA
AC011551.3	3172.02	0.414817	0.539786	0.768484	0.4422	NA
AC011558.5	5689.52	0.378231	0.639602	0.591353	0.554284	0.998794
AC011591.1	0	NA	NA	NA	NA	NA
AC011625.1	8.458	-0.558386	0.830549	-0.672309	0.501387	NA
AC011626.1	0	NA	NA	NA	NA	NA
AC011648.1	7.20463	-0.0248204	1.08586	-0.0228578	0.981764	NA
AC011652.1	0	NA	NA	NA	NA	NA
AC011652.2	0	NA	NA	NA	NA	NA
AC011718.2	102.18	0.382854	0.754081	0.507709	0.611657	NA
AC011718.3	11.9526	1.60353	1.05199	1.52429	0.127437	NA
AC011738.1	0.264826	-0.144647	0.733213	-0.197278	0.84361	NA
AC011738.4	38.4978	0.0584627	0.863262	0.067723	0.946006	NA
AC011747.3	73.2342	-0.0880786	0.657126	-0.134036	0.893374	NA
AC011747.4	68.7942	-0.427188	0.623324	-0.685339	0.49313	NA
AC011747.6	159.237	0.329759	0.520154	0.633963	0.526105	NA
AC011747.7	205.888	0.280937	0.524152	0.535985	0.591969	NA
AC011748.1	0	NA	NA	NA	NA	NA
AC011752.1	6.17277	0.517687	1.08708	0.476218	0.633919	NA
AC011753.5	123.756	-0.167241	0.531023	-0.314941	0.752807	NA
AC011754.1	33.9225	-0.479271	0.720398	-0.665287	0.505867	NA
AC011755.1	1.7784	0.386145	1.02062	0.378342	0.705176	NA
AC011841.1	54.6901	-0.0768469	0.77321	-0.0993868	0.920831	NA
AC011841.10	0.036859	0	0.723074	0	1	NA
AC011841.3	0.036859	0	0.723074	0	1	NA
AC011841.4	0.340788	0	0.724233	0	1	NA
AC011841.5	0	NA	NA	NA	NA	NA
AC011841.6	0.0188075	-0.316996	0.719632	-0.440498	0.659577	NA
AC011841.7	0	NA	NA	NA	NA	NA
AC011841.8	0	NA	NA	NA	NA	NA
AC011841.9	2.60656	0	0.871755	0	1	NA
AC011891.5	0.223488	-0.173907	0.737767	-0.235721	0.813649	NA
AC011893.3	9.32414	0.458632	0.754547	0.607823	0.543305	NA
AC011897.1	139.004	-0.511883	0.807506	-0.633906	0.526142	NA
AC011897.2	12.4798	-0.207927	0.926546	-0.224411	0.822438	NA
AC011899.10	14.3941	1.30067	1.09214	1.19094	0.233677	NA
AC011899.9	3.22791	0.901208	1.02716	0.877375	0.380283	NA
AC011901.2	32.7306	-0.116647	0.711631	-0.163915	0.869798	NA
AC011994.1	0.21093	0.111962	0.737324	0.151849	0.879306	NA
AC011995.1	4.44507	0.218278	1.03984	0.209916	0.833733	NA
AC011995.3	0.0234634	0.364158	0.721021	0.505059	0.613517	NA
AC011997.1	2720.57	-0.209441	0.187136	-1.11919	0.263058	NA
AC011998.1	729.833	0.198097	0.282005	0.702457	0.482394	NA
AC012003.1	0	NA	NA	NA	NA	NA
AC012047.1	0	NA	NA	NA	NA	NA
AC012050.1	0.0190959	0	0.717699	0	1	NA
AC012065.4	3.79031	0.317251	1.09449	0.289862	0.771922	NA
AC012065.7	14.3891	0.271366	0.836198	0.324524	0.745541	NA
AC012067.1	4.3381	0.434575	0.994074	0.437166	0.661991	NA
AC012074.2	103.467	-0.33555	0.419753	-0.799399	0.424059	NA
AC012075.2	1.08993	0.288908	1.04869	0.275495	0.782936	NA
AC012119.1	0	NA	NA	NA	NA	NA
AC012123.1	191.626	-0.653027	0.599284	-1.08968	0.275855	NA
AC012146.7	560.965	0.0717696	0.392244	0.182972	0.85482	NA
AC012150.1	0	NA	NA	NA	NA	NA
AC012175.1	0.0188075	-0.316996	0.719632	-0.440498	0.659577	NA
AC012181.1	0.204001	0.556247	0.726502	0.765651	0.443884	NA
AC012215.1	1264.83	-0.57161	0.348149	-1.64185	0.10062	NA
AC012305.1	0	NA	NA	NA	NA	NA
AC012307.2	2.27877	-0.42083	1.03512	-0.40655	0.684338	NA
AC012307.3	2146.73	0.366145	0.364391	1.00481	0.314987	NA
AC012309.5	328.237	-0.111758	0.360513	-0.309997	0.756564	NA
AC012313.1	9.07885	0.312082	0.862987	0.361629	0.717629	NA
AC012314.20	1.86393	-0.00681677	1.09469	-0.00622711	0.995032	NA
AC012314.8	2070.96	0.309922	0.425286	0.728738	0.466162	NA
AC012317.1	69.1332	-0.262981	0.392041	-0.670798	0.502349	NA
AC012322.1	432.936	-0.202392	0.49666	-0.407506	0.683637	NA
AC012353.1	0	NA	NA	NA	NA	NA
AC012354.6	276.738	-0.447113	1.01969	-0.43848	NA	NA
AC012358.7	42.0036	-0.037749	0.718728	-0.052522	0.958113	NA
AC012358.8	482.785	-0.109329	0.288285	-0.379238	0.704511	NA
AC012360.1	63.5556	-0.171537	0.339832	-0.504768	0.613722	NA
AC012360.2	53.3503	0.550348	0.612479	0.898558	0.368888	NA
AC012360.4	32.0336	0.349963	0.635893	0.550348	0.582081	NA
AC012360.6	616.447	0.332653	0.338937	0.981458	0.326367	NA
AC012361.1	0	NA	NA	NA	NA	NA
AC012362.1	0.195358	0.0895576	0.735379	0.121784	0.90307	NA
AC012363.13	5.71593	0.134158	0.952984	0.140776	0.888047	NA
AC012363.4	1209.53	0.140557	0.303636	0.462912	0.643427	NA
AC012368.1	16.0404	0.576084	0.718254	0.802061	0.422518	NA
AC012370.2	26.3472	-0.0493121	0.697308	-0.0707179	0.943622	NA
AC012370.3	6.3479	0.648905	0.921778	0.703971	0.481451	NA
AC012391.1	0.0543337	-0.227526	0.726961	-0.312982	0.754294	NA
AC012414.1	0.148809	0	0.730727	0	1	NA
AC012442.5	252.8	0.0575974	0.217544	0.264762	0.791193	NA
AC012442.6	14.9548	0.293927	0.793499	0.370419	0.71107	NA
AC012445.1	8.33207	0.410353	0.923004	0.444584	0.65662	NA
AC012451.1	2.13475	-0.632921	1.08291	-0.584461	0.55891	NA
AC012456.3	1.17295	0.00928785	1.0758	0.00863344	0.993112	NA
AC012456.4	8.84876	-0.745742	1.00486	-0.742131	0.458008	NA
AC012457.2	48.5869	0.0254985	0.685099	0.0372187	0.970311	NA
AC012462.1	5.48406	-0.577091	0.995688	-0.57959	0.562191	NA
AC012462.2	16.078	-0.0500266	0.699742	-0.0714929	0.943005	NA
AC012462.3	12.4966	-0.708668	0.950579	-0.745513	0.455962	NA
AC012467.1	0.130297	0	0.731572	0	1	NA
AC012485.1	0.121083	-0.204587	0.733685	-0.278848	0.780362	NA
AC012485.2	3.35228	-0.268463	0.985996	-0.272276	0.78541	NA
AC012487.2	1092.39	0.0289898	0.597226	0.0485407	0.961285	NA
AC012493.2	2.97482	0	0.789383	0	1	NA
AC012494.1	63.9766	0.134868	0.624509	0.215958	0.82902	NA
AC012499.1	33.0251	-0.261346	0.7031	-0.371705	0.710113	NA
AC012501.2	9935.61	-0.17019	0.62217	-0.273543	0.784436	0.998794
AC012506.1	0.190354	0.202025	0.735135	0.274814	0.783459	NA
AC012506.2	33.1486	0.00681099	1.02595	0.00663874	0.994703	NA
AC012506.3	2.92219	-0.0324236	1.08097	-0.0299949	0.976071	NA
AC012506.4	3.74783	-0.00935069	0.944561	-0.0098995	0.992101	NA
AC012507.3	9.72489	-0.416188	0.887044	-0.469186	0.638937	NA
AC012507.4	8.20385	0.498526	1.09454	0.455464	0.648775	NA
AC012513.6	21.2644	0.12523	0.779003	0.160756	0.872285	NA
AC012531.23	1.54991	-0.17692	0.945065	-0.187204	0.8515	NA
AC012531.25	11.7021	0	0.81222	0	1	NA
AC012564.1	2.8525	0.322393	1.03212	0.31236	0.754767	NA
AC012593.1	562.605	-0.013881	0.420397	-0.0330187	0.97366	NA
AC012594.1	15.0508	-0.576469	0.940539	-0.612913	0.539934	NA
AC012603.1	0	NA	NA	NA	NA	NA
AC012613.2	113.584	0.291047	0.571886	0.508925	0.610805	NA
AC012627.1	0.230573	0.188232	0.736995	0.255404	0.798411	NA
AC012667.1	63.9921	0.23279	1.08504	0.214546	0.830122	NA
AC012668.1	25.9454	0.144373	0.806944	0.178914	0.858006	NA
AC012668.2	215.898	-0.181142	0.494691	-0.366172	0.714237	NA
AC012668.3	1.1942	0.919856	1.03836	0.885871	0.375687	NA
AC012671.1	0.0190959	0	0.717699	0	1	NA
AC012671.3	0	NA	NA	NA	NA	NA
AC012671.4	0	NA	NA	NA	NA	NA
AC013248.2	10.527	-0.222505	0.961571	-0.231398	0.817006	NA
AC013264.2	8.89881	0.310203	0.838514	0.369944	0.711424	NA
AC013268.1	0.295977	-0.0108017	0.740298	-0.014591	0.988358	NA
AC013268.5	478.366	-0.244276	0.436444	-0.559695	0.575687	NA
AC013269.3	99.4274	0.604746	0.54498	1.10967	0.267143	NA
AC013269.4	58.3312	0.0354718	0.574309	0.0617643	0.950751	NA
AC013269.5	27.0322	-0.329557	0.560846	-0.587607	0.556796	NA
AC013271.3	240.172	0.0434727	0.4159	0.104527	0.916751	NA
AC013275.1	0.0576279	0	0.72598	0	1	NA
AC013275.2	12.3825	-0.683198	0.848683	-0.80501	0.420814	NA
AC013283.1	23.0604	0.100171	0.971128	0.103149	0.917845	NA
AC013394.2	2566.53	0.0946937	0.508712	0.186144	0.852332	NA
AC013401.1	4.00988	-0.46492	1.06407	-0.436925	0.662166	NA
AC013401.2	0	NA	NA	NA	NA	NA
AC013402.1	0	NA	NA	NA	NA	NA
AC013402.2	117.918	0.131027	0.572168	0.229	0.818869	NA
AC013402.3	0.0355262	0	0.721837	0	1	NA
AC013402.4	0	NA	NA	NA	NA	NA
AC013402.5	8.55492	-0.358222	0.998907	-0.358615	0.719883	NA
AC013406.1	0	NA	NA	NA	NA	NA
AC013436.6	29.0295	-0.103726	0.573846	-0.180756	0.856559	NA
AC013444.2	0	NA	NA	NA	NA	NA
AC013448.1	1.67609	-0.070153	1.00272	-0.0699627	0.944223	NA
AC013448.2	0.935361	-0.316977	0.893104	-0.354916	0.722652	NA
AC013449.1	2399.29	0.36508	0.644031	0.566867	0.570804	NA
AC013460.1	68.1851	-0.98729	0.702616	-1.40516	0.159973	NA
AC013463.2	309.002	-0.0114287	0.385714	-0.0296299	0.976362	NA
AC013468.1	10.2487	0.285605	0.873296	0.327042	0.743636	NA
AC013469.1	69.4933	0.0289058	0.440596	0.0656062	0.947691	NA
AC013472.3	115.051	-0.303092	0.370466	-0.818138	0.413278	NA
AC013472.4	282.654	-0.0676231	0.364596	-0.185474	0.852857	NA
AC013476.1	4.3858	0.317613	0.954087	0.332898	0.739212	NA
AC013477.1	0.240292	0.330218	0.738077	0.447403	0.654584	NA
AC013480.2	33.0906	-0.183056	0.535874	-0.341603	0.73265	NA
AC013489.1	14.6656	0.567427	1.05545	0.537618	0.590841	NA
AC013558.1	1.66001	-0.583408	1.08346	-0.538468	0.590254	NA
AC013727.1	34.2114	-0.516518	0.823309	-0.627368	0.530418	NA
AC013727.2	12.3265	0.217571	1.06938	0.203456	0.838779	NA
AC013731.1	0.59236	-0.692483	1.04573	-0.6622	0.507843	NA
AC013733.3	2.98967	-0.163903	1.0772	-0.152156	0.879064	NA
AC013733.4	8.20059	-0.270643	1.07936	-0.250743	0.802013	NA
AC013737.1	15.3615	-0.0199643	0.678039	-0.0294442	0.97651	NA
AC013751.1	0	NA	NA	NA	NA	NA
AC015600.1	0.0925056	-0.0617036	0.73103	-0.0844064	0.932733	NA
AC015660.1	0.0190959	0	0.717699	0	1	NA
AC015688.3	1080.69	0.274674	0.268301	1.02375	0.305951	NA
AC015691.13	1525.98	0.0178762	0.293473	0.0609124	0.951429	NA
AC015818.3	62.8159	-0.106921	0.76172	-0.140368	0.888369	NA
AC015820.1	0	NA	NA	NA	NA	NA
AC015849.12	1.07407	1.08122	1.01571	1.06449	0.287105	NA
AC015849.13	4816.51	0.392344	0.273459	1.43474	0.15136	0.998794
AC015849.16	160.511	-0.114905	0.348851	-0.32938	0.741868	NA
AC015849.19	8488.9	0.120759	0.189716	0.636524	0.524435	0.998794
AC015849.2	152.169	-0.170113	0.356327	-0.477406	0.633073	NA
AC015884.1	6.73548	-0.129769	0.95078	-0.136486	0.891437	NA
AC015922.5	91.6362	-0.109247	0.476371	-0.229331	0.818611	NA
AC015922.6	41.8955	-0.0997482	0.620778	-0.160682	0.872344	NA
AC015923.1	172.007	-0.171009	0.434534	-0.393547	0.693916	NA
AC015933.2	808.948	0.0861017	0.70047	0.12292	0.902171	NA
AC015936.3	33.6245	0.187037	0.639568	0.292443	0.769948	NA
AC015969.3	12.0322	0.953586	0.882626	1.0804	0.279966	NA
AC015971.1	0	NA	NA	NA	NA	NA
AC015971.2	821.607	-0.0872449	0.454072	-0.192139	0.847633	NA
AC015977.6	0.135483	-0.090768	0.733603	-0.123729	0.90153	NA
AC015987.1	3497.41	0.205672	0.315436	0.652027	0.514384	NA
AC015987.2	1721.75	0.228695	0.399716	0.572144	0.567224	NA
AC015989.1	1.66934	0.102513	1.09466	0.0936484	0.925388	NA
AC015989.2	1.01428	-0.32924	0.980135	-0.335913	0.736936	NA
AC016113.1	0	NA	NA	NA	NA	NA
AC016178.1	0	NA	NA	NA	NA	NA
AC016178.2	0	NA	NA	NA	NA	NA
AC016194.1	0	NA	NA	NA	NA	NA
AC016251.1	0	NA	NA	NA	NA	NA
AC016292.1	33.154	-0.638402	0.614046	-1.03966	0.298496	NA
AC016405.2	0.0643726	0.0493376	0.729267	0.0676536	0.946061	NA
AC016543.1	0.0177631	0	0.717354	0	1	NA
AC016553.1	0	NA	NA	NA	NA	NA
AC016559.1	0.205696	-0.152274	0.757237	-0.201092	0.840626	NA
AC016575.1	0	NA	NA	NA	NA	NA
AC016582.2	663.479	-0.0618273	0.184878	-0.334422	0.738061	NA
AC016586.1	16.4762	-0.14585	0.833407	-0.175005	0.861076	NA
AC016597.1	0	NA	NA	NA	NA	NA
AC016626.2	118.815	0.168743	0.625795	0.269646	0.787433	NA
AC016629.3	329.176	0.0195314	0.2553	0.0765035	0.939019	NA
AC016629.8	1974.76	0.0907336	0.331517	0.273693	0.784321	NA
AC016644.1	158.042	0.0160482	0.391014	0.0410425	0.967262	NA
AC016670.1	0	NA	NA	NA	NA	NA
AC016682.1	270.422	0.0483209	0.535426	0.0902477	0.92809	NA
AC016683.5	5.81708	0.586781	0.999105	0.587307	0.556998	NA
AC016683.6	250.116	-0.492668	0.701732	-0.702075	0.482633	NA
AC016697.3	2.85219	0.251928	1.05125	0.239646	0.810605	NA
AC016700.2	36.5116	-0.221915	0.58742	-0.377779	0.705594	NA
AC016700.3	254.639	0.392954	0.571696	0.687349	0.491863	NA
AC016700.5	132.015	0.9143	0.726299	1.25885	0.208085	NA
AC016706.1	0	NA	NA	NA	NA	NA
AC016710.1	0.180432	-0.0833836	0.759941	-0.109724	0.912628	NA
AC016716.2	22.1637	-0.503177	0.957821	-0.525335	0.59935	NA
AC016722.1	4.74378	0.51146	1.00695	0.507929	0.611503	NA
AC016722.2	73.029	-0.13672	0.481944	-0.283684	0.776653	NA
AC016722.3	1.96765	-0.198295	1.05339	-0.188245	0.850685	NA
AC016722.4	5254.29	-0.221823	0.318589	-0.696266	0.486262	0.998794
AC016723.4	1519.8	-0.0151207	0.497527	-0.0303917	0.975755	NA
AC016725.4	1192.12	-0.0738849	0.292312	-0.252761	0.800453	NA
AC016727.1	0.0177631	0	0.717354	0	1	NA
AC016730.1	266.423	0.175009	0.390771	0.447856	0.654257	NA
AC016735.1	14.1244	-0.535916	0.952512	-0.562635	0.573684	NA
AC016735.2	21.4667	0.296839	0.671011	0.442376	0.658217	NA
AC016735.3	4.1099	-0.0660306	0.960707	-0.0687313	0.945204	NA
AC016738.3	30.5763	0.189944	0.665312	0.285496	0.775264	NA
AC016738.4	68.0131	0.0670212	0.539927	0.12413	0.901212	NA
AC016745.1	2.72552	1.47002	1.0805	1.3605	0.173673	NA
AC016745.3	3.04958	-0.28975	1.07887	-0.268569	0.788261	NA
AC016747.3	284.05	-0.048064	0.434211	-0.110693	0.91186	NA
AC016751.2	0.406412	-0.246766	0.849401	-0.290518	0.77142	NA
AC016751.3	26.0229	0.187991	0.561118	0.335029	0.737603	NA
AC016752.1	0	NA	NA	NA	NA	NA
AC016757.3	53.3922	-0.00853351	0.691734	-0.0123364	0.990157	NA
AC016764.1	0	NA	NA	NA	NA	NA
AC016768.1	90.5928	-0.138917	0.743437	-0.186858	0.851772	NA
AC016821.1	0.548712	0.0764898	0.982546	0.0778486	0.937948	NA
AC016831.7	204.369	-0.00712853	0.37405	-0.0190577	0.984795	NA
AC016885.1	0.105309	0	0.730721	0	1	NA
AC016903.1	0.0442033	0	0.722469	0	1	NA
AC016903.2	21.4877	-0.0312137	0.809549	-0.0385569	0.969244	NA
AC016907.1	0	NA	NA	NA	NA	NA
AC016907.3	205.177	-0.00737693	0.452242	-0.0163119	0.986986	NA
AC016909.1	11.5155	-0.384284	0.861276	-0.446179	0.655468	NA
AC016910.1	364.596	-0.409656	0.261082	-1.56907	0.116631	NA
AC016912.3	1.96588	0.251627	1.09464	0.229872	0.818192	NA
AC016970.1	0	NA	NA	NA	NA	NA
AC016994.2	20.5321	0.213529	0.786441	0.271513	0.785996	NA
AC016995.3	69624.2	0.0927653	0.417183	0.222361	0.824033	0.998794
AC016999.2	86.7787	0.3432	0.597444	0.574447	0.565665	NA
AC017002.1	114.886	0.94286	0.621945	1.51599	0.129523	NA
AC017002.2	7.98955	1.08481	1.08694	0.998046	0.318257	NA
AC017002.4	13.8152	0.739729	0.775012	0.954475	0.339843	NA
AC017006.2	0.316691	0.14527	0.734648	0.197742	0.843247	NA
AC017006.3	2.68985	-0.0192932	1.09458	-0.0176262	0.985937	NA
AC017020.1	0	NA	NA	NA	NA	NA
AC017028.1	3.08394	0.136748	1.08682	0.125824	0.899871	NA
AC017028.10	9.34018	-0.21754	1.09402	-0.198846	0.842384	NA
AC017028.2	9.25264	-0.168527	1.09413	-0.154027	0.877588	NA
AC017028.3	1.15117	1.19815	0.987946	1.21277	0.225217	NA
AC017028.4	3.10182	-0.440462	1.07496	-0.409747	0.681992	NA
AC017028.5	0.43471	-0.227783	0.862074	-0.264226	0.791606	NA
AC017028.6	9.16586	-0.207876	1.09406	-0.190004	0.849306	NA
AC017028.7	1.08914	-0.010055	1.06338	-0.00945567	0.992456	NA
AC017028.8	1.0175	0.486076	1.06365	0.456989	0.647679	NA
AC017028.9	0.26192	-0.596651	0.816377	-0.730853	0.464869	NA
AC017048.1	7.65009	-0.313285	1.05906	-0.295814	0.767372	NA
AC017048.2	4.26762	-0.241515	0.913323	-0.264435	0.791445	NA
AC017048.3	32.0038	-0.213078	0.599149	-0.355635	0.722114	NA
AC017048.4	22.1797	-0.166351	0.717475	-0.231856	0.81665	NA
AC017053.1	13.1972	-0.155735	0.781363	-0.199312	0.842019	NA
AC017060.1	82.5638	-0.29102	0.663064	-0.438903	0.660732	NA
AC017074.1	14.4898	0.0494878	0.709906	0.0697104	0.944424	NA
AC017074.2	125.044	-0.266295	0.379076	-0.702484	0.482377	NA
AC017076.5	14.8665	-0.180796	0.844412	-0.214109	0.830462	NA
AC017081.1	46.7821	-0.0848005	0.386203	-0.219575	0.826202	NA
AC017083.1	0.21945	0.30569	0.735583	0.415574	0.677722	NA
AC017083.3	0.0499235	0.150963	0.725662	0.208034	0.835202	NA
AC017084.1	0.0381918	0	0.722248	0	1	NA
AC017099.3	334.12	0.28383	0.562256	0.504806	0.613695	NA
AC017101.10	5057.34	-0.0773287	0.737049	-0.104917	0.916442	0.998794
AC017104.1	2.73954	-0.226986	1.03948	-0.218364	0.827145	NA
AC017104.2	18.1196	0.799755	0.89593	0.892653	0.372043	NA
AC017104.6	54.2361	-0.242325	0.705154	-0.343649	0.73111	NA
AC017116.11	140.218	0.0276058	0.5514	0.0500648	0.960071	NA
AC018359.1	837.423	0.0566384	0.446271	0.126915	0.899008	NA
AC018359.3	5.03026	-0.215938	1.09426	-0.197337	0.843564	NA
AC018445.1	0.351606	0.190573	0.747707	0.254877	0.798818	NA
AC018450.1	0.0177631	0	0.717354	0	1	NA
AC018462.2	7427.43	0.0262633	0.374519	0.0701255	0.944094	0.998794
AC018464.3	80.3675	-0.075471	0.647632	-0.116534	0.90723	NA
AC018470.1	16.6927	-0.142953	0.907111	-0.157592	0.874778	NA
AC018470.4	6.50513	0.0472822	0.937986	0.0504082	0.959797	NA
AC018495.3	0.12944	0	0.724821	0	1	NA
AC018506.1	1.27763	0.133574	1.09442	0.122051	0.902859	NA
AC018512.1	6.29935	-0.445964	0.974335	-0.457711	0.64716	NA
AC018607.1	0.129351	0.46173	0.733142	0.629797	0.528828	NA
AC018618.1	0.0177631	0	0.717354	0	1	NA
AC018628.1	0	NA	NA	NA	NA	NA
AC018630.1	8.67127	0.504608	0.933842	0.540357	0.588951	NA
AC018635.1	0.454486	-0.47213	0.796102	-0.593052	NA	NA
AC018643.4	2.63018	0.145425	1.0932	0.133027	0.894172	NA
AC018647.3	23.6541	0.0571821	0.709867	0.0805533	0.935797	NA
AC018685.1	13.0415	0.103477	0.931883	0.111041	0.911584	NA
AC018685.2	0	NA	NA	NA	NA	NA
AC018690.1	0	NA	NA	NA	NA	NA
AC018692.2	23.5788	0.0102851	0.938058	0.0109643	0.991252	NA
AC018693.6	114.258	0.149222	0.399861	0.373186	0.70901	NA
AC018705.5	7.81783	0.685491	0.970085	0.70663	0.479796	NA
AC018717.1	307.487	-0.0486484	0.512777	-0.0948723	0.924416	NA
AC018730.1	169.682	-0.384572	0.642266	-0.598775	0.549323	NA
AC018730.3	19.0937	-0.564516	1.0868	-0.519428	0.603462	NA
AC018730.4	4.61436	-0.567172	1.09442	-0.518239	0.604292	NA
AC018731.3	70.5741	-0.20177	0.557347	-0.362019	0.717338	NA
AC018737.1	167.913	-0.280115	0.408568	-0.685602	0.492964	NA
AC018737.3	9.92151	0.4252	0.789923	0.53828	0.590384	NA
AC018742.1	3.70081	-0.131863	0.925748	-0.14244	0.886733	NA
AC018755.1	76.9924	-0.173686	0.444174	-0.39103	0.695775	NA
AC018755.16	47.7112	-0.0449689	0.533884	-0.0842298	0.932874	NA
AC018755.17	2.59583	-0.88321	1.06054	-0.83279	0.404963	NA
AC018766.4	1960.38	0.00948144	0.367021	0.0258335	0.97939	NA
AC018766.5	4910.52	0.0571657	0.353935	0.161515	0.871688	0.998794
AC018766.6	1576.42	0.214832	0.511377	0.420105	0.674408	NA
AC018767.1	0	NA	NA	NA	NA	NA
AC018799.1	162.138	0.0493288	0.4351	0.113373	0.909734	NA
AC018804.1	17.8992	-0.0269539	0.719384	-0.037468	0.970112	NA
AC018804.3	15.7354	0.219984	0.86734	0.25363	0.799781	NA
AC018804.7	83.7619	0.323188	0.676176	0.477964	0.632676	NA
AC018816.3	239.973	-0.499677	0.354994	-1.40756	0.15926	NA
AC018832.1	31.9209	-0.39027	0.719747	-0.542232	0.587659	NA
AC018865.8	2559.71	0.0424764	0.644355	0.0659208	0.947441	NA
AC018866.1	0.914724	-0.317642	1.07304	-0.29602	0.767215	NA
AC018867.1	339.186	0.22117	0.706393	0.313098	0.754206	NA
AC018867.2	222.592	0.281479	0.657725	0.427958	0.668682	NA
AC018878.3	17.2344	0.243389	0.842242	0.288977	0.772599	NA
AC018890.4	7.9392	-0.496078	1.0944	-0.453288	0.650342	NA
AC018890.6	35530.9	0.26958	0.333103	0.809297	0.418344	0.998794
AC019046.1	0	NA	NA	NA	NA	NA
AC019048.1	67.7634	0.00263672	0.413102	0.00638273	0.994907	NA
AC019051.1	0	NA	NA	NA	NA	NA
AC019055.1	0.311146	0.242743	0.747864	0.324582	0.745497	NA
AC019064.1	0.0355262	0	0.721837	0	1	NA
AC019068.2	18.6947	-0.770684	0.980282	-0.786186	0.431759	NA
AC019100.3	225.981	0.000882159	0.481623	0.00183164	0.998539	NA
AC019117.1	1193.49	-0.207191	0.741254	-0.279514	0.779851	NA
AC019117.2	32.9212	0.163317	0.810688	0.201455	0.840343	NA
AC019118.2	422.874	-0.128434	0.429	-0.29938	0.76465	NA
AC019118.3	0.701416	-0.324223	0.917612	-0.353333	0.723839	NA
AC019118.4	16.217	0.236651	1.00931	0.234468	0.814622	NA
AC019131.1	0.116564	0.0999942	0.731539	0.13669	0.891276	NA
AC019171.1	10.007	0.667785	0.993225	0.672339	0.501368	NA
AC019172.2	0.714499	0.248665	1.01448	0.245115	0.806367	NA
AC019173.1	195.749	0.354482	0.700661	0.505925	0.612909	NA
AC019181.2	30.4724	0.769944	0.736154	1.0459	0.295606	NA
AC019185.4	160.75	-0.042146	0.578362	-0.0728713	0.941909	NA
AC019186.1	48.7244	0.41238	0.458833	0.898759	0.368781	NA
AC019198.1	0.0190959	0	0.717699	0	1	NA
AC019201.1	0	NA	NA	NA	NA	NA
AC019205.1	3.20158	-0.380653	1.0587	-0.359547	0.719186	NA
AC019205.2	3.31104	0.103875	0.988992	0.105031	0.916351	NA
AC019206.1	3.12652	-0.476929	1.08014	-0.441543	0.65882	NA
AC019221.4	272.556	0.105647	0.425172	0.24848	0.803763	NA
AC019294.1	52.9464	0.0757008	0.700593	0.108052	0.913954	NA
AC019319.1	83.0045	0.186511	0.420295	0.443763	0.657214	NA
AC019322.1	3.15978	-0.520199	1.07087	-0.485771	0.627129	NA
AC019330.1	460.244	-0.00751996	0.432992	-0.0173674	0.986143	NA
AC019330.2	7.44432	0.639037	1.07786	0.592878	0.553263	NA
AC019349.5	0.716531	0.314313	0.975114	0.322334	0.7472	NA
AC020571.3	13.3736	0.223517	1.0398	0.214961	0.829798	NA
AC020594.5	67.5515	0.0174969	0.415374	0.0421232	0.966401	NA
AC020595.1	0	NA	NA	NA	NA	NA
AC020601.1	42.0532	0.263669	0.648179	0.406784	0.684167	NA
AC020606.1	1.33505	-0.15353	1.09335	-0.140422	0.888327	NA
AC020626.1	0	NA	NA	NA	NA	NA
AC020629.1	20.672	0.295842	0.6412	0.461388	0.64452	NA
AC020636.1	0	NA	NA	NA	NA	NA
AC020703.1	1.05979	-0.385786	1.09279	-0.353027	0.724068	NA
AC020743.2	1.58914	0.298523	1.09167	0.273456	0.784503	NA
AC020743.3	0	NA	NA	NA	NA	NA
AC020743.4	0.776638	0	0.741425	0	1	NA
AC020892.1	4.8448	-0.0314164	0.967353	-0.0324767	0.974092	NA
AC020895.1	0	NA	NA	NA	NA	NA
AC020900.1	0	NA	NA	NA	NA	NA
AC020900.2	4.0908	0.464264	0.936322	0.495838	0.620009	NA
AC020907.1	114.18	0.172649	0.934245	0.184801	0.853385	NA
AC020910.1	2.94797	0	1.08223	0	1	NA
AC020915.1	36.5936	-0.199277	0.618541	-0.322173	0.747322	NA
AC020922.1	1581.39	-0.269983	0.422384	-0.639189	0.5227	NA
AC020934.1	4.69075	-0.20692	0.942502	-0.219544	0.826227	NA
AC020952.1	0.306888	-0.81598	0.739057	-1.10408	0.269558	NA
AC020956.3	11.7955	0.0196638	0.748746	0.0262623	0.979048	NA
AC021016.6	14.1122	-0.425402	0.738654	-0.575914	0.564673	NA
AC021016.8	4038.68	0.135136	0.601875	0.224525	0.822349	NA
AC021021.2	26.651	-0.962049	0.716698	-1.34234	0.179487	NA
AC021052.1	3.1386	0.21385	1.01729	0.210215	0.8335	NA
AC021078.1	0	NA	NA	NA	NA	NA
AC021188.4	114.687	-0.403367	0.475119	-0.848981	0.395892	NA
AC021205.1	120.165	1.13461	0.885127	1.28187	0.19989	NA
AC021218.2	9.03155	0.0254629	0.808824	0.0314814	0.974886	NA
AC021224.1	70863.4	0.208296	0.318605	0.653775	0.513257	0.998794
AC021613.1	0	NA	NA	NA	NA	NA
AC021654.1	0.0190959	0	0.717699	0	1	NA
AC021660.1	0.0177631	0	0.717354	0	1	NA
AC021749.1	0	NA	NA	NA	NA	NA
AC021760.1	0	NA	NA	NA	NA	NA
AC021818.1	0.037615	-0.474621	0.724765	-0.654861	0.512557	NA
AC021860.1	383.451	-0.0333699	0.457281	-0.0729745	0.941826	NA
AC021887.1	0	NA	NA	NA	NA	NA
AC022007.5	208.076	-0.224897	0.311428	-0.722146	0.470205	NA
AC022021.1	0	NA	NA	NA	NA	NA
AC022120.1	0	NA	NA	NA	NA	NA
AC022142.1	0	NA	NA	NA	NA	NA
AC022153.1	100.193	0.0295806	0.611263	0.0483926	0.961403	NA
AC022154.7	352.004	0.483495	0.376865	1.28294	0.199514	NA
AC022173.2	10.583	0.492332	0.964538	0.510432	0.609749	NA
AC022182.1	4577.76	0.251184	0.415373	0.604719	0.545366	0.998794
AC022182.3	6.36681	0.280769	0.825997	0.339915	0.733921	NA
AC022201.4	36.2753	-0.0895655	0.634432	-0.141174	0.887732	NA
AC022201.5	492.374	0.748696	0.588796	1.27157	0.203526	NA
AC022210.1	0	NA	NA	NA	NA	NA
AC022311.1	347.93	-0.0637134	0.4037	-0.157824	0.874596	NA
AC022400.2	204.152	0.57395	0.855734	0.67071	0.502405	NA
AC022431.2	137.251	-0.0139497	0.625664	-0.0222959	0.982212	NA
AC022431.3	2.9266	-0.0764107	0.990884	-0.0771137	0.938533	NA
AC022486.1	52.7215	-0.0125942	0.555866	-0.0226569	0.981924	NA
AC022498.1	9.2191	-0.0412082	0.913148	-0.0451277	0.964006	NA
AC022532.1	1094.68	2.25154	0.675859	3.33137	0.000864205	NA
AC022537.1	0.135664	0.0960672	0.731986	0.131242	0.895584	NA
AC022538.1	0.666932	0.158085	0.94432	0.167406	0.867051	NA
AC022596.2	8.45994	0.512211	1.04237	0.491389	0.623151	NA
AC022596.6	9.92241	-0.187049	1.08952	-0.171681	0.863688	NA
AC022616.1	0	NA	NA	NA	NA	NA
AC022681.1	10.3121	-0.210364	0.930721	-0.226023	0.821183	NA
AC022716.1	0	NA	NA	NA	NA	NA
AC022816.2	80.2944	-0.0175162	0.467692	-0.0374524	0.970124	NA
AC022819.1	663.468	0.116687	0.649807	0.179573	0.857488	NA
AC022819.2	0.0616552	0.259551	0.727729	0.356659	0.721347	NA
AC022819.3	25.435	-0.0478336	0.631785	-0.0757118	0.939648	NA
AC022861.1	0	NA	NA	NA	NA	NA
AC022872.1	0.0632991	0	0.726329	0	1	NA
AC022909.1	0	NA	NA	NA	NA	NA
AC023050.1	0	NA	NA	NA	NA	NA
AC023085.1	0.600402	-0.154359	1.05953	-0.145686	0.884169	NA
AC023115.1	583.515	-0.101418	0.529382	-0.191579	0.848072	NA
AC023115.2	615.405	-0.10262	0.530795	-0.193332	0.846699	NA
AC023115.4	7.02023	0.490682	0.963069	0.509498	0.610403	NA
AC023128.1	4.02291	-0.0816631	0.971815	-0.0840315	0.933031	NA
AC023137.2	0.731878	0.0512194	0.922596	0.0555166	0.955727	NA
AC023157.1	0.17752	0.278388	0.734668	0.37893	0.70474	NA
AC023158.1	0.663394	-0.573875	0.77697	-0.738607	NA	NA
AC023237.1	4.64256	-0.421724	0.849268	-0.496574	0.61949	NA
AC023347.1	45.197	-0.103861	0.676119	-0.153614	0.877914	NA
AC023385.1	0	NA	NA	NA	NA	NA
AC023469.1	73.3817	0.155149	0.582376	0.266408	0.789925	NA
AC023469.2	21.692	0.21955	0.69441	0.316167	0.751875	NA
AC023481.1	0.485773	-0.13037	0.790428	-0.164936	0.868995	NA
AC023490.1	209.438	0.15604	0.565296	0.276033	0.782523	NA
AC023490.2	27.8086	0.390461	0.903146	0.432334	0.665498	NA
AC023513.1	0	NA	NA	NA	NA	NA
AC023590.1	20.9212	-0.417792	0.655909	-0.636967	0.524146	NA
AC023593.1	0.582134	0.138238	0.994904	0.138946	0.889493	NA
AC023632.1	3.89319	0.225273	0.923979	0.243807	0.80738	NA
AC023669.1	41.8961	0.0415496	0.642689	0.0646496	0.948453	NA
AC023672.2	8.16897	0.573669	1.08737	0.527577	0.597793	NA
AC023798.1	0	NA	NA	NA	NA	NA
AC023818.1	0	NA	NA	NA	NA	NA
AC023824.1	0	NA	NA	NA	NA	NA
AC023992.1	0	NA	NA	NA	NA	NA
AC024028.1	13.5752	0.332805	0.820644	0.405542	0.685079	NA
AC024082.1	0.0190959	0	0.717699	0	1	NA
AC024084.1	129.922	0.017016	0.650595	0.0261546	0.979134	NA
AC024132.1	20.6274	-0.234093	0.843042	-0.277676	0.781261	NA
AC024149.1	0.0117317	0.228296	0.716522	0.318617	0.750017	NA
AC024158.1	1.67439	0.458956	1.0945	0.419328	0.674976	NA
AC024198.1	0	NA	NA	NA	NA	NA
AC024257.1	0.494169	-0.393862	0.908606	-0.433479	0.664667	NA
AC024475.1	0.332522	0.216914	0.851812	0.25465	0.798994	NA
AC024560.2	27.0341	-0.786072	0.973753	-0.80726	0.419516	NA
AC024560.3	1753.5	-0.0349022	0.355887	-0.0980709	0.921876	NA
AC024568.1	0.0606657	0.264621	0.727411	0.363784	0.716019	NA
AC024569.1	0.558759	-0.615901	0.923779	-0.666719	0.504952	NA
AC024580.1	499.57	-0.932189	0.84378	-1.10478	0.269256	NA
AC024590.1	0.337408	0.0414548	0.74059	0.0559753	0.955361	NA
AC024592.12	6936.89	0.235838	0.538837	0.43768	0.661618	0.998794
AC024592.9	1118.8	-0.367468	0.395211	-0.929802	0.352474	NA
AC024610.1	0.0221016	0	0.717822	0	1	NA
AC024619.2	6.28442	-0.16332	0.831521	-0.196411	0.844289	NA
AC024704.2	12.5942	-0.316895	0.843175	-0.375836	0.707039	NA
AC024896.1	10.967	-0.620048	0.94087	-0.659016	0.509885	NA
AC024908.1	0	NA	NA	NA	NA	NA
AC024940.1	53.5023	0.180782	0.783658	0.23069	0.817556	NA
AC024996.1	0	NA	NA	NA	NA	NA
AC025016.1	4.7838	-0.457109	0.932413	-0.490243	0.623962	NA
AC025165.1	3.44113	0.660094	0.974172	0.677595	0.498029	NA
AC025165.8	1047.28	-0.451205	0.370528	-1.21774	0.223324	NA
AC025166.1	2.6747	0.819037	1.01649	0.805748	0.420388	NA
AC025171.1	14.77	-0.524588	0.947902	-0.55342	0.579976	NA
AC025175.1	0	NA	NA	NA	NA	NA
AC025262.1	68.7362	-0.157351	0.53139	-0.296112	0.767145	NA
AC025263.3	1350.24	-0.151248	0.287957	-0.525244	0.599413	NA
AC025278.1	7.3701	-0.111641	0.896098	-0.124585	0.900852	NA
AC025280.1	1.64887	0.286641	1.09395	0.262025	0.793302	NA
AC025284.1	0.0117317	0.228296	0.716522	0.318617	0.750017	NA
AC025287.1	6.62537	-0.72028	0.769121	-0.936498	0.349017	NA
AC025300.1	1.83405	-0.217298	1.09378	-0.198666	0.842524	NA
AC025335.1	149.064	0.100251	0.395874	0.25324	0.800083	NA
AC025426.1	0.0117317	0.228296	0.716522	0.318617	0.750017	NA
AC025442.3	332.351	0.672477	0.54603	1.23158	0.218108	NA
AC025458.1	2.47935	-0.289993	1.03299	-0.280733	0.778916	NA
AC025470.1	0.0867825	0.116509	0.729651	0.159677	0.873135	NA
AC025594.1	0.808571	0.138641	1.08751	0.127484	0.898557	NA
AC025627.7	101.023	0.444812	0.46596	0.954615	0.339772	NA
AC025627.9	6.01513	0.838336	1.08969	0.769332	0.441696	NA
AC025674.1	0.217947	-0.235666	0.737363	-0.319607	0.749266	NA
AC025678.1	2.24565	0.210669	1.09327	0.192697	0.847196	NA
AC025811.3	0.0710525	0	0.726445	0	1	NA
AC025918.2	1984.46	0.00085185	0.629502	0.00135321	0.99892	NA
AC026150.1	8.24887	-0.315502	0.952545	-0.33122	0.740478	NA
AC026150.2	4.51762	-0.572523	0.929019	-0.616266	0.537719	NA
AC026150.5	195.974	0.592186	0.466456	1.26954	0.204248	NA
AC026150.8	47.6305	-0.629655	0.686036	-0.917817	0.358715	NA
AC026166.1	0.369706	-0.0517769	0.88268	-0.0586587	0.953224	NA
AC026167.1	683.936	-0.0503267	0.417005	-0.120686	0.90394	NA
AC026188.1	248.221	0.0327464	0.426629	0.0767562	0.938818	NA
AC026202.1	95.2925	0.120768	1.04623	0.115431	0.908103	NA
AC026202.3	1203.38	0.086483	0.274765	0.314752	0.75295	NA
AC026202.5	0.0355262	0	0.721837	0	1	NA
AC026241.1	0	NA	NA	NA	NA	NA
AC026310.1	92.4071	0.120948	0.519528	0.232804	0.815914	NA
AC026318.1	3.59171	0.21684	1.0828	0.200258	0.841279	NA
AC026320.1	0	NA	NA	NA	NA	NA
AC026357.1	0	NA	NA	NA	NA	NA
AC026366.1	0.0234634	0.364158	0.721021	0.505059	0.613517	NA
AC026369.1	0.540119	-0.361477	0.894833	-0.40396	0.686242	NA
AC026407.1	77.3351	-0.0971348	0.688478	-0.141086	0.887802	NA
AC026461.1	0.37334	-0.145189	0.946559	-0.153386	0.878094	NA
AC026471.6	28.4455	-0.525264	0.68693	-0.764654	0.444477	NA
AC026495.1	0	NA	NA	NA	NA	NA
AC026512.1	63.8789	0.0294243	0.5609	0.0524591	0.958163	NA
AC026700.1	0.0177631	0	0.717354	0	1	NA
AC026703.1	7.2613	0.42042	1.07411	0.391414	0.695491	NA
AC026703.2	0	NA	NA	NA	NA	NA
AC026740.1	105.968	0.360224	0.749036	0.480918	0.630575	NA
AC026781.1	0	NA	NA	NA	NA	NA
AC026797.1	0	NA	NA	NA	NA	NA
AC026806.2	61.3648	-0.810459	0.712133	-1.13807	0.25509	NA
AC026877.1	0	NA	NA	NA	NA	NA
AC026904.1	0.235687	0.228132	0.734066	0.310778	0.755969	NA
AC026956.1	83.7608	0.936415	0.839106	1.11597	0.264436	NA
AC026992.1	0.362889	0	0.727967	0	1	NA
AC027119.1	199.909	-0.191809	0.58575	-0.327458	0.743321	NA
AC027228.1	7.31935	-0.495209	1.04554	-0.473638	0.635758	NA
AC027238.1	0	NA	NA	NA	NA	NA
AC027269.2	22.6832	-0.29775	0.652875	-0.45606	0.648347	NA
AC027281.1	0.0941467	0	0.729164	0	1	NA
AC027288.1	0.0308276	0.176994	0.722611	0.244937	0.806505	NA
AC027288.2	6.48974	0	0.804322	0	1	NA
AC027307.1	369.253	0.951122	0.600683	1.5834	0.11333	NA
AC027307.2	10.6526	0.218061	0.818383	0.266454	0.78989	NA
AC027307.3	54.0771	0.0315862	0.636328	0.0496383	0.960411	NA
AC027309.1	0	NA	NA	NA	NA	NA
AC027319.1	0	NA	NA	NA	NA	NA
AC027319.2	0	NA	NA	NA	NA	NA
AC027320.1	0.368992	-0.497751	0.829154	-0.600312	0.548298	NA
AC027348.1	1.40752	1.33771	1.07836	1.2405	0.214791	NA
AC027601.1	830.387	0.320276	0.508737	0.629552	0.528988	NA
AC027612.2	0.0862071	0.12046	0.729197	0.165195	0.86879	NA
AC027612.3	202.661	-0.115673	0.446758	-0.258917	0.7957	NA
AC027612.6	797.79	-0.0954354	0.508987	-0.187501	0.851268	NA
AC027763.2	627.073	0.027522	0.237597	0.115835	0.907783	NA
AC027806.1	0.222808	0.370479	0.731278	0.506619	0.612422	NA
AC027807.1	0.0188075	-0.316996	0.719632	-0.440498	0.659577	NA
AC027811.1	0.18724	-0.229111	0.734955	-0.311734	0.755242	NA
AC034110.1	0.63311	0.0736126	0.810679	0.0908037	0.927649	NA
AC034154.1	0.219153	0.0235234	0.735816	0.0319691	0.974497	NA
AC034187.1	0.0221016	0	0.717822	0	1	NA
AC034187.2	38.4679	-0.188359	0.736399	-0.255783	0.798118	NA
AC034187.3	0	NA	NA	NA	NA	NA
AC034187.4	0	NA	NA	NA	NA	NA
AC034187.5	0.0177631	0	0.717354	0	1	NA
AC034193.5	2177.14	0.0306479	0.222212	0.137922	0.890302	NA
AC034205.1	0	NA	NA	NA	NA	NA
AC034220.3	782.284	-0.264191	0.271383	-0.973498	0.330306	NA
AC034228.2	2.64938	-0.0652157	1.08672	-0.0600114	0.952147	NA
AC034228.3	10.0242	-0.0680541	0.884167	-0.0769698	0.938648	NA
AC034228.4	71.9414	-0.254224	0.504975	-0.503438	0.614657	NA
AC034228.7	0	NA	NA	NA	NA	NA
AC034236.1	0	NA	NA	NA	NA	NA
AC034236.2	0.0177631	0	0.717354	0	1	NA
AC034243.1	80.2469	0.101745	0.549912	0.18502	0.853213	NA
AC036178.1	0	NA	NA	NA	NA	NA
AC037199.1	5.04426	0	0.800393	0	1	NA
AC037445.1	13.2654	0.26373	0.859222	0.306941	0.758888	NA
AC037459.4	1982.91	-0.0938167	0.415264	-0.225921	0.821263	NA
AC040160.1	185.626	0.108814	0.38036	0.286081	0.774816	NA
AC040162.1	8.80892	0.0638495	0.851393	0.0749941	0.940219	NA
AC040163.1	0.0117317	0.228296	0.716522	0.318617	0.750017	NA
AC040977.1	8249.76	-5.46361e-05	0.481053	-0.000113576	0.999909	0.999983
AC044860.1	248.267	-0.286393	0.454349	-0.630337	0.528474	NA
AC046130.1	5.99772	0.416821	1.07063	0.389324	0.697036	NA
AC046143.1	3.49548	0.294957	1.06524	0.276893	0.781862	NA
AC046143.2	5.93737	0.391985	0.913116	0.429282	0.667718	NA
AC046143.3	1779.14	0.372776	0.359267	1.0376	0.299455	NA
AC048346.1	8.33599	-0.298841	1.02112	-0.292659	0.769783	NA
AC051642.1	25.2281	-0.295789	0.779344	-0.379537	0.704289	NA
AC051649.1	0	NA	NA	NA	NA	NA
AC051649.12	0.0914811	0	0.72945	0	1	NA
AC051649.16	20.6888	-0.511214	0.778493	-0.656671	0.511392	NA
AC051649.6	15.2595	-1.57961	0.834879	-1.89202	0.0584885	NA
AC053503.11	2657.2	-0.150303	0.282328	-0.53237	0.59447	NA
AC053503.4	84.5861	-0.310205	0.426201	-0.727836	0.466714	NA
AC053503.6	23.6253	0.799041	0.828761	0.96414	0.334976	NA
AC053516.1	0.0221016	0	0.717822	0	1	NA
AC055723.1	1.87981	0	0.990635	0	1	NA
AC055736.1	0	NA	NA	NA	NA	NA
AC055764.1	59.6062	0.0520399	0.649915	0.0800719	0.93618	NA
AC055811.1	1.04285	-0.145585	1.07555	-0.135358	0.892328	NA
AC055813.1	0.0188075	-0.316996	0.719632	-0.440498	0.659577	NA
AC055873.1	0	NA	NA	NA	NA	NA
AC055876.2	2.05122	-0.467512	1.08228	-0.431969	0.665764	NA
AC060226.1	0.0728101	-0.0109603	0.730776	-0.0149981	0.988034	NA
AC060834.3	108.715	-0.13418	0.510096	-0.263048	0.792513	NA
AC060835.1	0	NA	NA	NA	NA	NA
AC061961.2	6.4106	-1.19423	0.933239	-1.27967	0.200663	NA
AC061975.10	3.27986	-0.555914	0.94622	-0.587511	0.556861	NA
AC061975.8	0.161836	0	0.732685	0	1	NA
AC061992.1	3.80132	-0.427752	1.09106	-0.392051	0.695021	NA
AC061992.2	234.792	0.0816817	0.559697	0.145939	0.88397	NA
AC062017.1	18.5942	-0.0898736	0.700286	-0.128338	0.897881	NA
AC062020.1	30.6792	0.167843	0.521089	0.322101	0.747376	NA
AC062020.2	17.8197	0.471453	0.626743	0.752227	0.451914	NA
AC062021.1	43.3553	-0.0895061	0.672529	-0.133089	0.894123	NA
AC062028.1	244.649	-0.12976	0.294034	-0.441308	0.65899	NA
AC062029.1	101.008	-0.077489	0.524266	-0.147805	0.882497	NA
AC062031.1	8.19977	-0.0717629	1.08674	-0.0660348	0.94735	NA
AC062032.1	20.6599	0.370794	0.656094	0.565154	0.571969	NA
AC063932.1	0.0234634	0.364158	0.721021	0.505059	0.613517	NA
AC063944.1	0.141072	0.127239	0.728415	0.174679	0.861332	NA
AC063976.3	7.60822	0.328989	1.08993	0.301843	0.762772	NA
AC064834.1	60.1332	-0.123854	0.45609	-0.271557	0.785963	NA
AC064834.2	0.767139	-0.22112	0.880098	-0.251244	0.801625	NA
AC064834.3	15.1321	0.390341	0.810703	0.481484	0.630172	NA
AC064837.1	0	NA	NA	NA	NA	NA
AC064852.4	330.317	-0.120599	0.355721	-0.339026	0.73459	NA
AC064853.2	0.418869	-0.00187552	0.754957	-0.00248427	0.998018	NA
AC064865.1	29.735	0.0335705	0.765336	0.0438638	0.965013	NA
AC064871.3	159.836	-0.625204	0.342004	-1.82806	0.0675404	NA
AC064874.1	1.913	0.487715	1.08504	0.449492	0.653077	NA
AC064875.2	36.3849	-0.185632	0.751874	-0.246892	0.804992	NA
AC066593.1	280.635	0.403911	0.567486	0.711754	0.476617	NA
AC066612.1	3.10989	0.284968	1.06669	0.267151	0.789353	NA
AC067718.1	0.214842	0.130979	0.735478	0.178087	0.858655	NA
AC067735.1	0.0532894	0	0.72457	0	1	NA
AC067742.1	0.0381918	0	0.722248	0	1	NA
AC067751.1	0	NA	NA	NA	NA	NA
AC067805.1	2.86468	0.131927	1.07089	0.123194	0.901954	NA
AC067945.2	0.767432	-0.994167	1.03163	-0.963688	0.335202	NA
AC067945.4	18.9968	0.0813143	0.738291	0.110139	0.912299	NA
AC067956.1	356.277	-0.0998289	0.62004	-0.161004	0.87209	NA
AC067957.1	0.278763	0.437915	0.736004	0.59499	0.55185	NA
AC067959.1	48.7732	0.0569774	0.697698	0.0816648	0.934913	NA
AC067960.1	32.3802	0.011484	0.540605	0.0212429	0.983052	NA
AC067961.1	3.10108	-0.318366	1.04948	-0.303356	0.761619	NA
AC067968.3	21.5897	-0.147693	0.81296	-0.181673	0.855839	NA
AC067969.1	85.9768	-0.218294	0.563401	-0.387457	0.698418	NA
AC067969.2	59.3243	-0.236211	0.569198	-0.41499	0.67815	NA
AC068014.1	22.5971	-0.451145	0.812333	-0.55537	0.578642	NA
AC068014.2	0.93166	0.391859	1.08453	0.361318	0.717862	NA
AC068020.1	88.6379	0.975189	0.857492	1.13726	0.255431	NA
AC068039.1	81.2743	0.0175986	0.685604	0.0256688	0.979522	NA
AC068039.4	113.763	0.0963531	0.513539	0.187626	0.85117	NA
AC068057.1	13.4971	0.229587	0.813464	0.282234	0.777764	NA
AC068057.2	6.94163	-0.507733	0.814936	-0.623034	0.533262	NA
AC068058.1	0	NA	NA	NA	NA	NA
AC068062.1	0.0294948	0.178975	0.722378	0.247758	0.804322	NA
AC068134.6	222.081	-0.721433	0.789776	-0.913466	0.360998	NA
AC068134.8	147.807	-0.500986	0.784053	-0.638969	0.522843	NA
AC068138.1	1.72377	0.248556	1.0945	0.227095	0.82035	NA
AC068196.1	100.075	0.0740993	0.592744	0.125011	0.900515	NA
AC068282.3	101.739	-0.0990136	0.545168	-0.18162	0.855881	NA
AC068286.1	60.118	0.0226307	0.790426	0.028631	0.977159	NA
AC068292.1	0	NA	NA	NA	NA	NA
AC068483.1	0.166134	-0.621276	0.734723	-0.845592	0.39778	NA
AC068489.1	1.3446	-0.932405	0.99462	-0.937448	0.348528	NA
AC068490.1	7.31516	-0.379909	0.800494	-0.474593	0.635077	NA
AC068490.2	967.729	-0.145421	0.416109	-0.349478	0.726731	NA
AC068491.2	117.601	1.2331	0.88213	1.39787	0.162153	NA
AC068491.3	66.8692	0.0493151	0.354728	0.139022	0.889433	NA
AC068492.1	0.287236	-0.332382	0.739872	-0.449242	0.653257	NA
AC068499.10	465.154	-0.532976	0.336514	-1.58382	0.113236	NA
AC068506.1	0.0117317	0.228296	0.716522	0.318617	0.750017	NA
AC068533.1	7.86634	0.636123	1.05762	0.601468	0.547528	NA
AC068533.7	2325.53	0.101085	0.205515	0.49186	0.622818	NA
AC068535.2	0.503631	-0.228932	0.94125	-0.243221	0.807834	NA
AC068535.3	0.282143	0.15583	0.734029	0.212295	0.831877	NA
AC068535.4	34.6905	-0.0175691	0.706303	-0.0248747	0.980155	NA
AC068538.4	9.22538	0.480008	0.793181	0.605168	0.545068	NA
AC068542.1	3.18482	-0.16022	1.03497	-0.154805	0.876975	NA
AC068542.2	0	NA	NA	NA	NA	NA
AC068570.1	0	NA	NA	NA	NA	NA
AC068580.1	161.745	0.263296	0.726831	0.362251	0.717164	NA
AC068580.5	21.5037	0.788372	0.916968	0.859759	0.389922	NA
AC068580.6	2273.2	-0.0312939	0.472894	-0.0661752	0.947238	NA
AC068580.7	0.142105	0	0.730591	0	1	NA
AC068587.1	24.8096	0.323639	0.83555	0.387336	0.698507	NA
AC068587.2	38.4864	0.418839	0.799792	0.523685	0.600497	NA
AC068610.3	60.7104	-0.273273	0.749494	-0.36461	0.715402	NA
AC068610.5	294.749	0.0285792	0.44522	0.0641912	0.948818	NA
AC068620.1	0.643328	0.0838334	0.913103	0.0918116	0.926848	NA
AC068641.1	0.896752	-0.57654	1.05224	-0.547917	0.583749	NA
AC068643.1	0.0954804	0	0.728665	0	1	NA
AC068669.1	2.37033	-0.672027	1.08122	-0.621543	0.534243	NA
AC068704.1	0	NA	NA	NA	NA	NA
AC068706.1	0	NA	NA	NA	NA	NA
AC068706.2	3.38935	0.745068	1.0193	0.73096	0.464803	NA
AC068718.1	120.065	-0.0772856	0.524155	-0.147448	0.882778	NA
AC068718.2	0	NA	NA	NA	NA	NA
AC068754.1	0	NA	NA	NA	NA	NA
AC068831.10	45.5189	0.388042	0.548547	0.7074	0.479318	NA
AC068831.15	256.735	-0.650135	0.467908	-1.38945	0.164696	NA
AC068831.3	17.3379	0.508831	0.996824	0.510453	0.609734	NA
AC068831.6	1875.44	-0.0180199	0.366867	-0.0491183	0.960825	NA
AC068858.1	8.31424	-0.345634	0.987469	-0.350021	0.726323	NA
AC068946.1	8.27799	-0.345614	1.01317	-0.341122	0.733012	NA
AC068987.1	354.884	-0.42932	0.512518	-0.837668	0.402217	NA
AC069067.1	0	NA	NA	NA	NA	NA
AC069082.1	0	NA	NA	NA	NA	NA
AC069155.1	35.3404	0.0626268	0.631758	0.099131	0.921034	NA
AC069227.1	0	NA	NA	NA	NA	NA
AC069240.1	0	NA	NA	NA	NA	NA
AC069243.1	0	NA	NA	NA	NA	NA
AC069257.8	49.6882	0.308426	1.08953	0.283082	0.777114	NA
AC069276.1	0	NA	NA	NA	NA	NA
AC069277.2	819.637	-0.183401	0.406517	-0.451152	0.65188	NA
AC069278.4	14.4633	0.52312	0.918848	0.569322	0.569138	NA
AC069280.1	0	NA	NA	NA	NA	NA
AC069285.1	0	NA	NA	NA	NA	NA
AC069286.1	0.0603224	0.253858	0.728084	0.348666	0.72734	NA
AC069294.1	0.622048	-0.569688	0.951032	-0.599021	0.549159	NA
AC069303.1	0	NA	NA	NA	NA	NA
AC069363.1	31.6816	0.0116516	0.76921	0.0151474	0.987915	NA
AC069368.3	2527.64	-0.00528788	0.223398	-0.0236703	0.981116	NA
AC069394.1	14.9115	-0.16	0.837529	-0.191038	0.848496	NA
AC069513.4	32.5703	-0.67419	0.586547	-1.14942	0.250382	NA
AC069547.1	22.4751	-0.255837	0.613713	-0.416867	0.676776	NA
AC069547.2	0.596365	-0.0772007	0.836877	-0.0922486	0.926501	NA
AC072031.1	0.883122	0.136783	1.06413	0.12854	0.897722	NA
AC072062.1	12333.8	0.0442975	0.682555	0.0648995	0.948254	0.998794
AC072062.3	48.5522	-0.0486623	0.587216	-0.0828695	0.933955	NA
AC073043.1	48.0391	0.0399387	0.514874	0.0775698	0.93817	NA
AC073046.25	90.4296	0.280461	0.403322	0.695378	0.486819	NA
AC073063.1	446.667	0.170396	0.588711	0.28944	0.772245	NA
AC073071.1	4186.43	-0.324719	0.545002	-0.595813	0.5513	NA
AC073072.5	9.6263	0.0817971	1.0387	0.0787492	0.937232	NA
AC073089.1	2.93562	-0.310145	1.06472	-0.291293	0.770827	NA
AC073094.4	0.357883	-0.0888412	0.741261	-0.119852	0.904601	NA
AC073115.6	8.16963	0.388713	1.04124	0.373319	0.708911	NA
AC073115.7	90.2314	0.209125	0.56922	0.367389	0.713329	NA
AC073127.1	1.09046	-0.487283	0.860563	-0.566237	NA	NA
AC073128.10	294.638	-0.244892	0.387178	-0.632506	0.527056	NA
AC073130.1	4.88119	0.530777	1.02833	0.516156	0.605746	NA
AC073130.3	8.17765	0.184536	0.993727	0.185701	0.85268	NA
AC073133.1	9.70284	-0.775671	0.857896	-0.904155	0.365913	NA
AC073133.2	6.95838	-0.333255	0.938355	-0.355149	0.722478	NA
AC073135.3	2.86821	-0.0884366	0.985262	-0.0897594	0.928478	NA
AC073136.1	10.5028	-0.159554	0.913831	-0.174599	0.861395	NA
AC073188.1	0	NA	NA	NA	NA	NA
AC073215.1	7.62863	1.05446	1.07885	0.977398	0.328372	NA
AC073218.1	738.778	0.016359	0.333516	0.0490501	0.960879	NA
AC073218.2	54.6052	-0.0665947	0.643842	-0.103433	0.917619	NA
AC073218.3	11.876	-0.217973	0.858613	-0.253867	0.799598	NA
AC073236.3	18.4739	-0.738111	0.893476	-0.826112	0.408741	NA
AC073254.1	1711.18	0.281167	0.296802	0.947321	0.343475	NA
AC073255.1	0	NA	NA	NA	NA	NA
AC073257.1	0.164866	0	0.731057	0	1	NA
AC073257.2	0.930797	0.569619	1.06408	0.535319	0.59243	NA
AC073283.4	2210.52	-0.255675	0.567305	-0.450684	0.652217	NA
AC073283.7	15.4127	0.0941019	0.740572	0.127066	0.898888	NA
AC073284.4	20.6552	0.291836	0.798974	0.365263	0.714915	NA
AC073316.1	119.587	-0.188077	0.409666	-0.4591	0.646163	NA
AC073316.2	1.34064	-0.363796	1.06271	-0.342328	0.732104	NA
AC073320.1	0.859382	0.343366	1.06773	0.321584	0.747768	NA
AC073321.3	43.5494	-0.390661	0.681176	-0.57351	0.566299	NA
AC073321.4	49.1005	-0.205468	0.608979	-0.337397	0.735818	NA
AC073325.1	163.444	-0.064793	0.517176	-0.125282	0.9003	NA
AC073333.1	49.7869	0.0665461	0.411377	0.161764	0.871492	NA
AC073333.8	1378.55	-0.0937362	0.281911	-0.332502	0.73951	NA
AC073342.1	0	NA	NA	NA	NA	NA
AC073342.12	1988.09	-0.0497093	0.257604	-0.192968	0.846984	NA
AC073343.1	161.37	-0.0949259	0.447146	-0.212293	0.831879	NA
AC073343.13	24.0694	-0.568156	0.759577	-0.747991	0.454466	NA
AC073343.2	29.9577	0.130418	0.751654	0.173508	0.862252	NA
AC073409.1	0	NA	NA	NA	NA	NA
AC073479.1	51.1176	0.155064	0.592485	0.261718	0.793539	NA
AC073508.1	6.11561	-0.906045	0.855445	-1.05915	0.289531	NA
AC073528.1	0.109244	0	0.730487	0	1	NA
AC073569.1	626.719	0.100938	0.36611	0.275706	0.782774	NA
[truncated: 40,758 more rows]

## Sheet: 48hrACTIVINA_H9
	baseMean	log2FoldChange	lfcSE	stat	pvalue	padj
5S_rRNA	0.0442033	0	0.669461	0	1	NA
7SK	1.11154	-0.52634	1.03746	-0.507336	0.611919	NA
A1BG	323.305	-0.386128	0.504919	-0.764733	0.444431	0.805115
A1BG-AS1	482.263	0.254026	0.604691	0.420092	0.674418	0.91378
A1CF	103.792	0.314898	0.470866	0.668764	0.503646	0.837328
A2M	270.881	1.2864	0.732124	1.75708	0.0789038	0.406169
A2M-AS1	41.6284	1.54674	0.760913	2.03274	0.0420783	0.302856
A2ML1	927.454	-0.517572	0.390887	-1.3241	0.185471	0.589602
RP11-690C23.2	17.7637	6.19158	1.07642	5.75199	8.8197e-09	1.48383e-05
A2ML1-AS2	22.6947	-0.0445716	0.566247	-0.0787141	0.93726	0.991568
A2MP1	25.0128	0.75942	0.711749	1.06698	0.285982	0.698412
A3GALT2	94.2822	-0.281293	0.476579	-0.590233	0.555034	0.86446
RNU4-2	8897.31	5.71264	1.09035	5.23928	1.61203e-07	0.000120537
A4GNT	10.0208	-0.736627	0.959811	-0.76747	0.442802	0.804336
AAAS	5972	-0.241439	0.479968	-0.503032	0.614942	0.889699
AACS	4884.84	-0.305992	0.381244	-0.802613	0.422198	0.79295
AACSP1	439.818	0.0953155	0.46043	0.207014	0.835999	0.969801
AADAC	11.5188	-1.5161	0.804914	-1.88355	0.0596252	0.358903
AADACL2	22.8986	0.285907	0.777387	0.36778	0.713037	0.928004
AADACL3	34.4164	1.06696	0.630723	1.69164	0.0907146	0.433502
AADACL4	62.0627	0.105847	0.620158	0.170678	0.864477	0.977174
AADAT	1249.36	0.136845	0.301514	0.45386	0.649929	0.905301
AAED1	413.505	0.114684	0.336015	0.341305	0.732874	0.93483
AAGAB	2625.62	0.400798	0.255964	1.56584	0.117387	0.489409
AAK1	3592.7	0.204676	0.271445	0.754025	0.450834	0.809049
AAMDC	28814.2	0.362105	0.987439	0.366711	0.713834	0.928422
AAMP	7994.21	-0.127874	0.318329	-0.401703	0.687902	0.919059
AANAT	131.852	0.287634	0.543775	0.528958	0.596834	0.883511
AAR2	2100.85	0.814884	0.305375	2.66847	0.00761967	0.121683
AARD	115.75	-0.872786	0.572852	-1.52358	0.127614	0.506639
AARS	25112.5	-0.784772	0.415248	-1.88989	0.058773	0.356849
AARS2	2956.06	-0.520956	0.419646	-1.24142	0.214452	0.626156
AARSD1	2643.3	-0.165627	0.31183	-0.531146	0.595318	0.882862
AASDH	5986.92	-0.188387	0.333033	-0.565671	0.571617	0.87228
AASDHPPT	2260.94	0.760119	0.379737	2.0017	0.0453172	0.314853
HSPA6	291.826	5.45421	1.05868	5.1519	2.57861e-07	0.000160676
AATF	5715.3	-0.0192154	0.451467	-0.0425622	0.966051	0.998394
AATK	562.909	-0.137501	0.350163	-0.392677	0.694558	0.921274
AATK-AS1	209.709	-0.0744285	0.448182	-0.166067	0.868104	0.97735
AB015752.3	200.792	0.884804	0.505708	1.74963	0.0801816	0.409865
AB019440.1	0.87445	-0.490389	0.754329	-0.650099	0.515628	NA
AB019440.50	2.46973	0.0225686	1.07569	0.0209805	0.983261	1
ABAT	2518.79	0.489527	0.610964	0.801238	0.422994	0.793273
ABCA1	2971	0.619759	0.430568	1.4394	0.150038	0.540928
ABCA10	289.873	0.0708279	0.58345	0.121395	0.903378	0.984897
ABCA11P	3624.21	-0.327427	0.257838	-1.2699	0.204121	0.614061
ABCA12	1803.02	-0.916119	0.570285	-1.60642	0.108181	0.473412
ABCA13	656.777	0.809065	0.49059	1.64917	0.0991132	0.452198
ABCA17P	626.519	-0.00914703	0.401782	-0.0227662	0.981837	1
ABCA2	3504.44	-0.915368	0.487186	-1.87889	0.0602597	0.361223
ABCA3	4100.99	-0.581457	0.231242	-2.5145	0.0119202	0.15729
RNU4-1	6776.28	5.37454	1.09076	4.92733	8.33614e-07	0.000311606
ABCA5	575.882	0.395243	0.269906	1.46437	0.143092	0.530905
ABCA6	124.014	0.60241	0.551631	1.09205	0.274809	0.689574
ABCA7	3301.57	-0.81051	0.644388	-1.2578	0.208465	0.620508
ABCA8	160.71	-0.0500599	0.596956	-0.0838586	0.933169	0.990763
ABCA9	435.191	0.704957	0.297498	2.36962	0.0178062	0.196161
ABCA9-AS1	55.3347	-0.418191	0.563061	-0.74271	0.457657	0.813011
ABCB1	419.272	0.61892	0.307758	2.01106	0.0443193	0.310937
ABCB10	1130.24	0.200366	0.301286	0.665038	0.506027	0.838851
ABCB11	94.1919	1.20235	0.652934	1.84146	0.0655536	0.375067
ABCB4	275.528	0.450282	0.333548	1.34998	0.177023	0.580269
ABCB5	504.383	0.174241	0.313364	0.556033	0.578188	0.874941
RNA5SP149	212.578	5.30578	0.904881	5.86352	4.53165e-09	9.53006e-06
ABCB7	2492.72	-0.414546	0.25829	-1.60497	0.108502	0.473549
ABCB8	2196.99	-0.123938	0.379727	-0.326388	0.744131	0.939979
ABCB9	556.542	-0.77328	0.291512	-2.65265	0.00798624	0.125328
RNU2-59P	1066.99	5.24463	1.03135	5.08522	3.67193e-07	0.000200278
ABCC10	2227.64	-0.27664	0.443328	-0.624006	0.532623	0.854066
ABCC11	30.4128	0.646768	0.571299	1.1321	0.257592	0.673322
ABCC12	82.9573	1.10895	0.700461	1.58318	0.113381	0.482184
ABCC13	97.0777	0.0162718	0.520107	0.0312855	0.975042	0.99956
ABCC2	4326.5	-0.745624	0.367229	-2.03041	0.0423153	0.303683
ABCC3	4.87307	0.148607	1.07875	0.137758	0.890432	0.981969
ABCC4	2158.57	0.0923084	0.247082	0.373595	0.708706	0.926907
ABCC5	4816.86	-0.0326438	0.345855	-0.094386	0.924803	0.989516
ABCC5-AS1	38.5107	-0.645925	0.746292	-0.865512	0.386758	0.773561
ABCC6	547.222	0.039381	0.254351	0.15483	0.876956	0.978873
ABCC6P1	227.334	-0.383434	0.298087	-1.28632	0.198332	0.60599
ABCC8	811.55	-0.48588	0.309513	-1.56982	0.116457	0.487552
ABCC9	283.731	0.958452	0.58787	1.63038	0.103021	0.462568
ABCD1	1370.4	0.961233	0.576356	1.66778	0.0953602	0.443617
ABCD2	190.28	0.932781	0.545577	1.70971	0.0873188	0.426307
ABCD3	2873.59	0.348515	0.518884	0.671662	0.501799	0.836083
ABCD4	6344.97	-0.180467	0.506612	-0.356223	0.721673	0.93077
ABCE1	4425.97	0.611953	0.412134	1.48484	0.137586	0.521668
ABCF1	29024.4	0.359812	0.88037	0.408705	NA	NA
ABCF2	3874.41	0.0286853	0.341595	0.0839746	0.933077	0.990759
ABCF3	2620.13	-0.220105	0.261385	-0.84207	0.399749	0.781151
ABCG1	782.01	-0.242637	0.466539	-0.520079	0.603009	0.885564
ABCG2	2264.5	-1.05447	0.682813	-1.5443	0.122515	0.497752
RNA5SP202	176.154	5.23034	0.932473	5.6091	2.03379e-08	2.59469e-05
ABCG5	43.0383	-0.43477	0.571755	-0.760412	0.447008	0.806463
ABCG8	78.5312	-0.0381	0.420671	-0.0905697	0.927835	0.989924
ABHD1	137.624	-0.507927	0.519934	-0.976906	0.328616	0.732463
ABHD10	1106.98	-0.0178066	0.251748	-0.0707318	0.943611	0.994055
ABHD11	1004.5	-0.530843	0.344019	-1.54307	0.122815	0.497943
ABHD12	7820.28	-0.407061	0.335769	-1.21233	0.225388	0.63959
ABHD12B	21243.6	-1.25195	0.707494	-1.76956	0.0768005	0.402849
ABHD13	700.683	0.4382	0.438899	0.998406	0.318082	0.724652
ABHD14A	375.946	0.000520917	0.385185	0.00135238	0.998921	1
ABHD14A-ACY1	2993.61	-0.133315	0.438478	-0.304039	0.761098	0.947305
ABHD14B	1103.98	-0.226358	0.429875	-0.526568	0.598494	0.883805
ABHD15	216.411	-0.389268	0.303125	-1.28418	0.199077	0.606973
ABHD16A	9654.45	0.170111	1.01269	0.167979	NA	NA
ABHD16B	171.148	0.0670066	0.572008	0.117143	0.906747	0.985338
ABHD17A	3362.35	0.269786	0.488771	0.551968	0.58097	0.876453
ABHD17B	2155.37	0.326204	0.424578	0.768302	0.442308	0.804165
ABHD17C	920.602	-0.319813	0.497002	-0.643486	0.519909	0.846135
ABHD2	4035.82	-0.228214	0.271841	-0.839512	0.401182	0.781956
ABHD3	1842.23	-0.168355	0.575847	-0.292361	0.770011	0.950566
ABHD4	2668.52	0.241089	0.40432	0.596283	0.550986	0.862447
ABHD5	569.272	0.523552	0.291275	1.79745	0.0722643	0.391428
ABHD6	786.319	-0.564734	0.358091	-1.57707	0.114779	0.485062
ABHD8	1515.54	-0.118943	0.361062	-0.329424	0.741835	0.939257
ABI1	2795.22	0.289431	0.183645	1.57604	0.115018	0.485281
ABI2	10920.8	-0.0666392	0.323892	-0.205745	0.83699	0.969828
ABI3	210.591	0.107508	0.448909	0.239489	0.810727	0.963287
ABI3BP	414.569	0.733024	0.594975	1.23203	0.21794	0.629693
ABL1	9465.15	-0.149455	0.366975	-0.407262	0.683815	0.917582
ABL2	3337.96	0.0117358	0.367704	0.0319166	0.974539	0.99952
ABLIM1	5259.92	0.816433	0.365651	2.23282	0.0255606	0.237062
ABLIM2	866.731	0.374745	0.298563	1.25516	0.20942	0.620965
ABLIM3	148.597	1.13947	0.628556	1.81284	0.0698566	0.386365
ABO	221.26	-1.68398	0.642967	-2.61908	0.00881664	0.132973
ABR	7580.85	0.0859143	0.439252	0.195593	0.844929	0.971712
ABRA	16.0819	1.30519	0.918955	1.42029	0.155522	0.548419
ABRACL	5240.2	0.496257	0.332062	1.49447	0.135053	0.518367
ABT1	1924.03	0.366767	0.416735	0.880096	0.378807	0.767774
ABTB1	379.658	0.23165	0.455363	0.508714	0.610953	0.888312
LCN1	17.757	5.18898	1.05686	4.9098	9.11677e-07	0.000321075
AC000003.1	0.0188075	-0.367988	0.664273	-0.553971	0.579598	NA
AC000003.2	12.3044	-0.000117773	0.751775	-0.00015666	0.999875	1
AC000029.1	0.0177631	0	0.662112	0	1	NA
AC000032.2	1049.29	0.5424	0.803131	0.675357	0.499449	0.835232
AC000036.4	0.811868	0.163156	1.06853	0.152692	0.878641	NA
AC000067.1	0.0398125	-0.282695	0.672656	-0.420266	0.674291	NA
AC000068.10	259.649	0.599564	0.733936	0.816916	0.413977	0.788819
AC000068.5	80.5826	-0.339059	0.529562	-0.640262	0.522002	0.847641
AC000068.9	105.608	0.279092	0.44628	0.625376	0.531724	0.853718
AC000099.1	22.8979	-0.432841	0.944779	-0.45814	0.646852	0.903986
AC000111.3	0.820106	0.100036	0.893772	0.111925	0.910883	NA
AC000111.6	53.4651	0.849186	0.461809	1.83882	0.0659411	0.376193
AC000120.7	350.71	0.328066	0.360934	0.908935	0.363384	0.758073
AC000123.4	20.8608	0.449243	0.852739	0.526823	0.598316	0.883805
AC000124.1	2.47773	0.127492	1.07965	0.118087	0.905999	0.985338
AC000370.2	133.187	0.0370468	0.462662	0.0800732	0.936179	0.9913
AC000403.1	5.70379	-0.516887	1.08763	-0.47524	0.634616	0.899306
AC002044.4	3.17861	-0.161314	1.01132	-0.159508	0.873268	0.97859
AC002055.4	1402.9	0.909239	0.393818	2.30878	0.0209559	0.214649
AC002056.5	33.2088	-0.854279	0.534542	-1.59815	0.110009	0.476524
AC002059.10	0.552355	0.141742	0.841971	0.168346	0.866311	NA
AC002064.4	64.8993	0.333803	0.684436	0.487705	0.625758	0.895789
AC002064.5	16.4331	0.863765	0.898162	0.961704	0.336199	0.737801
AC002066.1	13268.9	-0.971618	0.535674	-1.81382	0.0697049	0.385957
AC002066.2	0.604885	-0.81582	0.921106	-0.885696	0.375781	NA
AC002070.1	0.0221016	0	0.662781	0	1	NA
AC002076.10	9.49709	0.658054	0.865722	0.760121	0.447182	0.806538
AC002115.5	38.1383	-1.08138	0.7175	-1.50714	0.131774	0.514079
AC002115.9	11.4093	-0.922292	0.83886	-1.09946	0.271568	0.685604
AC002116.7	3850.85	0.255376	0.389191	0.656171	0.511714	0.842417
AC002116.8	1389.2	-0.428157	0.321635	-1.33119	0.183126	0.587226
AC002117.1	601.003	0.133207	0.327732	0.406453	0.68441	0.91793
AC002127.4	40.6124	0.807145	0.611714	1.31948	0.187009	0.592014
AC002128.5	123.333	-0.0454143	0.654883	-0.0693472	0.944713	0.994055
AC002306.1	13.0921	-0.407557	0.859764	-0.474033	0.635476	0.89937
AC002310.12	302.267	-0.089034	0.47679	-0.186736	0.851867	0.973674
AC002310.13	1637.83	-0.060723	0.217129	-0.279663	0.779736	0.954403
AC002310.7	1245.03	-0.0151379	0.422929	-0.0357929	0.971447	0.999139
AC002321.1	27.0648	-1.43539	0.962567	-1.49121	0.135907	0.519502
AC002321.2	174.215	1.68079	0.674663	2.4913	0.0127276	0.16265
AC002331.1	49.1404	-1.16996	0.577956	-2.02431	0.0429382	0.30633
AC002365.1	7.51881	1.71925	1.00616	1.70873	0.0875003	0.426697
AC002368.4	3.82655	-1.19952	0.976348	-1.22857	0.219231	0.631682
AC002383.2	203.935	0.659142	0.352466	1.87009	0.0614714	0.36441
AC002386.1	11.0523	-0.277706	0.756619	-0.367036	0.713592	0.928285
AC002395.1	6.15399	-0.898711	1.07305	-0.837533	0.402293	0.782459
AC002398.11	41.882	0.310474	0.855961	0.36272	0.716814	0.929054
AC002398.12	206.346	-0.558457	0.962092	-0.580461	0.561604	0.867008
AC002398.13	578.632	0.340716	0.414321	0.822348	0.410879	0.787084
RNU4-82P	1848.58	5.18271	1.09073	4.75159	2.01825e-06	0.000538969
AC002398.9	5861.24	-0.0321521	0.568072	-0.0565986	0.954865	0.995765
AC002401.1	1061.64	0.372379	0.399595	0.931889	0.351394	0.749949
AC002429.5	453.607	-0.505292	0.295257	-1.71136	0.0870141	0.425621
AC002451.1	7.35181	-0.402082	0.930761	-0.431993	0.665747	0.911368
AC002451.3	34.1594	0.27146	0.691615	0.392502	0.694688	0.921285
RN7SK	20830.5	5.17604	1.039	4.98176	6.30073e-07	0.000271804
AC002456.2	29.6826	0.659007	0.837501	0.786873	0.431356	0.798029
AC002463.3	200.113	-0.121662	0.418006	-0.291054	0.77101	0.950831
AC002465.2	9.53814	-0.713955	0.845757	-0.84416	0.39858	0.780451
AC002467.7	119.746	-0.662459	0.684396	-0.967947	0.333071	0.735185
AC002472.1	111.539	0.499453	0.765701	0.652283	0.514219	0.843733
AC002472.11	49.5029	-0.490502	0.516589	-0.949502	0.342365	0.742932
AC002472.13	72.9617	1.03057	0.579695	1.77778	0.0754404	0.399499
AC002477.1	5.59224	-0.465627	1.04781	-0.444382	0.656767	0.90785
AC002480.2	60.5431	1.93614	0.840396	2.30384	0.0212315	0.216484
AC002480.3	46.5725	0.951324	0.936477	1.01585	0.309699	0.718593
AC002480.4	7.42668	0.922226	1.08097	0.853149	0.393577	0.777203
AC002480.5	392.482	1.6636	0.724255	2.29698	0.0216198	0.218195
AC002485.1	0	NA	NA	NA	NA	NA
AC002511.1	32.4515	0.25183	0.686058	0.367068	0.713568	0.928285
AC002511.2	9.61235	1.68803	0.758134	2.22656	0.0259766	0.238608
AC002511.3	2.03733	-0.813361	1.08988	-0.746281	0.455497	0.811832
AC002519.6	9.85153	0.314373	0.984789	0.319229	0.749553	0.942558
AC002519.8	5.59887	-0.920194	1.02404	-0.898589	0.368871	0.761676
AC002539.1	168.924	1.24412	0.573062	2.171	0.0299315	0.256179
AC002539.2	0	NA	NA	NA	NA	NA
AC002550.5	5689.54	-0.623431	0.241105	-2.58573	0.00971741	0.140572
AC002551.1	5.99619	-1.24443	0.953621	-1.30495	0.191909	0.597507
AC002553.1	79.9372	-0.325049	0.904495	-0.359371	0.719318	0.929449
AC002558.1	6.16037	0.0546498	1.09156	0.0500659	0.96007	0.996983
AC002978.1	0.111002	0.00668892	0.684925	0.00976591	0.992208	NA
AC002979.1	3.51584	-0.833167	0.999327	-0.833729	0.404434	0.783578
AC002981.1	0.604225	-0.406545	0.785936	-0.517276	0.604964	NA
AC002985.3	7854.4	0.0712573	0.426396	0.167116	0.867279	0.97735
AC002992.1	0	NA	NA	NA	NA	NA
AC003001.1	15.0528	0.252426	1.04233	0.242175	0.808644	0.962613
AC003002.4	840.204	0.397168	0.253718	1.56539	0.117491	0.489516
AC003002.6	691.272	0.195722	0.459369	0.426068	0.670058	0.912762
AC003003.5	33.3346	-0.42356	0.831609	-0.509326	0.610524	0.888302
AC003005.2	91.6955	0.738611	0.605028	1.22079	0.222166	0.635768
AC003005.4	852.41	0.146047	0.298359	0.489502	0.624486	0.895312
AC003006.1	1.1849	0.342122	1.05032	0.325729	0.744629	NA
AC003006.7	4375.94	0.0436339	0.224924	0.193994	0.846181	0.971883
AC003009.1	4.25848	-1.51429	0.97287	-1.55652	0.119585	0.494021
AC003035.1	2.73535	-0.575801	1.08765	-0.529398	0.596529	0.883405
AC003043.1	76.1012	1.36549	0.606086	2.25296	0.0242617	0.230888
AC003051.1	229.365	0.114165	0.432352	0.264057	0.791736	0.958458
AC003070.1	280.749	-0.158264	1.06913	-0.14803	NA	NA
AC003075.4	8.38386	0.12456	0.761514	0.163569	NA	NA
AC003084.2	0.285034	-0.178281	0.690038	-0.258363	0.796127	NA
AC003088.1	258.156	0.826906	0.423767	1.95132	0.0510188	0.333336
AC003090.1	364.371	0.733236	0.455559	1.60953	0.107501	0.471885
AC003092.1	0.561355	0.632487	0.859419	0.735948	0.461763	NA
AC003092.2	3.38722	-0.798806	1.06747	-0.74832	0.454267	0.811554
AC003101.1	22.355	1.15688	0.995123	1.16255	0.245014	0.660917
AC003102.1	8.39843	1.15326	0.893225	1.29112	0.196663	0.603879
AC003102.3	470.606	-0.76716	0.533395	-1.43826	0.150361	0.541337
AC003104.1	8.12064	-0.254976	0.929052	-0.274448	0.783741	0.955828
AC003658.1	0.0117317	0	0.658799	0	1	NA
AC003664.1	10.7541	-0.313248	0.776299	-0.403515	0.68657	0.918609
AC003665.1	1927.55	-0.121907	0.502438	-0.242631	0.808291	0.962466
AC003666.1	0	NA	NA	NA	NA	NA
AC003681.1	0.0493467	-0.452534	0.674964	-0.670457	0.502566	NA
AC003682.16	31.927	0.930029	0.638386	1.45684	0.145159	0.533878
AC003956.1	718.076	-0.122799	0.703206	-0.174627	0.861373	0.976541
AC003958.2	12.9542	1.42292	1.04796	1.3578	0.174526	0.576631
AC003968.1	8.97255	-1.96765	0.994955	-1.97762	0.0479713	0.322698
HOXD13	18.3545	5.16761	1.08684	4.75472	1.98723e-06	0.000538969
AC003973.5	17.2243	-0.443381	0.944147	-0.46961	0.638633	0.901033
AC003984.1	33.5983	-1.16123	0.715322	-1.62336	0.104513	0.465915
AC003985.1	3.2128	-0.785691	1.07502	-0.73086	0.464865	0.816419
AC003986.5	3.44493	2.86577	1.06575	2.68898	0.00716705	0.117591
AC003986.6	0.833105	0.571907	0.976651	0.58558	0.558158	NA
AC003986.7	0.132205	-0.273996	0.684438	-0.400322	0.688919	NA
AC003988.1	60.9759	-0.161279	0.807998	-0.199603	0.841791	0.971137
AC003991.3	1467.98	-0.278306	0.331238	-0.840198	0.400797	0.781823
AC004000.1	3.95253	-0.81887	1.02985	-0.795133	0.426536	0.795369
AC004009.3	78.1302	0.900237	0.600816	1.49836	0.13404	0.516987
AC004012.1	1.6894	1.44464	1.06147	1.36098	0.17352	NA
AC004014.3	158.314	0.445537	0.468011	0.95198	0.341107	0.742073
AC004016.1	0.0485907	0.203143	0.675827	0.300585	0.763731	NA
AC004017.1	28.4231	0.343586	0.740223	0.464165	0.64253	0.902644
AC004019.13	144.552	0.882188	0.396582	2.22448	0.0261162	0.238973
AC004019.18	2325.37	0.146494	0.288414	0.507931	0.611502	0.888312
AC004041.2	475.039	-0.152375	0.304179	-0.500937	0.616415	0.890604
AC004051.2	18.1862	0.981544	0.79502	1.23462	0.216973	0.628756
AC004052.1	0	NA	NA	NA	NA	NA
AC004053.1	708.252	0.445065	0.342374	1.29994	0.193622	0.599675
AC004054.1	0.759638	0.416239	0.897341	0.463858	0.64275	NA
AC004057.1	5129.09	0.566436	0.541506	1.04604	0.295543	0.707236
AC004063.1	28.2294	-0.664987	0.705691	-0.94232	0.346029	0.745067
RMRP	11003.7	5.15776	1.05773	4.87624	1.08128e-06	0.000353152
AC004067.5	15.9942	0.192385	0.863406	0.222821	0.823675	0.966484
AC004069.2	4349.48	-0.0237424	0.620002	-0.038294	0.969453	0.998841
AC004070.1	0	NA	NA	NA	NA	NA
AC004076.7	1416.81	0.0777082	0.34825	0.223139	0.823427	0.966433
AC004076.9	2713.83	0.121749	0.422009	0.288499	0.772965	0.951342
AC004079.1	0	NA	NA	NA	NA	NA
AC004112.4	826.286	0.206332	0.401272	0.514196	0.607115	0.887187
AC004125.3	10.1081	-1.12382	1.01937	-1.10246	0.27026	0.684525
AC004156.3	31.425	-0.499711	0.565052	-0.884362	0.376501	0.766878
AC004158.2	1861.1	0.0962473	0.307493	0.313006	0.754276	0.944262
AC004158.3	107.365	-0.839726	0.471229	-1.78199	0.0747506	0.397661
AC004160.4	37.5927	0.248836	0.714719	0.348159	0.727721	0.932707
AC004221.2	31.3008	1.55841	0.851001	1.83127	0.0670601	0.379263
AC004231.2	131.128	0.381803	0.487997	0.782388	0.433986	0.799868
AC004237.1	1339.28	0.598957	0.504952	1.18617	0.235557	0.650405
AC004257.1	24.3438	-0.119862	0.653987	-0.183279	0.854579	0.974775
AC004257.3	77.07	0.185681	0.515888	0.359924	0.718904	0.929328
AC004381.6	531.227	-0.0350235	0.302855	-0.115644	0.907934	0.985527
AC004381.7	169.887	0.887983	0.402458	2.2064	0.027356	0.244808
AC004410.3	15.3018	-0.770768	0.943155	-0.817223	0.413801	0.788814
AC004447.2	2339.57	-0.592983	0.492005	-1.20524	0.228112	0.642503
AC004448.2	48.0398	0.296452	0.573604	0.516823	0.60528	0.886453
AC004448.5	14.3021	0.47537	1.0496	0.452907	0.650616	0.905598
AC004449.6	8.89571	0.852029	0.837015	1.01794	0.308708	0.717858
AC004458.1	0	NA	NA	NA	NA	NA
AC004460.1	2.5605	-1.60958	1.06051	-1.51773	0.129082	0.509176
AC004463.6	175.292	0.0895878	0.614024	0.145903	0.883998	0.980921
AC004466.1	365.567	0.551904	0.687998	0.802188	0.422444	0.79295
AC004471.10	30.2992	0.629102	0.719526	0.874329	0.381939	0.769919
AC004471.9	635.812	0.152452	0.603088	0.252785	0.800434	0.960404
AC004485.3	155.596	0.342679	0.605394	0.566043	0.571364	0.87228
AC004490.1	426.11	-0.0493117	0.826075	-0.059694	0.952399	0.995208
AC004492.1	0.246272	-0.169383	0.682434	-0.248204	0.803977	NA
AC004510.3	39.9775	0.86844	0.864238	1.00486	0.314963	0.722763
AC004520.1	0	NA	NA	NA	NA	NA
AC004528.1	5.49634	-1.55642	1.01454	-1.53412	0.125	0.502084
AC004528.4	52.2411	0.059215	0.51591	0.114778	0.908621	0.985527
AC004535.2	1.99557	0.663198	1.02003	0.650176	0.515578	0.844646
AC004538.3	412.375	0.758732	1.0206	0.743417	NA	NA
AC004540.4	243.273	0.906367	0.596812	1.51868	0.128843	0.508899
AC004540.5	298.239	0.868751	0.396871	2.189	0.0285968	0.250253
AC004543.1	0.225927	0.135795	0.690106	0.196774	0.844005	NA
AC004543.2	30.3764	0.033587	0.570632	0.0588593	0.953064	0.995324
AC004549.6	312.642	0.333843	0.467976	0.713376	0.475613	0.822579
AC004552.1	1.89903	-1.1666	1.08684	-1.07339	0.283094	0.69698
SNORD3C	3182.3	5.13647	0.989636	5.19027	2.09994e-07	0.000146761
AC004593.3	16.5975	-0.265235	0.767807	-0.345445	0.72976	0.9336
AC004595.1	0.319746	0.142172	0.703545	0.202079	0.839855	NA
AC004603.4	7.45534	-0.498765	0.93447	-0.533741	0.593521	0.882226
AC004623.2	301.179	0.0849544	0.730569	0.116285	0.907426	0.985472
AC004637.1	36.2235	-0.234241	0.904695	-0.258917	0.795699	0.959734
AC004655.1	3.14899	-0.611453	1.04222	-0.586683	0.557416	0.865422
AC004656.1	4.53757	-1.54384	0.996752	-1.54887	0.121412	0.495829
AC004673.1	0.167122	0.254612	0.687607	0.370288	0.711168	NA
AC004691.5	53.6792	-1.07126	0.487992	-2.19524	0.0281466	0.247925
AC004692.4	26.3395	1.66924	0.77657	2.14951	0.0315943	0.262028
AC004699.1	0	NA	NA	NA	NA	NA
AC004702.2	6439.38	-0.48221	0.259827	-1.85589	0.0634693	0.369738
AC004744.3	0.59833	0.121514	0.794532	0.152938	0.878447	NA
AC004745.1	0.037615	-0.513189	0.671369	-0.764391	0.444634	NA
AC004769.1	0.0177631	0	0.662112	0	1	NA
AC004775.5	0.354565	0.673901	0.802917	0.839315	0.401293	NA
AC004791.2	65.237	-0.396401	0.478569	-0.828306	0.407497	0.785086
AC004812.1	1.75627	-1.21474	1.08946	-1.115	0.264852	0.679189
SPRR2F	10.3106	5.1357	1.08629	4.72773	2.27045e-06	0.000574182
AC004824.1	566.295	0.255106	0.364834	0.699239	0.484403	0.827156
AC004824.2	81.9742	0.297689	0.624317	0.476824	0.633488	0.899021
AC004837.4	1.63961	0.608973	1.09198	0.55768	0.577063	NA
AC004837.5	23.3968	-0.417496	0.773338	-0.539862	0.589292	0.880141
AC004840.8	59.4485	0.749128	0.420387	1.782	0.0747498	0.397661
AC004840.9	502.493	-0.408378	0.490089	-0.833273	0.404691	0.783581
AC004851.1	1.84874	0.831368	1.09268	0.760853	0.446745	0.806463
AC004854.4	17.8245	-0.39026	0.750179	-0.520222	0.602909	0.885564
AC004862.6	37.901	0.186081	0.628906	0.29588	0.767321	0.949768
AC004869.2	1.74441	0.644394	1.09364	0.589218	0.555715	0.86483
AC004869.3	0	NA	NA	NA	NA	NA
AC004870.3	99.5121	0.657382	0.724352	0.907545	0.364118	0.758458
SNORD3B-2	3176.03	5.09381	0.983513	5.1792	2.22843e-07	0.000149964
AC004875.1	0	NA	NA	NA	NA	NA
AC004878.2	461.291	-0.405081	0.357107	-1.13434	0.256652	0.672868
AC004878.7	41.4903	-0.643603	0.608914	-1.05697	0.290526	0.703231
AC004878.8	61.5025	-0.297672	0.564284	-0.527521	0.597832	0.883753
AC004893.11	2203.03	0.53223	0.327359	1.62583	0.103986	0.465132
AC004895.1	9.06529	2.1404	0.994485	2.15227	0.0313763	0.260743
AC004895.4	91.1761	0.394717	0.5729	0.688981	0.490835	0.830223
AC004899.1	26.8964	0.354784	0.77476	0.457927	0.647005	0.90405
AC004901.1	203.433	0.701645	0.623019	1.1262	0.26008	0.675927
RNU2-2P	1735.44	5.0937	1.00725	5.05702	4.25858e-07	0.00021711
AC004920.3	4.94142	-0.170564	0.892339	-0.191142	0.848414	0.972467
AC004924.1	8.69728	-0.298358	0.931307	-0.320365	0.748692	0.942214
AC004941.3	10.5425	-1.5902	0.987097	-1.61099	0.107182	0.47137
AC004943.1	8.8148	0.808698	1.01247	0.798742	0.42444	0.794303
AC004947.2	0.477693	0.230372	0.834859	0.275941	0.782593	NA
AC004951.6	894.603	-0.192734	0.28657	-0.672554	0.501231	0.835942
AC004969.1	0.0190959	0.266845	0.666199	0.400549	0.688752	NA
AC004980.1	0	NA	NA	NA	NA	NA
AC004980.7	2890.09	0.0410797	0.338727	0.121277	0.903472	0.984931
AC004988.1	8.79798	-0.191144	0.924808	-0.206685	0.836256	0.969801
AC005000.2	3.4613	-1.12331	1.05478	-1.06497	0.286889	0.699248
AC005003.1	417.475	0.892385	0.479222	1.86215	0.0625816	0.366535
AC005008.2	39.9929	0.393964	0.661918	0.595185	0.55172	0.862727
AC005009.1	1.77032	-0.737813	1.06163	-0.69498	0.487068	0.828268
AC005009.2	29.5615	-0.598131	0.886533	-0.674686	0.499876	0.835441
AC005013.5	168.569	-1.24258	0.664272	-1.87059	0.0614015	0.364184
AC005019.3	2.34499	-0.652328	1.09142	-0.597686	0.550049	0.86176
AC005020.1	0.096235	-0.583915	0.681757	-0.856485	0.391729	NA
AC005022.1	52.0641	0.163611	0.68645	0.238344	0.811614	0.963729
RN7SKP274	1872.51	5.08084	1.07807	4.71291	2.44201e-06	0.00058692
AC005029.1	19.2061	1.90647	0.917953	2.07687	0.0378133	0.285599
AC005037.2	1.38618	0.343607	0.963637	0.356573	0.721411	NA
AC005037.3	1226.35	0.591507	0.32114	1.84189	0.0654906	0.375022
AC005041.17	18.6056	-1.39286	0.956655	-1.45597	0.145401	0.533878
AC005042.4	3241.88	-0.219453	0.229021	-0.958225	0.337949	0.739396
AC005042.5	42.5664	0.800166	0.74931	1.06787	0.285579	0.698188
AC005048.1	0	NA	NA	NA	NA	NA
AC005062.2	15604.4	0.534702	0.456518	1.17126	0.241494	0.656841
AC005071.1	40.4814	0.0530626	0.950109	0.055849	0.955462	0.995861
AC005076.5	63.9564	1.0153	0.731194	1.38855	0.164971	0.562577
AC005077.12	136.729	-0.0684331	0.604464	-0.113213	0.909862	0.985848
AC005077.5	13.965	-0.734192	0.788482	-0.931146	0.351778	0.750237
AC005082.1	2096.93	0.252728	0.359827	0.70236	0.482455	0.826265
AC005082.12	0.871776	0.684849	1.01519	0.674604	0.499927	NA
AC005083.1	117.212	0.647238	0.740379	0.874198	0.38201	0.769926
AC005088.1	1.6556	-1.24186	1.08891	-1.14046	0.254094	NA
AC005104.3	3641.12	0.983313	0.514446	1.9114	0.0559529	0.348972
AC005150.1	4.29471	1.32679	1.03553	1.28127	0.2001	0.608515
AC005152.2	113.641	0.38951	0.532171	0.731927	0.464213	0.81611
AC005152.3	1.56764	-2.04679	1.0773	-1.89993	0.0574423	NA
AC005154.6	843.178	0.289002	0.410912	0.703319	0.481857	0.825924
AC005159.1	0.697019	-1.06785	1.01635	-1.05067	0.293412	NA
AC005160.3	1.69043	-0.373498	1.07073	-0.348826	0.72722	NA
AC005161.1	1.02426	0.0557947	1.05004	0.0531358	0.957624	NA
AC005162.4	4.71962	-0.777456	1.0651	-0.729934	0.46543	0.816888
AC005162.5	7.81984	-1.08295	1.08183	-1.00104	0.316806	0.72391
AC005176.2	2.12308	-0.833389	1.07974	-0.771842	0.440208	0.802586
AC005195.1	0.0177631	0	0.662112	0	1	NA
AC005197.2	57.6343	-0.647032	0.773105	-0.836926	0.402634	0.782598
AC005215.1	0.376095	-0.157082	0.705214	-0.222743	0.823735	NA
AC005220.3	10.9934	-0.253408	0.86262	-0.293766	0.768937	0.950131
AC005224.2	130.012	0.0223465	0.468568	0.0476911	0.961962	0.997488
AC005229.1	10.6038	-1.17322	0.803085	-1.4609	0.144044	0.532496
LINC01007	8.10453	5.05001	1.08997	4.63318	3.60095e-06	0.00079628
LINC00910	848.01	5.02914	1.06419	4.72582	2.29194e-06	0.000574182
AC005253.2	1345.82	-0.497113	0.212936	-2.33456	0.0195663	0.206644
AC005253.4	2700.56	0.264278	0.585414	0.451437	0.651674	0.905872
AC005256.1	0.367783	0	0.701927	0	1	NA
AC005262.2	478.474	0.458889	0.487734	0.940859	0.346777	0.745826
AC005262.3	123.939	0.434645	0.506724	0.857755	0.391028	0.776012
AC005264.2	68.6292	-0.636903	0.57619	-1.10537	0.268999	0.683218
AC005276.1	4889.95	-1.62015	0.663828	-2.44062	0.014662	0.176357
AC005281.1	510.083	0.225755	0.434376	0.519723	0.603257	0.88558
AC005281.2	4.2033	-1.02607	0.992168	-1.03416	0.301059	0.71218
AC005284.1	0	NA	NA	NA	NA	NA
AC005288.1	0.245064	0.272479	0.815368	0.334179	0.738245	NA
AC005301.8	8.78942	0.243341	0.995834	0.244359	0.806953	0.961974
AC005304.1	17.6857	-0.932062	0.867572	-1.07433	0.282673	0.696438
AC005306.3	795.743	-0.171464	0.628997	-0.272599	0.785161	0.956348
GZMB	9.27661	5.02837	1.09185	4.60538	4.11717e-06	0.000876801
AC005307.3	1565.2	-0.283289	0.519593	-0.545212	0.585607	0.87846
AC005324.6	92.6217	-1.4712	0.853059	-1.72462	0.0845955	0.420205
AC005324.7	0.458767	0	0.690295	0	1	NA
AC005329.7	1644.42	-0.234134	0.561955	-0.416642	0.67694	0.915036
AC005330.2	1.39553	0.200582	1.09258	0.183586	0.854338	NA
AC005339.2	119.581	-1.14448	0.738231	-1.5503	0.12107	0.495597
AC005355.1	772.314	-0.112953	0.34426	-0.328102	0.742834	0.939516
AC005355.2	14.813	0.154758	0.727161	0.212824	0.831464	0.968828
AC005356.1	38.4238	-0.28614	0.674322	-0.424337	0.67132	0.912983
AC005358.1	191.448	0.404262	0.583166	0.693219	0.488172	0.828532
AC005358.3	94.3628	-0.0357174	0.438875	-0.0813841	0.935137	0.991163
AC005370.1	0	NA	NA	NA	NA	NA
AC005375.1	0	NA	NA	NA	NA	NA
AC005387.2	1368.27	-0.302341	0.582364	-0.519161	0.603649	0.885677
AC005387.3	5241.19	0.058073	0.784528	0.0740228	0.940992	0.993084
AC005391.2	17.5632	-0.607135	0.911739	-0.665909	0.505469	0.838488
AC005392.13	35.7698	0.628055	0.842444	0.745516	0.45596	0.812242
AC005394.1	224.391	-0.69899	0.531888	-1.31417	0.18879	0.593913
AC005477.1	2.89931	-1.4683	1.08733	-1.35038	0.176895	0.580245
AC005481.5	23.9744	0.0817113	1.04204	0.0784146	0.937498	0.991667
AC005484.5	3144.71	-0.450705	0.259622	-1.736	0.0825633	0.414826
AC005487.2	3.68456	0.212484	1.0898	0.194976	0.845412	0.971712
AC005488.1	1381.75	0.278002	0.506753	0.548595	0.583283	0.877333
AC005493.1	213.865	-0.528801	0.504592	-1.04798	0.294649	0.706556
AC005498.3	0.801045	0.300862	0.98833	0.304415	0.760812	NA
AC005498.4	0.0412266	0	0.671539	0	1	NA
AC005513.1	0.814448	-0.536853	1.03824	-0.517079	0.605101	NA
AC005518.2	0.073718	0.349088	0.680103	0.513287	0.607751	NA
AC005519.4	2045.24	-0.473189	0.409178	-1.15644	0.247503	0.663843
AC005522.7	65.5292	-0.225046	0.497129	-0.452691	0.650772	0.905649
AC005523.2	2975.44	0.154953	0.374613	0.413636	0.679141	0.915802
AC005523.3	52.0127	0.483702	0.4051	1.19403	0.232465	0.647435
AC005532.5	6.36319	0.281291	1.07061	0.262738	0.792752	0.958998
AC005534.8	30.811	-0.834007	0.781921	-1.06661	0.286146	0.69856
AC005537.2	6.7022	1.37674	1.05849	1.30066	0.193375	0.599475
SNORD3B-1	3160.82	5.00531	0.99932	5.00872	5.47933e-07	0.000263383
AC005540.3	445.178	0.457329	0.558898	0.818268	0.413204	0.788596
AC005544.1	149.402	1.35245	0.558103	2.4233	0.0153803	0.181013
AC005546.2	38.3671	-0.910359	0.818853	-1.11175	0.266246	0.680593
AC005549.1	0	NA	NA	NA	NA	NA
AC005549.2	15.5009	-1.04512	0.849284	-1.23059	0.218477	0.630603
AC005549.3	15.5762	1.58801	0.904754	1.75518	0.0792278	0.407001
AC005550.3	19.2139	1.99997	0.944799	2.11682	0.034275	0.272064
AC005550.4	1.75671	-0.849661	1.09068	-0.779022	0.435967	0.800895
AC005550.5	0.021005	0	0.663977	0	1	NA
AC005559.2	51.0583	0.797689	0.69521	1.14741	0.251213	0.667048
AC005562.1	4.49898	-0.179995	0.979508	-0.18376	0.854201	0.974511
SNORD34	1174.27	4.99023	1.03788	4.80808	1.52388e-06	0.000434537
AC005592.2	999.965	0.328382	0.391997	0.837716	0.40219	0.782417
AC005592.3	18.6924	-1.04635	0.98268	-1.0648	0.286969	0.699248
AC005594.3	672.861	0.189226	0.480011	0.394211	0.693425	0.920922
AC005597.1	11.77	0.591445	1.00781	0.586859	0.557298	0.865389
AC005606.1	24.6209	0.982728	0.919819	1.06839	0.285343	0.698044
AC005606.14	1435.73	-0.264166	0.465976	-0.56691	0.570776	0.872262
AC005606.15	433.343	-0.477868	0.789112	-0.605577	0.544796	0.859795
AC005609.1	323.747	-0.346373	0.263172	-1.31614	0.188126	0.59311
AC005614.3	43.8408	-0.225824	0.642472	-0.351493	0.725218	0.931841
AC005614.5	1143.27	-0.0938488	0.314691	-0.298225	0.765532	0.949346
AC005616.1	534.046	0.309514	0.546028	0.566847	0.570818	0.87228
AC005616.2	21.0573	-0.63845	0.675066	-0.94576	0.344271	0.744092
AC005618.6	46.587	0.10627	0.636301	0.167012	0.867361	0.97735
AC005621.1	1.16573	-0.515571	1.06271	-0.485146	0.627573	NA
AC005624.2	77.5624	0.795132	0.59268	1.34159	0.17973	0.584422
AC005625.1	17.4837	-0.055819	0.903655	-0.0617702	0.950746	0.994905
AC005631.1	0.185361	0.0194897	0.693541	0.0281017	0.977581	NA
AC005682.5	791.462	0.106022	0.291664	0.363506	0.716227	0.928829
AC005682.8	515.556	0.0811837	0.416477	0.19493	0.845448	0.971712
AC005686.1	0.0117317	0	0.658799	0	1	NA
AC005701.1	0	NA	NA	NA	NA	NA
AC005702.1	57.2987	0.156482	0.856778	0.18264	0.855081	0.974884
AC005702.2	51.2489	-1.7191	0.923401	-1.86171	0.0626444	0.36659
AC005702.3	35.7094	-1.48677	0.916829	-1.62165	0.104879	0.466548
AC005702.4	45.2242	-1.51191	0.93964	-1.60903	0.107609	0.472014
AC005703.2	5.27555	1.25264	0.971047	1.28999	0.197055	0.604587
AC005703.3	0.109244	0.30859	0.682973	0.451833	0.651389	NA
AC005725.1	0.430287	0.0209034	0.836206	0.0249979	0.980057	NA
SNORD3D	1713.55	4.98603	0.971236	5.1337	2.84101e-07	0.000170704
AC005740.6	7.47681	-0.714738	0.883709	-0.808794	0.418634	0.7916
AC005754.7	265.39	-0.670161	0.39707	-1.68777	0.0914558	0.434351
AC005754.8	64.3827	-0.152391	0.732682	-0.20799	0.835237	0.969745
AC005757.6	8.55338	1.05614	0.802102	1.31671	0.187936	0.592939
AC005757.7	13.7196	-0.746354	0.939292	-0.794592	0.426851	0.795426
AC005772.2	101.589	-1.04643	0.673185	-1.55444	0.120078	0.494965
AC005775.2	553.467	-0.444577	0.372701	-1.19285	0.232928	0.647822
AC005779.2	536.029	0.303354	0.444921	0.681814	0.495356	0.833179
AC005780.1	76.2919	-0.0978799	0.725366	-0.134939	0.89266	0.982503
AC005783.1	3.98572	-0.00637436	1.01126	-0.00630336	0.994971	1
AC005785.2	967.165	-1.01688	0.619814	-1.64062	0.100877	0.457209
AC005786.5	8.513	-0.284409	0.981755	-0.289695	0.77205	0.951018
AC005786.7	2950.3	-0.455394	0.514049	-0.885895	0.375674	0.766878
AC005789.11	121.606	0.778917	0.715369	1.08883	0.276228	0.690877
AC005789.9	46.5854	-0.143268	0.90758	-0.157857	0.874569	0.978828
AC005808.3	169.68	0.120024	0.505274	0.237543	0.812236	0.963923
AC005841.1	217.983	-0.415573	0.301576	-1.378	0.168202	0.567774
AC005863.1	17.961	-1.12971	0.777533	-1.45294	0.14624	0.535474
AC005863.2	85.2464	1.09902	0.663582	1.65619	0.0976832	0.449029
AC005926.1	0	NA	NA	NA	NA	NA
AC005932.1	325.045	-0.220303	0.494445	-0.445555	0.655919	0.907594
AC005943.4	39.3312	-0.35084	0.819568	-0.428079	0.668594	0.912398
AC104695.4	7.60757	4.9542	1.07174	4.62258	3.79005e-06	0.000822758
AC005944.2	6623.14	-0.192088	0.740053	-0.25956	0.795203	0.95962
AC005954.3	91.6977	-1.02419	0.604452	-1.69441	0.0901879	0.432285
AC005954.4	319.863	-1.11525	0.647038	-1.72362	0.0847769	0.420348
AC006000.5	166.591	-0.17283	0.572042	-0.302128	0.762554	0.948275
AC006003.3	0.248019	0.267869	0.699376	0.383011	0.701712	NA
AC006004.1	30.6983	-1.03693	0.692497	-1.49737	0.134296	0.517207
RNA5SP141	94.3836	4.93952	0.958743	5.15208	2.57609e-07	0.000160676
AC006014.1	1419.39	0.243555	0.490454	0.496591	0.619478	0.892534
AC006014.8	228.803	0.930695	0.591345	1.57386	0.11552	0.485999
AC006019.3	13.8092	-0.9927	0.91745	-1.08202	0.279243	0.693036
AC006019.4	7.9952	-0.136261	0.944155	-0.144321	0.885247	0.981152
AC006026.1	0	NA	NA	NA	NA	NA
AC006026.13	92.1293	-0.467031	0.690377	-0.676487	0.498732	0.834812
AC006037.2	0	NA	NA	NA	NA	NA
AC006041.1	2.56929	0.0108147	0.915746	0.0118098	0.990577	1
AC006042.6	160.26	-0.0636626	0.522578	-0.121824	0.903038	0.984897
AC006042.7	189.335	0.734011	0.662454	1.10802	0.267854	0.681888
AC006050.2	20.0573	1.03396	0.965931	1.07043	0.284424	0.697722
AC006076.1	5.17758	0	0.749529	0	1	1
AC006080.1	0	NA	NA	NA	NA	NA
AC006115.1	1.48044	-0.223384	1.0927	-0.204433	0.838015	NA
AC006115.3	376.654	0.757104	0.47844	1.58244	0.113549	0.482491
AC006116.1	4.46959	-1.03141	1.05359	-0.978946	0.327607	0.731767
AC006116.12	8.49817	1.83453	0.890618	2.05984	0.0394134	0.292783
AC006116.15	13.3166	1.71396	0.942713	1.81811	0.0690475	0.384336
AC006116.17	378.443	-0.0337386	0.327681	-0.102962	0.917993	0.988205
AC006116.19	1.51768	-0.0329133	1.07952	-0.0304889	0.975677	NA
AC006116.20	75.9989	0.46531	0.924038	0.503561	0.61457	0.889383
AC006116.21	42.3535	-1.62267	0.768481	-2.11153	0.0347267	0.27375
AC006116.24	147.936	0.346653	0.364318	0.951513	0.341344	0.742314
AC006126.3	350.312	-0.266003	0.442003	-0.601812	0.5473	0.861022
AC006126.4	48.6969	-0.918329	0.674882	-1.36072	0.173601	0.575407
AC006129.1	0.782601	0.664522	0.937032	0.709177	0.478214	NA
SNORD3A	3689.48	4.89225	0.987944	4.95195	7.34732e-07	0.00029085
AC006129.4	5.34756	0.740625	1.09322	0.677475	0.498105	0.834531
AC006130.1	9.74916	0.132502	0.843791	0.157032	0.87522	0.978873
AC006130.3	333.557	-0.216148	0.279301	-0.773888	0.438997	0.802092
AC006132.1	98.5972	-0.941928	0.637395	-1.47778	0.139467	0.52434
AC006145.1	0	NA	NA	NA	NA	NA
AC006150.1	0.210295	-0.316367	0.692095	-0.457116	0.647588	NA
AC006150.2	0	NA	NA	NA	NA	NA
AC006156.1	50.0326	1.63416	0.972245	1.68081	0.092799	0.437632
AC006159.3	52.9187	1.07166	0.833898	1.28513	0.198749	0.606575
AC006159.4	8.02292	1.20454	0.986764	1.2207	0.222201	0.635768
AC006159.5	18.519	1.70673	0.992835	1.71905	0.0856059	0.422046
AC006160.5	1355.6	0.0947088	0.253978	0.372901	0.709222	0.927215
AC006196.1	38.2282	0.367333	0.637154	0.576521	0.564263	0.867986
AC006227.1	156.716	-0.204955	0.451987	-0.453455	0.650221	0.905461
AC006262.10	0.0234634	0	0.66456	0	1	NA
AC006262.4	77.8655	1.44237	0.709085	2.03413	0.0419382	0.3023
AC006262.5	37.0774	-0.400698	0.761384	-0.526276	0.598696	0.883805
AC006262.6	6.16891	-0.319641	1.06039	-0.301438	0.76308	0.948671
AC006272.1	17.4415	-1.70777	0.852536	-2.00316	0.0451598	0.314343
AC006272.2	8.27101	-2.23159	0.885755	-2.51942	0.0117547	0.156147
AC006273.4	30.2375	0.26175	0.661281	0.395822	0.692236	0.920756
AC006273.5	148.52	-0.320714	0.434944	-0.737368	0.460899	0.814798
AC006273.7	10.2027	-0.0603482	0.935812	-0.0644876	0.948582	0.994549
AC006277.2	503.607	-0.314265	0.401654	-0.782428	0.433963	0.799868
AC006296.1	28.3493	1.30496	0.772687	1.68887	0.0912451	0.434303
AC006296.2	0.410369	-0.416458	0.868898	-0.479294	0.63173	NA
AC006322.1	0.0750309	0.18273	0.679027	0.269105	0.787849	NA
AC006328.1	0	NA	NA	NA	NA	NA
AC006369.2	1212.53	0.899529	0.334757	2.68711	0.00720735	0.117839
AC006369.3	16.6826	0.21175	0.849166	0.249363	0.80308	0.961153
AC006371.1	0	NA	NA	NA	NA	NA
AC006372.1	2.18426	-0.354153	1.09169	-0.324408	0.745629	0.940996
AC006372.4	80.8079	0.587327	0.402016	1.46095	0.144028	0.532496
AC006372.5	3.21552	-0.757985	1.04338	-0.726468	0.467552	0.818575
AC006372.6	4.02373	-0.590457	1.09009	-0.541659	0.588053	0.879336
AC006373.1	6.11416	-1.10992	1.07829	-1.02933	0.303323	0.71387
AC006377.1	0.0338333	0	0.668527	0	1	NA
SNORA53	296.185	4.87422	1.08105	4.5088	6.51955e-06	0.00123242
AC006380.1	0	NA	NA	NA	NA	NA
AC006380.3	0.995995	0.765791	1.06202	0.721068	0.470868	NA
AC006432.1	0	NA	NA	NA	NA	NA
AC006435.1	301.923	-0.350206	0.336531	-1.04063	0.298045	0.709355
AC006445.8	2.76976	0.778655	1.0906	0.713968	0.475247	0.822473
AC006449.1	79.5383	0.807371	0.978498	0.825112	0.409308	0.786153
AC006452.1	0.0720251	0.3502	0.680024	0.514982	0.606566	NA
AC006455.1	0.0355262	0	0.668551	0	1	NA
AC006458.3	0.128142	-0.272819	0.684489	-0.398573	0.690208	NA
AC006460.2	212.931	0.580804	0.69815	0.831919	0.405455	0.783913
AC006480.1	1.43709	-1.01707	1.07076	-0.949855	0.342186	NA
AC006481.1	432.806	0.029685	0.435214	0.0682078	0.94562	0.994055
AC006482.1	0.0190959	0.266845	0.666199	0.400549	0.688752	NA
AC006483.1	10875.3	0.33287	0.44026	0.756077	0.449603	0.808147
AC006486.1	17.0397	-0.136045	0.859467	-0.15829	0.874228	0.978828
AC006486.9	8662.5	0.258623	0.410926	0.629366	0.52911	0.851819
AC006487.1	0.0177631	0	0.662112	0	1	NA
AC006534.1	0.0177631	0	0.662112	0	1	NA
AC006534.2	4.5194	-0.408791	0.939877	-0.434941	0.663605	0.910607
AC006538.1	151.779	-1.37886	0.617842	-2.23174	0.0256319	0.237332
AC006538.4	2412.66	-0.586287	0.38562	-1.52037	0.128417	0.508172
AC006539.1	5.00351	0.311533	1.07747	0.289134	0.772479	0.951196
AC006547.13	387.72	0.00614719	0.27677	0.0222105	0.98228	1
AC006547.14	8.52931	0.291525	1.08094	0.269696	0.787394	0.956986
AC006547.15	246.101	-0.0226347	0.372907	-0.060698	0.9516	0.995134
AC006547.8	658.358	0.515204	0.560094	0.919852	0.35765	0.754212
AC006552.1	6.97344	-1.03159	1.01929	-1.01206	0.311508	0.720235
AC006557.1	7.56899	-1.36404	0.954447	-1.42914	0.152964	0.545418
AC006926.1	0	NA	NA	NA	NA	NA
AC006942.4	308.989	0.520462	0.548085	0.949601	0.342315	0.742871
AC006946.15	90.8839	0.639502	0.397586	1.60846	0.107734	0.472442
AC006946.16	5.99913	-0.174591	0.98618	-0.177038	0.859479	0.976164
AC006946.17	0.0845419	-0.358335	0.680174	-0.526828	0.598313	NA
AC006947.1	0.644572	0.194375	0.954647	0.20361	0.838659	NA
AC006953.1	1.56805	0.99288	0.973849	1.01954	NA	NA
AC006960.7	114.586	0.0971878	0.518099	0.187585	0.851202	0.973463
AC006967.1	1.28477	0.29397	1.04877	0.280299	0.779248	NA
AC006988.1	0.225506	-0.594402	0.690207	-0.861193	0.389132	NA
AC006994.2	230.28	1.07446	0.391149	2.74694	0.00601535	0.105889
AC006994.3	0.637672	-0.406574	0.975456	-0.416804	0.676822	NA
AC006995.8	1160.34	-0.0470934	0.270839	-0.17388	0.86196	0.976544
AC007003.1	6.3163	0.520047	1.07536	0.483604	0.628667	0.897395
AC007009.1	84.0553	-0.29749	0.599283	-0.49641	0.619605	0.892601
AC007009.2	0.284934	-0.342795	0.699715	-0.489907	0.6242	NA
AC007025.1	0.0190959	0.266845	0.666199	0.400549	0.688752	NA
AC007036.4	9.84543	-0.256315	0.770479	-0.33267	0.739384	0.93815
AC007036.5	147.718	0.171845	0.558168	0.307873	0.758179	0.94603
AC007036.6	7.56625	1.64092	1.01723	1.61313	0.106716	0.47055
AC007038.7	331.572	-0.154226	0.522039	-0.295429	0.767666	0.949832
AC007040.1	0.0190959	0.266845	0.666199	0.400549	0.688752	NA
AC007040.11	2319.72	0.187158	0.425007	0.440365	0.659673	0.908679
AC007040.2	0.0177631	0	0.662112	0	1	NA
AC007040.3	0.0117317	0	0.658799	0	1	NA
AC007040.5	0.188784	-0.208619	0.687443	-0.303471	0.761531	NA
AC007040.6	65.2376	-0.698504	0.662889	-1.05373	0.292008	0.704546
AC007040.7	11.2581	-0.262054	0.871862	-0.300569	0.763743	0.949052
AC007040.8	152.376	0.413213	0.611261	0.676001	0.49904	0.835034
AC007041.1	0.0442033	0	0.669461	0	1	NA
AC007050.1	0	NA	NA	NA	NA	NA
AC007050.17	5.16725	-0.00961385	1.04652	-0.00918653	0.99267	1
AC007056.1	0	NA	NA	NA	NA	NA
AC007064.24	13.9056	1.57207	0.989201	1.58923	0.112008	0.479924
AC007078.4	53.455	-0.817314	0.617995	-1.32253	0.185993	0.590454
AC007091.1	471.738	0.792644	0.427533	1.85399	0.0637403	0.370463
AC007092.1	2592.09	0.285087	0.377426	0.755346	0.450041	0.808409
AC007096.1	0	NA	NA	NA	NA	NA
AC007098.1	520.932	0.15121	0.271082	0.557802	0.57698	0.874475
AC007099.1	75.7259	-0.135981	0.554009	-0.245449	0.806109	0.961887
AC007099.2	29.4081	1.30769	0.914941	1.42926	0.15293	0.545418
AC007106.1	666.585	-0.778379	0.576966	-1.34909	0.177308	0.580751
AC007114.1	0.578481	-0.405537	0.942944	-0.430076	0.667141	NA
AC007126.1	9.63382	-0.784332	0.840608	-0.933053	0.350793	0.749331
AC007128.1	573.493	-0.104657	0.411459	-0.254356	0.799221	0.960404
AC007131.1	124.878	0.481861	0.577917	0.833789	0.4044	0.783578
RP11-527H14.4	6.21396	4.86974	1.08639	4.48252	7.37682e-06	0.001349
AC007131.3	0	NA	NA	NA	NA	NA
AC007161.5	84.4156	0.389753	0.828906	0.470202	0.638211	0.900928
AC007163.3	42.1129	1.8955	0.87675	2.16197	0.0306207	0.259242
AC007163.6	1036.9	0.0951625	0.341031	0.279043	0.780212	0.954697
AC007179.1	1.40976	0.126535	0.977766	0.129412	0.897031	NA
AC007179.2	0	NA	NA	NA	NA	NA
AC007182.6	124.487	0.791465	0.530178	1.49283	0.135482	0.519221
AC007192.6	503.419	-0.497551	0.309118	-1.60959	0.107488	0.471885
SCARNA1	15.877	4.85533	1.03766	4.67914	2.8808e-06	0.000673146
AC007193.6	461.71	0.332771	0.642544	0.517896	0.604531	0.886027
AC007193.8	578.555	-0.390242	0.599165	-0.651309	0.514847	0.844246
AC007193.9	71.5236	-0.385253	0.498481	-0.772854	0.439609	0.802258
AC007204.1	9.31127	0.1872	1.07381	0.174333	0.861604	0.976544
AC007204.2	2744.75	-0.18493	0.347169	-0.532682	0.594254	0.882295
AC007216.1	430.648	1.01414	0.72283	1.40301	0.160614	0.555884
AC007216.2	8.16431	0.787706	0.847361	0.9296	0.352578	0.750808
AC007228.11	428.425	-0.145521	0.326604	-0.445557	0.655917	0.907594
AC007228.5	345.65	-0.46221	0.635264	-0.727587	0.466866	0.817928
AC007228.9	297.303	-0.440103	0.683769	-0.643644	0.519807	0.846135
AC007241.1	0	NA	NA	NA	NA	NA
AC007242.1	0	NA	NA	NA	NA	NA
AC007246.3	1555.21	-0.419533	0.27192	-1.54285	0.122866	0.497943
AC007249.3	40.6311	0.266621	0.793881	0.335845	0.736988	0.936967
AC007250.4	57.5941	0.42934	0.769458	0.557977	0.57686	0.874424
AC007251.2	142.683	0.272164	0.412842	0.659244	0.509739	0.841106
AC007255.8	227.297	-0.400042	0.334799	-1.19487	0.232137	0.64723
AC007271.3	31.559	0.443985	0.89271	0.497345	0.618946	0.892109
AC007276.5	71.2791	-0.605517	0.885774	-0.683602	0.494226	0.832416
AC007277.3	273.967	1.41271	0.538882	2.62156	0.00875287	0.132367
AC007278.2	0	NA	NA	NA	NA	NA
AC007278.3	0.0355262	0	0.668551	0	1	NA
APOF	13.6234	4.85192	1.04537	4.64132	3.46196e-06	0.000776587
AC007285.6	1237.79	0.116153	0.449413	0.258454	0.796057	0.959935
AC007285.7	100.359	-0.416526	0.511629	-0.814118	0.415577	0.789701
AC007292.3	351.866	-0.312585	0.43106	-0.725154	0.468358	0.819261
AC007292.4	452.914	0.780438	0.450576	1.73209	0.0832577	0.416431
AC007292.6	696.122	0.0941238	0.495652	0.189899	0.849388	0.972579
AC007292.7	130.477	0.101292	0.41782	0.242429	0.808448	0.962551
AC007308.6	44.4464	-0.0459948	0.527238	-0.0872371	0.930483	0.990161
AC007308.7	189.452	0.18283	0.512689	0.356609	0.721384	0.930551
AC007317.1	36.3156	0.732848	0.677466	1.08175	0.279364	0.69308
RN7SKP230	1123.62	4.85122	1.02782	4.7199	2.35966e-06	0.000579545
AC007327.5	0.578275	0.270685	0.791731	0.34189	NA	NA
AC007333.1	0	NA	NA	NA	NA	NA
AC007339.1	0.0971615	0	0.680445	0	1	NA
AC007349.4	17.5032	-1.33708	0.86225	-1.55069	0.120976	0.495597
AC007349.5	0.153027	-0.539303	0.686068	-0.786078	0.431822	NA
AC007349.7	0.162889	0	0.685235	0	1	NA
AC007353.1	0	NA	NA	NA	NA	NA
AC007358.1	1.20131	-1.84519	1.06974	-1.72489	0.0845469	NA
AC007359.6	14.6261	2.06146	0.95886	2.1499	0.0315628	0.261969
AC007362.3	262.341	0.582246	0.52054	1.11854	0.263335	0.67815
AC007364.1	434.713	0.489317	0.347588	1.40775	0.159205	0.55356
AC007365.1	20.5992	-0.381709	0.632746	-0.603258	0.546337	0.860634
AC007365.2	7.35756	-0.303611	1.09183	-0.278074	0.780955	0.954993
AC007365.3	6.54792	0.289843	0.999304	0.290045	0.771782	0.951013
AC007375.1	188.495	0.204713	0.679317	0.301351	0.763147	0.948671
AC007377.1	11.3099	-1.33096	0.779791	-1.70681	0.0878571	0.427941
AC007381.2	41.2961	0.651932	0.759772	0.858063	0.390858	0.776001
AC007381.3	0.241616	-0.308022	0.682761	-0.451143	0.651887	NA
AC007382.1	2.06071	0.174015	1.07079	0.16251	0.870904	0.977816
AC007383.3	345.54	-0.694398	0.403625	-1.7204	0.0853591	0.421684
AC007383.4	1171.44	0.383235	0.351273	1.09099	0.275279	0.689796
AC007386.2	11.5348	0.0923259	0.723703	0.127574	0.898486	0.983416
AC007386.4	67.9907	-1.2781	0.588234	-2.17278	0.0297969	0.255572
AC007389.3	187.202	-0.231771	0.412389	-0.562019	0.574103	0.873908
AC007389.4	0.0177631	0	0.662112	0	1	NA
AC007390.5	2302.33	-0.155855	0.335552	-0.464474	0.642308	0.902644
AC007391.2	2.5556	-0.82846	1.08892	-0.760808	0.446772	0.806463
AC007392.3	554.844	0.646886	0.490279	1.31942	0.187028	0.592014
AC007392.4	4.60377	0.913959	1.09397	0.835455	0.403462	0.783014
AC007395.3	779.059	-0.741557	0.46775	-1.58537	0.112882	0.481159
AC007401.2	1500.83	1.02106	0.570227	1.79061	0.0733551	0.394227
AC007402.1	0	NA	NA	NA	NA	NA
AC007403.1	0	NA	NA	NA	NA	NA
AC007403.2	114.476	1.59847	0.576977	2.77043	0.00559824	0.101657
AC007403.3	0.0412266	0	0.671539	0	1	NA
AC007405.2	33.8125	0.180759	1.00028	0.180708	0.856596	0.975455
AC007405.4	6330.49	0.357443	0.483843	0.738758	0.460054	0.814302
AC007405.6	358.618	-0.521694	0.505728	-1.03157	0.302273	0.713031
AC007405.8	67.8965	0.647357	1.03125	0.627741	0.530173	0.852493
AC007421.1	2.41877	-0.966884	1.07853	-0.896485	0.369994	0.76236
AC007422.1	8.16627	2.33847	1.08199	2.16127	0.0306742	0.259293
AC007431.1	0.431089	0.371805	0.709337	0.524158	0.600169	NA
AC007435.1	0.0177631	0	0.662112	0	1	NA
AC007436.1	0.445319	-0.210455	0.849967	-0.247604	0.804441	NA
AC007450.1	0.103556	0.160539	0.682682	0.235159	0.814086	NA
AC007461.1	9.05951	2.06285	1.00224	2.05823	0.0395678	0.293173
AC007461.2	59.2072	-0.452482	0.682252	-0.663218	0.507191	0.839282
REXO1L1	249.018	4.80819	0.943787	5.09457	3.49539e-07	0.000196021
AC007464.1	23.6658	-1.09161	0.869952	-1.25479	0.209554	0.620965
AC007486.1	0	NA	NA	NA	NA	NA
AC007528.1	0.0177631	0	0.662112	0	1	NA
AC007535.1	0	NA	NA	NA	NA	NA
AC007551.1	0.0117317	0	0.658799	0	1	NA
AC007551.3	222.847	0.345801	0.421215	0.820961	0.411668	0.787317
AC007556.3	0.0177631	0	0.662112	0	1	NA
AC007557.1	0	NA	NA	NA	NA	NA
RN7SKP80	3046.72	4.80785	1.01521	4.73582	2.18172e-06	0.000560384
AC007557.3	0.339958	-0.157472	0.693112	-0.227196	0.820271	NA
AC007557.4	0.0420101	0	0.670694	0	1	NA
AC007560.2	0.0117317	0	0.658799	0	1	NA
AC007563.1	0.149194	0.218832	0.689087	0.317568	0.750813	NA
AC007563.3	4.67478	1.05224	1.04694	1.00506	0.314869	0.722709
RPPH1	5220.28	4.80415	1.04131	4.61355	3.95854e-06	0.000848389
AC007566.10	2227.26	-0.146752	0.205628	-0.713676	0.475428	0.822531
AC007567.1	0.0221016	0	0.662781	0	1	NA
AC007611.1	0.0221016	0	0.662781	0	1	NA
AC007620.3	686.582	0.193134	0.465137	0.41522	0.677981	0.915336
AC007631.1	0	NA	NA	NA	NA	NA
AC007652.1	21.9375	1.98396	0.81483	2.43482	0.0148994	0.177723
AC007679.3	1079.3	0.131793	0.344703	0.382338	0.702211	0.924375
AC007680.2	10.5241	-0.916296	0.851793	-1.07573	0.28205	0.69612
AC007682.1	5238.96	-0.20101	0.471254	-0.426543	0.669712	0.912633
AC007682.2	0.0117317	0	0.658799	0	1	NA
AC007682.3	1.46694	1.412	0.734037	1.9236	0.0544041	NA
AC007731.1	3.61218	-0.385987	1.06049	-0.363971	0.71588	0.928743
AC007740.1	26.1341	0.155063	0.755792	0.205166	0.837442	0.969828
AC007743.1	202.78	-1.00527	0.607099	-1.65585	0.0977515	0.449091
AC007750.5	15.3827	2.82942	1.0231	2.76553	0.00568299	0.102257
AC007773.1	3.69735	-1.08992	1.00653	-1.08284	0.278878	0.693035
AC007773.2	223.939	0.027143	0.462796	0.05865	0.953231	0.995324
AC007773.3	36.9516	-1.0246	0.802094	-1.2774	0.201461	0.610569
AC007787.2	0.0381918	0.441479	0.673514	0.655485	0.512155	NA
AC007795.1	11.1856	-1.17682	1.02413	-1.14909	0.25052	0.666416
AC007796.1	406.587	-1.07075	0.673025	-1.59096	0.11162	0.479124
AC007842.1	0.0954886	0.315446	0.682486	0.462202	0.643936	NA
AC007879.1	83.2423	-0.162491	0.442714	-0.367033	0.713595	0.928285
AC007879.2	25.2051	-0.0485758	0.683687	-0.0710498	0.943358	0.994053
AC007879.3	5.98578	2.54841	1.07117	2.37909	0.0173552	0.193868
AC007879.4	1.20804	0.681749	1.08742	0.626943	0.530697	NA
AC007879.5	92.4416	0.263064	0.990135	0.265685	NA	NA
AC007879.6	18.8852	-0.816502	0.80779	-1.01078	0.312119	0.720711
AC007879.7	1.89534	-0.334062	1.09233	-0.305824	0.759738	0.946842
AC007880.1	35.934	-1.05704	0.623018	-1.69665	0.0897631	0.431417
AC007881.1	7.44917	-1.21067	0.904091	-1.3391	0.180538	0.585237
AC007881.2	0	NA	NA	NA	NA	NA
AC007919.1	0.0493467	-0.452534	0.674964	-0.670457	0.502566	NA
AC007919.2	0.550287	-1.05013	0.832433	-1.26152	0.207122	NA
RNA5SP429	70.9704	4.78539	0.907046	5.27579	1.32184e-07	0.000105006
AC007950.1	23.1528	0.172202	0.566188	0.304144	0.761018	0.947305
AC007952.1	2.01295	0.299857	1.07108	0.279959	0.779509	0.95423
AC007952.4	67.3288	1.13479	0.690735	1.64288	0.100408	0.456023
AC007952.5	68.128	-0.704461	0.586094	-1.20196	0.229379	0.64393
AC007952.6	128.763	-0.966644	0.728346	-1.32718	0.18445	0.588434
AC007956.1	369.886	-0.598218	0.504358	-1.1861	0.235584	0.650405
AC007965.1	0	NA	NA	NA	NA	NA
AC007966.1	110.714	0.220691	0.517866	0.426154	0.669995	0.912744
AC007967.3	0	NA	NA	NA	NA	NA
AC007970.1	2981.14	0.512627	0.427477	1.19919	0.230453	0.645331
AC008045.1	0.141072	0.562419	0.6812	0.82563	0.409014	NA
AC008060.5	13.1458	-0.406532	0.853358	-0.47639	0.633796	0.899072
AC008060.7	13.4242	1.88923	0.893817	2.11366	0.034544	0.272913
RP11-276E17.2	22.8616	4.76627	1.02947	4.62982	3.65986e-06	0.000799656
AC008063.2	34.1076	-1.20378	0.928907	-1.29591	0.195006	0.601516
AC008063.3	0	NA	NA	NA	NA	NA
AC008064.1	0.036859	0.223156	0.672764	0.331701	0.740115	NA
AC008067.2	164.88	-0.0609815	0.478622	-0.12741	0.898616	0.983416
AC008069.1	38.5681	1.0152	0.850242	1.19401	0.232475	0.647435
AC008073.7	43.186	-0.0775593	0.563405	-0.137662	0.890508	0.981969
AC008073.9	1.62321	0.37945	1.07437	0.353183	0.723951	NA
AC008074.3	188.081	0.0894063	0.437924	0.204159	0.838229	0.969835
AC008074.4	14.6605	-0.279618	0.916782	-0.304999	0.760367	0.94722
RNU2-61P	69.9238	4.76039	0.949486	5.01365	5.34075e-07	0.000260443
AC008085.1	0	NA	NA	NA	NA	NA
AC008088.4	61.575	-1.45904	0.67211	-2.17083	0.0299439	0.256179
AC008122.1	0.394219	-0.244399	0.704297	-0.347011	0.728583	NA
AC008132.1	105.388	1.80021	0.65148	2.76327	0.00572251	0.102584
AC008132.13	48.0678	0.36705	0.739829	0.496128	0.619804	0.89268
AC008154.4	3.50579	-0.221123	1.0619	-0.208232	0.835048	0.969745
AC008154.5	15.5948	0.159835	0.773125	0.206739	0.836214	0.969801
AC008163.4	34.3509	-0.0934866	0.766	-0.122045	0.902863	0.984897
AC008166.1	0	NA	NA	NA	NA	NA
AC008174.3	312.721	0.314808	0.666412	0.472392	0.636647	0.900124
AC008175.1	14.4187	2.26507	0.920752	2.46002	0.013893	0.170922
AC008267.1	5.9112	-2.57286	1.02604	-2.50756	0.0121566	0.15941
AC008268.1	1.03552	0	0.710569	0	1	NA
AC008268.2	28.766	1.10921	0.971953	1.14122	0.253777	0.669863
AC008269.2	7.10401	2.24937	0.939188	2.39502	0.0166195	0.189691
AC008271.1	70.3769	0.159002	0.54746	0.290436	0.771483	0.950908
AC008277.1	388.803	-0.435402	0.499977	-0.870844	0.383839	0.771485
AC008278.2	15.3016	-0.308731	0.845926	-0.364963	0.715139	0.928592
AC008278.3	81.8668	0.516778	0.40721	1.26907	0.204417	0.614511
AC008281.1	0	NA	NA	NA	NA	NA
AC008372.1	3.00301	-0.205699	1.04811	-0.196257	0.844409	0.971573
AC008387.1	16.3522	1.45102	0.92369	1.57089	0.116208	0.48725
AC008391.1	3.87378	0.611685	1.0335	0.591861	0.553944	0.863678
AC008394.1	39.887	-0.172912	0.75181	-0.229994	0.818097	0.965024
AC008397.1	0.0117317	0	0.658799	0	1	NA
AC008410.1	0.0190959	0.266845	0.666199	0.400549	0.688752	NA
AC008440.10	26.2387	0.0724397	0.808962	0.0895464	0.928648	0.989969
AC008440.5	3787.4	-0.503652	0.486044	-1.03623	0.300096	0.711762
AC008443.1	298.79	0.16017	0.40681	0.393721	0.693787	0.921108
AC008498.1	0.0843332	0	0.679911	0	1	NA
AC008536.1	0.154492	0.129619	0.686765	0.188739	0.850297	NA
AC008581.1	1.14857	-0.888298	1.078	-0.824022	0.409927	NA
AC008592.4	51.5707	0.17745	0.687525	0.2581	0.79633	0.959944
AC008592.5	11.3529	0.344488	0.819683	0.420269	0.674289	0.913695
AC008592.7	10.2444	-0.518426	0.871838	-0.594636	0.552087	0.862857
AC008592.8	8.15247	1.4167	0.937636	1.51092	0.130808	0.512449
AC008625.1	0.0186188	0	0.663123	0	1	NA
AC008671.1	0.77965	-0.111276	1.00852	-0.110336	0.912143	NA
AC008674.1	0.116964	0.158904	0.682964	0.232668	0.816019	NA
AC008686.1	111.449	0.217788	0.481296	0.452503	0.650907	0.905649
AC008691.1	8.8618	-0.777228	1.08633	-0.715463	0.474323	0.822074
AC008694.3	32.4218	-0.0554199	0.649825	-0.0852843	0.932035	0.990467
AC008697.1	116.066	1.49739	0.69637	2.15027	0.0315336	0.261857
AC008703.1	32.6228	0.0462058	0.79796	0.0579048	0.953824	0.995419
AC008703.2	0	NA	NA	NA	NA	NA
AC008706.1	0	NA	NA	NA	NA	NA
AC008738.2	0.599132	0.402878	0.983132	0.40979	0.68196	NA
AC008746.12	15.5772	0.200184	0.910493	0.219864	0.825977	0.967429
AC008746.3	666.152	-0.61875	0.452146	-1.36848	0.171163	0.572245
AC008747.1	0.021005	0	0.663977	0	1	NA
AC008752.1	0.584355	-0.143205	0.710685	-0.201503	0.840305	NA
AC008752.2	4.42261	1.61104	1.0351	1.55642	0.119609	0.49406
AC008752.3	0.60951	0.0768766	0.979461	0.0784887	0.937439	NA
AC008753.4	16.8788	-1.09746	0.965438	-1.13675	0.255644	0.671918
AC008753.6	475.49	0.0943996	0.300881	0.313745	0.753715	0.943984
AC008780.1	0	NA	NA	NA	NA	NA
AC008781.7	2945.82	-0.0845553	0.313851	-0.269413	0.787612	0.956991
AC008834.1	853.286	-0.480047	0.545522	-0.879977	0.378872	0.767775
AC008836.1	0	NA	NA	NA	NA	NA
AC008869.1	0.0177631	0	0.662112	0	1	NA
AC008914.1	1.69338	-0.594263	1.08534	-0.547538	0.584009	NA
AC008937.2	122.663	0.0580214	0.536344	0.10818	0.913853	0.987166
AC008937.3	75.3691	-0.434816	0.539755	-0.80558	0.420485	0.792377
AC008938.1	0.160103	-0.618496	0.686222	-0.901307	0.367425	NA
AC008940.1	0.105858	0.305683	0.683179	0.447442	0.654556	NA
RN7SKP9	1194.64	4.75817	1.07152	4.44058	8.97165e-06	0.00151946
AC008949.1	1.73187	-0.463548	1.07811	-0.429962	0.667223	0.91163
AC008964.1	0.268392	0.38393	0.6977	0.550279	0.582128	NA
AC008967.1	0	NA	NA	NA	NA	NA
AC008982.2	108.084	-0.891836	0.798955	-1.11625	0.264314	0.678903
AC008984.2	238.652	-0.102277	0.560735	-0.182398	0.855271	0.974921
AC008991.1	5.8196	-0.294144	1.04173	-0.282362	0.777666	0.953387
AC008992.1	8.30422	-0.740791	0.973337	-0.761084	0.446607	0.806463
AC009005.2	571.827	-0.19242	0.361824	-0.531806	0.594861	0.882721
AC009009.1	0	NA	NA	NA	NA	NA
AC009014.3	10.6504	0.607081	1.00958	0.60132	0.547627	0.861215
AC009035.1	0.0190959	0.266845	0.666199	0.400549	0.688752	NA
AC009041.2	43.2869	0.724713	0.623351	1.16261	0.244988	0.660917
AC009052.12	436.791	0.857305	0.479679	1.78725	0.0738972	0.396191
AC009060.1	72.4055	-0.332209	0.442701	-0.750414	0.453005	0.810416
AC009065.1	4217.34	0.132022	0.372896	0.354046	0.723305	0.931716
AC009065.2	108.992	-0.140265	0.878616	-0.159643	0.873162	0.97859
AC009065.3	2.80854	1.61636	1.0728	1.50668	0.131893	0.514334
AC009080.1	0.0188075	-0.367988	0.664273	-0.553971	0.579598	NA
AC009081.1	0.037615	-0.513189	0.671369	-0.764391	0.444634	NA
AC009095.4	34.1282	0.083337	0.856228	0.0973304	0.922464	0.988518
AC009110.1	0.150376	0	0.681707	0	1	NA
AC009120.10	34.4601	0.0339938	0.620022	0.0548268	0.956276	0.996033
AC009120.4	60.188	0.0203835	0.651028	0.0313097	0.975023	0.99956
AC009120.5	314.692	-0.40128	0.642236	-0.624817	0.532091	0.85382
AC009120.6	3267.92	0.13759	0.450259	0.305579	0.759925	0.946842
AC009121.1	6.25579	-1.04329	0.949131	-1.0992	0.271681	0.685631
AC009132.1	1.56582	0.698228	1.04391	0.668857	0.503587	NA
AC009133.12	1288.99	-0.239813	0.20096	-1.19334	0.232736	0.647773
AC009133.14	15188	0.173213	0.631417	0.274324	0.783835	0.955875
AC009133.15	3729.85	0.20066	0.572445	0.350531	0.72594	0.931986
AC009133.17	981.103	-0.744417	0.416406	-1.78772	0.0738213	0.39591
AC009133.20	21288.9	-0.14914	0.570241	-0.261539	0.793677	0.959165
AC009133.21	0.22056	0.22141	0.726311	0.304842	0.760486	NA
AC009134.1	90.1358	0.045612	0.662681	0.0688296	0.945125	0.994055
AC009142.1	0	NA	NA	NA	NA	NA
AC009158.1	3.58479	-1.25758	1.01649	-1.23718	0.216021	0.627681
AC009159.1	0.0355262	0	0.668551	0	1	NA
AC009166.5	7.15247	-0.204143	0.981579	-0.207975	0.835249	0.969745
AC009196.1	0	NA	NA	NA	NA	NA
AC009227.2	272.712	-0.335031	0.389931	-0.859204	0.390228	0.775832
AC009227.3	0.037615	-0.513189	0.671369	-0.764391	0.444634	NA
AC009228.1	22.0037	-0.651462	0.805221	-0.809047	0.418488	0.791546
AC009229.5	172.316	0.21927	0.630506	0.347769	0.728014	0.932859
AC009229.6	121.391	0.322524	0.479338	0.672854	0.50104	0.835942
AC009232.2	1.86696	0.385473	1.08571	0.355041	0.722559	0.931298
AC009234.2	0	NA	NA	NA	NA	NA
AC009236.1	117.48	-0.0861654	0.727229	-0.118485	0.905684	0.985325
AC009236.2	1.62917	1.03033	1.09279	0.94284	0.345763	NA
AC009237.8	7.83352	0.203757	0.767805	0.265376	0.79072	0.958158
AC009262.2	154.448	-0.536992	0.621488	-0.864043	0.387564	0.773924
AC009276.4	18.9135	-0.755073	0.881513	-0.856565	0.391685	0.776528
AC009297.1	0	NA	NA	NA	NA	NA
AC009299.1	0.0177631	0	0.662112	0	1	NA
AC009299.2	422.902	0.0845701	0.374235	0.225981	0.821216	0.96605
AC009299.3	79.905	1.2588	0.7469	1.68536	0.0919187	0.435483
AC009303.1	43.9094	0.940449	1.07094	0.878155	0.37986	0.768435
HOXC9	12.1606	4.7092	1.08654	4.33411	1.46349e-05	0.00216932
AC009305.2	0.0177631	0	0.662112	0	1	NA
AC009312.1	426.655	0.611714	0.3874	1.57902	0.114331	0.484204
AC009313.1	102.59	0.628076	0.712971	0.880929	0.378356	0.767577
AC009336.1	2.99692	2.13564	0.838467	2.54708	0.0108628	0.149677
AC009336.24	1.74874	1.81816	1.07781	1.6869	0.0916232	0.434851
AC009365.3	268.424	0.372585	0.49186	0.757502	0.448749	0.807652
AC009365.4	0.037615	-0.513189	0.671369	-0.764391	0.444634	NA
HIST1H4C	475.032	4.67632	0.888919	5.26068	1.43523e-07	0.000109756
AC009404.2	281.924	-0.572064	0.374818	-1.52625	0.126949	0.50575
AC009410.1	500.861	0.632505	0.503639	1.25587	0.209163	0.620678
AC009411.1	17.9691	-0.0865139	0.722928	-0.119672	0.904743	0.985057
AC009411.2	0.0576279	0	0.674543	0	1	NA
AC009473.1	2.81934	-0.761512	1.05052	-0.724893	0.468518	0.819409
AC009478.1	221.842	0.646672	0.459427	1.40756	0.159261	0.553653
AC009478.2	0.12934	0.549262	0.677409	0.810828	0.417464	NA
AC009480.1	0.147643	-0.345972	0.68612	-0.504244	0.61409	NA
AC009480.3	144.467	-1.5303	0.590965	-2.58949	0.00961186	0.139646
AC009487.4	3.61541	1.32284	1.03641	1.27637	0.201825	0.610952
AC009487.5	128.345	0.542302	0.975212	0.556086	NA	NA
AC009492.1	92.5438	-0.271358	0.457076	-0.593682	0.552725	0.862921
AC009495.1	0.0117317	0	0.658799	0	1	NA
HIST1H2AJ	354.423	4.67544	1.02281	4.57118	4.84979e-06	0.000977159
AC009495.3	7.3977	1.11803	1.05991	1.05483	0.291504	0.704455
AC009495.4	294.332	-1.48472	0.574375	-2.58493	0.00973978	0.140775
AC009498.1	0.71709	1.1531	0.717182	1.60782	0.107874	NA
AC009499.1	4221.08	0.166518	0.707002	0.235528	0.813799	0.964164
AC009499.2	0.930308	0.209852	1.01736	0.206272	0.836579	NA
AC009501.4	482.215	-0.501558	0.310068	-1.61758	0.105754	0.468417
AC009502.4	10.6051	-0.135844	0.830613	-0.163547	0.870088	0.977644
AC009505.2	531.112	0.348936	0.421628	0.827593	0.407901	0.785411
RN7SKP255	4415.14	4.66774	1.08315	4.30943	1.63675e-05	0.00236034
AC009506.1	285.996	-0.550535	0.375487	-1.46619	0.142596	0.530233
AC009508.1	13.5215	1.72447	0.915209	1.88423	0.0595333	0.358739
GSX1	12.749	4.65649	1.08962	4.2735	1.92428e-05	0.00262426
AC009518.8	230.357	0.183769	0.585712	0.313754	0.753708	0.943984
AC009531.2	0.302797	0	0.69564	0	1	NA
AC009542.2	2.03878	-0.220914	1.08547	-0.203519	0.83873	0.970096
AC009677.1	0	NA	NA	NA	NA	NA
AC009695.1	0	NA	NA	NA	NA	NA
AC009779.1	0	NA	NA	NA	NA	NA
AC009784.1	0.0186188	0	0.663123	0	1	NA
AC009784.3	825.538	0.552272	0.39039	1.41467	0.157166	0.550529
AC009800.1	0	NA	NA	NA	NA	NA
AC009802.1	15.4252	1.29028	0.882699	1.46175	0.143811	0.532188
AC009831.1	0.482442	-0.0624377	0.918285	-0.0679938	NA	NA
AC009835.1	0	NA	NA	NA	NA	NA
AC009878.2	92.9946	0.696556	0.612846	1.13659	0.255709	0.671932
AC009892.1	0.0190959	0.266845	0.666199	0.400549	0.688752	NA
AC009892.10	4.33298	0.235099	0.972591	0.241725	0.808994	0.962622
AC009941.1	0	NA	NA	NA	NA	NA
AC009947.3	5.066	1.29806	0.755498	1.71816	0.0857683	0.422464
AC009948.5	360.527	0.783766	0.505719	1.5498	0.121188	0.495715
AC009950.2	125.111	-0.396437	0.60256	-0.657921	0.510589	0.841444
AC009955.8	17.7197	-0.971183	0.65063	-1.49268	0.135521	0.519221
AC009961.3	163.591	0.196961	0.29879	0.659196	0.50977	0.841106
AC009965.2	10.3855	-0.502721	0.798498	-0.629583	0.528967	0.851746
AC009970.1	43.3344	0.726453	0.591084	1.22902	0.219065	0.63152
AC009977.1	1.49041	-0.634478	1.09124	-0.581426	0.560954	NA
AC009987.1	0	NA	NA	NA	NA	NA
AC009994.2	15.945	-0.229369	1.0837	-0.211655	NA	NA
AC009997.1	0.0338333	0	0.668527	0	1	NA
AC010082.2	0.0663049	0	0.673489	0	1	NA
AC010084.1	70.6625	-0.395095	0.503891	-0.784089	0.432988	0.799418
AC010090.1	9.17103	1.04286	0.845076	1.23405	0.217185	0.628757
AC010091.1	56.1485	-0.226052	0.559818	-0.403796	0.686363	0.918572
AC010092.1	4.46412	1.08825	0.970663	1.12114	0.262229	0.676936
AC010095.5	60.4751	0.0811225	0.697147	0.116364	0.907364	0.985472
AC010096.1	18.3006	-1.16462	0.726687	-1.60264	0.109014	0.474352
AC010096.2	19.3297	0.940876	0.888806	1.05858	0.289789	0.702509
AC010105.1	149.094	1.1887	0.668949	1.77696	0.0755746	0.399939
AC010127.3	553.384	0.909547	0.384962	2.36269	0.0181427	0.197625
AC010127.5	410.875	0.384011	0.350396	1.09594	0.273107	0.687682
AC010132.10	6.42767	2.35956	0.98524	2.39491	0.0166244	0.189691
HIST1H3H	307.636	4.65113	1.03645	4.48756	7.20425e-06	0.00134641
AC010139.1	3.62399	-2.2045	1.05035	-2.09882	0.0358331	0.277886
AC010145.4	134.101	0.560978	0.604631	0.927802	0.35351	0.751796
AC010146.2	0	NA	NA	NA	NA	NA
AC010148.1	124.337	-0.509892	0.457083	-1.11553	0.264622	0.679096
AC010149.4	3122.74	0.646264	0.484602	1.3336	0.182336	0.586312
AC010150.2	0.0190959	0.266845	0.666199	0.400549	0.688752	NA
AC010196.1	0	NA	NA	NA	NA	NA
LINC00940	23.5109	4.63684	1.0641	4.35752	1.31547e-05	0.00201194
AC010207.1	0	NA	NA	NA	NA	NA
AC010209.1	0.0117317	0	0.658799	0	1	NA
AC010226.4	9.47685	0.128492	0.995584	0.129062	0.897309	0.983342
AC010235.1	0	NA	NA	NA	NA	NA
AC010247.1	0.125198	0	0.68164	0	1	NA
AC010295.1	0.0190959	0.266845	0.666199	0.400549	0.688752	NA
AC010297.1	0.0221016	0	0.662781	0	1	NA
AC010311.1	9.25036	1.36105	1.08685	1.25229	0.210466	0.621878
AC010319.1	0.0177631	0	0.662112	0	1	NA
AC010323.1	2.19571	0.0980891	1.08795	0.0901597	0.92816	0.989924
AC010327.1	9.53188	0.312901	0.844949	0.370319	0.711145	0.928004
AC010327.2	745.091	-0.303391	0.489593	-0.619679	0.535469	0.854921
AC010329.1	2.87378	-0.999356	1.06293	-0.940187	0.347122	0.746122
AC010336.1	391.525	-0.596722	0.442391	-1.34886	0.177383	0.58083
AC010368.1	0	NA	NA	NA	NA	NA
AC010368.2	0.0221016	0	0.662781	0	1	NA
AC010376.1	0	NA	NA	NA	NA	NA
AC010422.1	20.9457	-0.261111	0.764321	-0.341625	0.732633	0.93473
AC010423.1	7.42128	2.16067	1.05652	2.04509	0.0408461	0.297745
AC010441.1	1251.26	-0.566472	0.338331	-1.67431	0.0940694	0.440413
AC010455.1	0	NA	NA	NA	NA	NA
AC010458.1	0.0675882	0	0.676478	0	1	NA
AC010468.2	19.2145	0.917933	0.687111	1.33593	0.181572	0.585558
AC010504.2	1095.43	-0.0137638	0.348679	-0.0394742	0.968512	0.998679
AC010524.2	173.775	0.0625218	0.45008	0.138913	0.889519	0.981873
AC010524.4	605.497	-0.167837	0.385065	-0.435867	0.662933	0.910329
AC010525.2	0.610966	0.254841	1.02683	0.248183	0.803993	NA
AC010525.4	9.75702	0.23555	0.74119	0.317799	0.750637	0.943102
AC010525.6	40.9081	0.251792	0.847964	0.296937	0.766515	0.949763
AC010525.7	21.6326	0.0404145	0.961632	0.042027	0.966477	0.998497
AC010528.1	0	NA	NA	NA	NA	NA
AC010536.1	121.114	-0.444044	0.617497	-0.719102	0.472078	0.820819
AC010543.1	0	NA	NA	NA	NA	NA
AC010546.1	0	NA	NA	NA	NA	NA
AC010547.9	973.245	-0.090539	0.33499	-0.270274	0.78695	0.956725
AC010595.1	0.037615	-0.513189	0.671369	-0.764391	0.444634	NA
AC010609.1	0	NA	NA	NA	NA	NA
AC010641.1	19.1694	0.358996	0.966337	0.371502	0.710264	0.927618
AC010642.1	6565.14	-0.0435715	0.240929	-0.180848	0.856487	0.975364
AC010646.3	2369.15	-0.274771	0.446971	-0.614739	0.538727	0.856152
AC010649.1	119.441	-0.408702	0.518817	-0.787758	0.430838	0.79782
AC010723.1	0	NA	NA	NA	NA	NA
AC010723.2	0	NA	NA	NA	NA	NA
AC010724.1	326.45	-0.572074	0.602814	-0.949006	0.342618	0.743025
AC010729.1	3296.46	0.688059	0.654512	1.05126	0.293141	0.705157
AC010729.2	69.4365	0.169413	0.586755	0.288729	0.772789	0.951248
AC010729.3	0	NA	NA	NA	NA	NA
AC010731.2	194.091	-0.417901	0.625973	-0.667602	0.504388	0.837734
AC010731.3	0.574112	0.0816501	0.943076	0.0865785	0.931007	NA
AC010731.4	8.69873	0.221836	0.746381	0.297215	0.766302	0.949637
AC010733.4	205.856	0.365865	0.62507	0.585318	0.558334	0.865757
AC010739.1	0	NA	NA	NA	NA	NA
AC010744.1	0.0619664	0	0.674814	0	1	NA
AC010745.1	4.13888	1.74843	0.769438	2.27234	0.0230658	0.224396
AC010745.2	4.79541	-0.909639	1.019	-0.892682	0.372028	0.764623
AC010745.3	0.145675	0.270759	0.685678	0.394878	0.692933	NA
AC010745.4	3.39639	-0.110101	0.972681	-0.113193	0.909877	0.985848
AC010746.3	0.359291	-0.0346224	0.700989	-0.0493907	0.960608	NA
AC010754.1	0	NA	NA	NA	NA	NA
AC010760.1	1.57301	-0.544657	1.07868	-0.50493	0.613608	NA
AC010761.10	592.127	-0.780854	0.571833	-1.36553	0.172087	0.572966
AC010761.13	141.1	1.20461	0.674344	1.78635	0.0740434	0.396624
AC010761.14	19.1642	-0.447378	0.871784	-0.513175	0.607829	0.887439
AC010761.6	966.763	-0.61595	0.387128	-1.59108	0.111592	0.479118
AC010761.8	7067.99	-0.265941	0.411795	-0.64581	0.518402	0.845541
AC010761.9	925.53	0.239817	0.355299	0.674973	0.499693	0.835337
AC010874.1	0	NA	NA	NA	NA	NA
AC010877.1	61.2216	-0.0131687	0.574726	-0.0229131	0.98172	1
AC010880.1	83.4272	-0.0245128	0.681503	-0.0359687	0.971307	0.999139
AC010883.5	374.908	-0.335251	0.299854	-1.11804	0.263548	0.678183
AC010884.1	676.211	-0.217023	0.331824	-0.654032	0.513091	0.843199
AC010884.2	0.107292	-0.171273	0.682287	-0.251028	0.801792	NA
AC010887.1	0	NA	NA	NA	NA	NA
AC010890.1	28.1173	-0.236984	0.655668	-0.361439	0.717771	0.929309
AC010891.2	0.285582	0.326611	0.702678	0.464809	0.642068	NA
AC010894.3	16.9289	0.0259591	0.795994	0.0326122	0.973984	0.999478
AC010894.5	121.143	-0.0852705	0.537935	-0.158515	0.874051	0.978828
AC010907.2	5.67802	-0.733698	1.04321	-0.703309	0.481863	0.825924
AC010907.5	0.226923	0.176992	0.679949	0.260302	0.794631	NA
AC010928.1	0.0117317	0	0.658799	0	1	NA
AC010930.1	0	NA	NA	NA	NA	NA
AC010967.2	242.761	0.419568	0.575314	0.729284	0.465828	0.817212
AC010967.3	1.37137	-0.138478	1.04218	-0.132873	0.894294	NA
AC010969.1	4.00082	0.108615	1.00949	0.107594	0.914317	0.98734
AC010970.1	0	NA	NA	NA	NA	NA
AC010971.1	41.4567	-0.0798356	0.678879	-0.117599	0.906385	0.985338
AC010974.3	16.677	1.87998	0.746726	2.51763	0.0118147	0.156598
AC010975.1	10.0379	0.0759094	1.05835	0.0717245	0.942821	0.993782
AC010976.2	1166.89	0.144047	0.308715	0.466603	0.640784	0.902021
AC010980.2	55.0187	0.285235	0.930541	0.306527	NA	NA
AC010982.1	71.4214	0.560655	0.572333	0.979596	0.327286	0.731543
AC010982.2	6.98974	0	0.753083	0	1	1
AC010983.1	9.56571	-0.215421	1.09254	-0.197174	0.843691	0.971271
AC010987.5	235.4	0.83962	0.611778	1.37243	0.169931	0.570756
AC010987.6	35.877	1.9583	0.834421	2.3469	0.0189302	0.203419
AC010999.1	0.0190959	0.266845	0.666199	0.400549	0.688752	NA
AC011043.1	4826.9	-0.384207	0.311349	-1.23401	0.217199	0.628757
AC011073.1	1.76162	-0.417443	1.09173	-0.382367	0.702189	0.924375
AC011193.1	0	NA	NA	NA	NA	NA
AC011196.3	4.68249	0.02972	1.09194	0.0272176	0.978286	1
AC011239.1	28.4129	0.364017	0.746243	0.487799	0.625692	0.895732
AC011243.1	0.378889	0.0457157	0.700207	0.0652888	0.947944	NA
AC011247.3	15.6858	-0.156907	0.829169	-0.189234	0.84991	0.97261
AC011284.3	2.87897	-1.9962	1.08293	-1.84334	0.06528	0.374453
AC011286.1	0	NA	NA	NA	NA	NA
AC011288.2	30.2862	-1.33606	0.655454	-2.03838	0.0415121	0.300579
AC011290.4	69.8282	0.414275	0.497871	0.832094	0.405356	0.783789
AC011293.1	7.94071	-0.0731294	0.958509	-0.076295	0.939184	0.992372
AC011294.3	3.3824	-0.0756362	1.08108	-0.0699632	0.944223	0.994055
AC011298.1	0	NA	NA	NA	NA	NA
AC011298.2	0.649746	0.765028	0.893565	0.856152	0.391914	NA
AC011306.1	10.1008	-0.105413	0.876096	-0.120321	0.904229	0.985057
HIST1H3B	547.473	4.6243	1.07744	4.29195	1.77114e-05	0.00248314
AC011308.1	61.9633	0.465683	0.751905	0.619338	0.535694	0.85493
AC011313.1	0	NA	NA	NA	NA	NA
AC011322.1	186.743	-0.722939	0.84783	-0.852693	0.393829	0.777218
AC011343.1	118.871	1.25429	0.64009	1.95955	0.050048	0.330321
AC011357.1	0.0294948	0	0.667979	0	1	NA
AC011363.1	0	NA	NA	NA	NA	NA
AC011366.3	3.01758	0.431587	0.994235	0.43409	0.664223	0.910935
AC011379.1	2.21363	-0.147417	1.07383	-0.137282	0.890808	0.982074
AC011407.1	7.98743	0.0554817	0.755107	0.0734754	0.941428	0.993326
AC011410.1	1.5679	1.43554	1.08961	1.31747	0.187681	NA
AC011416.1	0.224005	-0.588448	0.679454	-0.86606	0.386457	NA
AC011431.2	0	NA	NA	NA	NA	NA
AC011450.1	0.875368	-0.560106	0.957178	-0.585164	0.558438	NA
AC011453.1	3.12207	-0.94618	1.05282	-0.898707	0.368809	0.761676
AC011456.1	0	NA	NA	NA	NA	NA
AC011465.1	2.3785	0.272706	0.947219	0.287902	0.773422	0.951521
AC011467.1	0	NA	NA	NA	NA	NA
HIST1H4D	189.649	4.60885	1.04992	4.38973	1.13494e-05	0.0017845
AC011477.1	0.522247	-0.0439583	0.959941	-0.0457927	0.963476	NA
AC011478.1	0	NA	NA	NA	NA	NA
AC011484.1	131.153	-0.831671	0.810245	-1.02644	0.304683	0.714811
AC011499.1	1.65459	-0.741663	1.08598	-0.68294	0.494645	NA
AC011500.1	14.6048	0.515869	0.722363	0.714142	0.475139	0.822473
AC011513.4	122.16	-0.3571	0.402478	-0.887254	0.374942	0.766426
AC011516.1	18.8131	0.709092	0.760696	0.932161	0.351253	0.749792
AC011516.2	15.2088	1.97773	0.853025	2.31849	0.0204228	0.211887
AC011518.1	16.452	1.96472	1.0589	1.85543	0.0635344	0.36981
AC011518.2	10.8729	0	0.756962	0	1	1
AC011523.2	90.5495	0.143439	0.487557	0.294199	0.768606	0.950077
AC011524.1	122.155	1.37215	0.663534	2.06794	0.0386456	0.289674
AC011524.2	0.0982807	-0.322538	0.682035	-0.472905	0.636281	NA
AC011524.3	1.66986	0.492056	1.00284	0.490664	0.623664	NA
AC011525.2	8.54309	-0.723014	1.07189	-0.674521	0.49998	0.835441
AC011525.4	8.46127	-0.659177	1.06654	-0.618051	0.536542	0.855214
AC011526.1	149.726	1.0227	0.564685	1.8111	0.0701257	0.386818
AC011530.4	3017.17	0.041427	0.409903	0.101065	0.919499	0.988416
AC011551.3	3172.02	0.118418	0.592527	0.199853	0.841596	0.971137
AC011558.5	5689.52	-0.243986	0.696714	-0.350195	0.726192	0.93205
AC011591.1	0	NA	NA	NA	NA	NA
AC011625.1	8.458	-0.477228	0.869174	-0.549059	0.582965	0.877224
AC011626.1	0	NA	NA	NA	NA	NA
AC011648.1	7.20463	-0.765784	1.06336	-0.720153	0.471431	0.820475
AC011652.1	0	NA	NA	NA	NA	NA
AC011652.2	0	NA	NA	NA	NA	NA
AC011718.2	102.18	2.11881	0.801069	2.64497	0.00816974	0.126973
AC011718.3	11.9526	2.84172	1.07128	2.65263	0.00798676	0.125328
AC011738.1	0.264826	0.132125	0.68615	0.192559	0.847304	NA
AC011738.4	38.4978	-0.477237	0.915788	-0.521122	0.602282	0.885433
AC011747.3	73.2342	-0.0238582	0.707789	-0.0337081	0.97311	0.999274
AC011747.4	68.7942	0.536747	0.66884	0.802504	0.422261	0.79295
AC011747.6	159.237	-0.0986769	0.569934	-0.173138	0.862543	0.976622
AC011747.7	205.888	0.237629	0.573391	0.414428	0.678561	0.915501
AC011748.1	0	NA	NA	NA	NA	NA
HIST1H2AI	578.68	4.5865	1.03523	4.43042	9.40498e-06	0.00156044
AC011753.5	123.756	-0.228813	0.579746	-0.394678	0.693081	0.920915
AC011754.1	33.9225	-0.941825	0.775121	-1.21507	0.22434	0.638427
AC011755.1	1.7784	2.20786	1.00831	2.18966	0.0285492	0.249967
AC011841.1	54.6901	-0.505708	0.829366	-0.609752	0.542026	0.857983
AC011841.10	0.036859	0.223156	0.672764	0.331701	0.740115	NA
AC011841.3	0.036859	0.223156	0.672764	0.331701	0.740115	NA
AC011841.4	0.340788	0	0.672011	0	1	NA
AC011841.5	0	NA	NA	NA	NA	NA
AC011841.6	0.0188075	-0.367988	0.664273	-0.553971	0.579598	NA
AC011841.7	0	NA	NA	NA	NA	NA
AC011841.8	0	NA	NA	NA	NA	NA
AC011841.9	2.60656	0	0.830382	0	1	1
AC011891.5	0.223488	-0.340473	0.691634	-0.492274	0.622526	NA
AC011893.3	9.32414	0.794417	0.785176	1.01177	0.311649	0.720266
AC011897.1	139.004	0.511394	0.861346	0.593715	0.552703	0.862921
AC011897.2	12.4798	-1.2116	0.977042	-1.24007	0.214951	0.626531
AC011899.10	14.3941	1.40924	1.09384	1.28835	0.197625	0.605446
AC011899.9	3.22791	-0.446214	1.06297	-0.419781	0.674646	0.913972
AC011901.2	32.7306	1.42976	0.744711	1.91988	0.0548731	0.345374
AC011994.1	0.21093	-0.160566	0.690763	-0.232447	0.816191	NA
AC011995.1	4.44507	0.895547	1.02906	0.87026	0.384159	0.771576
AC011995.3	0.0234634	0	0.66456	0	1	NA
AC011997.1	2720.57	-0.311628	0.20812	-1.49735	0.134302	0.517207
AC011998.1	729.833	0.0915424	0.312163	0.293252	0.76933	0.950167
AC012003.1	0	NA	NA	NA	NA	NA
AC012047.1	0	NA	NA	NA	NA	NA
AC012050.1	0.0190959	0.266845	0.666199	0.400549	0.688752	NA
AC012065.4	3.79031	1.17935	1.09285	1.07915	0.280521	0.694388
AC012065.7	14.3891	0.658947	0.865462	0.761381	0.446429	0.806463
AC012067.1	4.3381	-1.01553	1.0384	-0.977973	0.328088	0.732256
AC012074.2	103.467	0.823075	0.446793	1.84218	0.0654484	0.374908
AC012075.2	1.08993	0.414266	1.024	0.404556	0.685804	NA
AC012119.1	0	NA	NA	NA	NA	NA
AC012123.1	191.626	0.284768	0.649171	0.438664	0.660905	0.9092
AC012146.7	560.965	0.320661	0.429898	0.7459	0.455728	0.812005
AC012150.1	0	NA	NA	NA	NA	NA
AC012175.1	0.0188075	-0.367988	0.664273	-0.553971	0.579598	NA
AC012181.1	0.204001	0	0.672072	0	1	NA
AC012215.1	1264.83	-0.735505	0.385707	-1.9069	0.0565337	0.350451
AC012305.1	0	NA	NA	NA	NA	NA
AC012307.2	2.27877	-0.620947	1.05545	-0.588322	0.556316	0.86495
AC012307.3	2146.73	-0.0957504	0.403764	-0.237144	0.812545	0.964082
AC012309.5	328.237	0.0685774	0.397223	0.172642	0.862933	0.97676
AC012313.1	9.07885	-2.3115	0.953128	-2.42517	0.0153011	0.180397
AC012314.20	1.86393	-0.108294	1.09022	-0.0993319	0.920875	0.988445
AC012314.8	2070.96	0.0174002	0.469973	0.0370238	0.970466	0.999106
AC012317.1	69.1332	0.560884	0.419228	1.3379	0.18093	0.585404
AC012322.1	432.936	0.296247	0.544657	0.543914	0.5865	0.878615
AC012353.1	0	NA	NA	NA	NA	NA
AC012354.6	276.738	1.28201	1.05059	1.22027	NA	NA
AC012358.7	42.0036	0.580991	0.768145	0.756356	0.449436	0.807962
AC012358.8	482.785	-0.218806	0.31833	-0.687357	0.491857	0.831115
AC012360.1	63.5556	-0.267839	0.367561	-0.728691	0.466191	0.817239
AC012360.2	53.3503	0.925193	0.653766	1.41517	0.157018	0.550364
AC012360.4	32.0336	-0.284716	0.686727	-0.414598	0.678436	0.915501
AC012360.6	616.447	0.066192	0.374717	0.176645	0.859787	0.976164
AC012361.1	0	NA	NA	NA	NA	NA
AC012362.1	0.195358	0.22271	0.692428	0.321637	0.747728	NA
AC012363.13	5.71593	-0.274705	0.991959	-0.276931	0.781833	0.955353
AC012363.4	1209.53	0.0336193	0.336651	0.0998638	0.920452	0.988416
AC012368.1	16.0404	0.675014	0.760154	0.887996	0.374543	0.766426
AC012370.2	26.3472	-0.408836	0.749131	-0.545747	0.58524	0.878188
AC012370.3	6.3479	-0.617148	0.976292	-0.632135	0.527298	0.850393
AC012391.1	0.0543337	-0.253117	0.675365	-0.374785	0.707821	NA
AC012414.1	0.148809	0	0.681447	0	1	NA
AC012442.5	252.8	-0.0341985	0.237582	-0.143944	0.885545	0.981256
AC012442.6	14.9548	-0.620512	0.852049	-0.728258	0.466456	0.817464
AC012445.1	8.33207	1.83692	0.945443	1.94292	0.0520263	0.336995
AC012451.1	2.13475	-0.889569	1.08872	-0.817079	0.413883	0.788819
AC012456.3	1.17295	0.282719	1.05963	0.266808	0.789617	NA
AC012456.4	8.84876	-1.61687	1.03938	-1.55562	0.119799	0.49448
AC012457.2	48.5869	1.02135	0.731718	1.39583	0.162767	0.559287
AC012462.1	5.48406	-0.394538	1.01851	-0.387367	0.698485	0.92281
AC012462.2	16.078	-0.528496	0.750687	-0.704017	0.481422	0.825757
AC012462.3	12.4966	1.74424	0.968872	1.80027	0.0718173	0.390137
AC012467.1	0.130297	0	0.682675	0	1	NA
AC012485.1	0.121083	-0.236778	0.685181	-0.34557	0.729666	NA
AC012485.2	3.35228	-0.833922	1.02052	-0.817157	0.413839	0.788814
AC012487.2	1092.39	0.468504	0.652329	0.718202	0.472633	0.821191
AC012493.2	2.97482	1.60041	0.745931	2.14552	0.0319111	0.2629
AC012494.1	63.9766	-0.112016	0.677481	-0.165342	0.868675	0.97735
AC012499.1	33.0251	1.46626	0.735658	1.99313	0.046247	0.317247
AC012501.2	9935.61	-1.10752	0.678778	-1.63163	0.102757	0.46181
AC012506.1	0.190354	0.241686	0.690981	0.349773	0.726509	NA
AC012506.2	33.1486	2.04491	1.03834	1.96941	0.0489059	0.326117
AC012506.3	2.92219	0.516	1.08821	0.474174	0.635376	0.89937
AC012506.4	3.74783	1.4501	0.945922	1.533	0.125276	0.502247
AC012507.3	9.72489	0.0672194	0.919612	0.0730953	0.94173	0.993551
AC012507.4	8.20385	0.702584	1.08653	0.646628	0.517873	0.845355
AC012513.6	21.2644	0.805609	0.821301	0.980893	0.326645	0.731122
AC012531.23	1.54991	-0.0616938	0.909691	-0.0678184	0.94593	NA
AC012531.25	11.7021	0	0.758486	0	1	1
AC012564.1	2.8525	-0.321746	1.05965	-0.303633	0.761407	0.947619
AC012593.1	562.605	0.437318	0.462872	0.944793	0.344765	0.744428
AC012594.1	15.0508	-0.883737	0.979342	-0.902378	0.366856	0.760576
AC012603.1	0	NA	NA	NA	NA	NA
AC012613.2	113.584	0.849702	0.619678	1.3712	0.170313	0.571044
AC012627.1	0.230573	0.366397	0.697362	0.525404	0.599302	NA
AC012667.1	63.9921	0.674529	1.09083	0.618363	0.536336	0.85517
AC012668.1	25.9454	0.774987	0.850571	0.911138	0.362223	0.757245
AC012668.2	215.898	0.447378	0.539526	0.829207	0.406987	0.784893
AC012668.3	1.1942	-0.255398	0.99515	-0.256643	0.797455	NA
AC012671.1	0.0190959	0.266845	0.666199	0.400549	0.688752	NA
AC012671.3	0	NA	NA	NA	NA	NA
AC012671.4	0	NA	NA	NA	NA	NA
AC013248.2	10.527	1.8138	0.982853	1.84545	0.0649725	0.373514
AC013264.2	8.89881	0.989264	0.869702	1.13747	0.25534	0.671628
AC013268.1	0.295977	-0.0422348	0.697913	-0.0605158	0.951745	NA
AC013268.5	478.366	-0.498462	0.481193	-1.03589	0.300254	0.711858
AC013269.3	99.4274	0.800848	0.590143	1.35704	0.174768	0.577008
AC013269.4	58.3312	0.662994	0.61787	1.07303	0.283257	0.697005
AC013269.5	27.0322	0.42306	0.589504	0.717655	0.47297	0.821371
AC013271.3	240.172	0.591986	0.45541	1.2999	0.193636	0.599675
AC013275.1	0.0576279	0	0.674543	0	1	NA
AC013275.2	12.3825	-2.34381	0.918841	-2.55084	0.0107465	0.148683
AC013283.1	23.0604	0.447486	1.00865	0.44365	0.657296	0.907881
AC013394.2	2566.53	0.294391	0.559362	0.526299	0.598681	0.883805
AC013401.1	4.00988	0.196809	1.07306	0.183408	0.854478	0.974725
AC013401.2	0	NA	NA	NA	NA	NA
AC013402.1	0	NA	NA	NA	NA	NA
RN7SKP203	4742.63	4.58094	1.07474	4.26236	2.02281e-05	0.00268218
AC013402.3	0.0355262	0	0.668551	0	1	NA
AC013402.4	0	NA	NA	NA	NA	NA
AC013402.5	8.55492	1.17322	1.02162	1.1484	0.250805	0.66649
AC013406.1	0	NA	NA	NA	NA	NA
AC013436.6	29.0295	-0.146666	0.616247	-0.237998	0.811882	0.963799
AC013444.2	0	NA	NA	NA	NA	NA
AC013448.1	1.67609	0.729059	0.970281	0.75139	0.452418	NA
AC013448.2	0.935361	0.0870938	0.855488	0.101806	0.918911	NA
AC013449.1	2399.29	0.346097	0.701116	0.493637	0.621563	0.893641
AC013460.1	68.1851	0.50104	0.750122	0.667945	0.504169	0.837719
AC013463.2	309.002	0.431754	0.423466	1.01957	0.307932	0.717324
AC013468.1	10.2487	-1.7482	0.94632	-1.84736	0.0646945	0.372747
AC013469.1	69.4933	0.85227	0.470291	1.81222	0.0699525	0.386433
AC013472.3	115.051	0.137187	0.401698	0.341518	0.732713	0.934777
AC013472.4	282.654	0.352966	0.39943	0.883674	0.376872	0.767032
AC013476.1	4.3858	-0.0254143	0.990816	-0.0256499	0.979537	1
AC013477.1	0.240292	0.313007	0.695999	0.449724	0.65291	NA
AC013480.2	33.0906	-0.845786	0.586562	-1.44194	0.14932	0.539779
AC013489.1	14.6656	2.7965	1.0633	2.63003	0.00853774	0.130403
AC013558.1	1.66001	-1.51777	1.08725	-1.39597	0.162723	NA
AC013727.1	34.2114	-0.504162	0.866456	-0.581867	0.560656	0.866518
AC013727.2	12.3265	0.480703	1.05751	0.454561	0.649425	0.905057
AC013731.1	0.59236	-1.0792	1.01535	-1.06288	0.287835	NA
AC013733.3	2.98967	2.66741	1.0774	2.47579	0.0132943	0.166733
AC013733.4	8.20059	0.12879	1.07249	0.120084	0.904416	0.985057
AC013737.1	15.3615	-0.819304	0.735935	-1.11328	0.265587	0.680097
AC013751.1	0	NA	NA	NA	NA	NA
AC015600.1	0.0925056	-0.187896	0.680956	-0.27593	0.782602	NA
AC015660.1	0.0190959	0.266845	0.666199	0.400549	0.688752	NA
AC015688.3	1080.69	0.600419	0.29695	2.02195	0.0431813	0.307335
AC015691.13	1525.98	-0.0743457	0.325644	-0.228304	0.81941	0.965529
AC015818.3	62.8159	2.07118	0.805431	2.57151	0.0101255	0.14323
AC015820.1	0	NA	NA	NA	NA	NA
AC015849.12	1.07407	0.327923	0.976472	0.335825	0.737003	NA
AC015849.13	4816.51	-0.0885283	0.304149	-0.291069	0.770999	0.950831
AC015849.16	160.511	-0.255164	0.382158	-0.667692	0.50433	0.837734
AC015849.19	8488.9	-0.279855	0.211466	-1.32341	0.185701	0.589866
AC015849.2	152.169	0.373555	0.387261	0.964607	0.334742	0.736389
AC015884.1	6.73548	0.567931	0.978893	0.580177	0.561795	0.867008
AC015922.5	91.6362	0.181952	0.51643	0.352327	0.724593	0.931819
AC015922.6	41.8955	0.56377	0.662405	0.851096	0.394716	0.77817
AC015923.1	172.007	0.267309	0.47365	0.564359	0.57251	0.873027
AC015933.2	808.948	1.39823	0.757728	1.8453	0.0649942	0.373514
AC015936.3	33.6245	0.575428	0.675593	0.851738	0.39436	0.777763
AC015969.3	12.0322	0.782099	0.925109	0.845412	0.397881	0.780226
AC015971.1	0	NA	NA	NA	NA	NA
AC015971.2	821.607	0.605511	0.499899	1.21127	0.225794	0.64006
AC015977.6	0.135483	-0.273957	0.684438	-0.400266	0.68896	NA
AC015987.1	3497.41	0.853208	0.349742	2.43953	0.0147063	0.176617
AC015987.2	1721.75	0.969021	0.441109	2.19679	0.0280358	0.247331
AC015989.1	1.66934	-0.358607	1.08847	-0.32946	0.741808	NA
AC015989.2	1.01428	-1.11508	0.931023	-1.19769	0.231038	NA
AC016113.1	0	NA	NA	NA	NA	NA
AC016178.1	0	NA	NA	NA	NA	NA
AC016178.2	0	NA	NA	NA	NA	NA
AC016194.1	0	NA	NA	NA	NA	NA
AC016251.1	0	NA	NA	NA	NA	NA
AC016292.1	33.154	-0.730749	0.658956	-1.10895	0.267452	0.681737
AC016405.2	0.0643726	-0.229853	0.677423	-0.339305	0.73438	NA
AC016543.1	0.0177631	0	0.662112	0	1	NA
AC016553.1	0	NA	NA	NA	NA	NA
AC016559.1	0.205696	0.300108	0.718803	0.417511	0.676305	NA
AC016575.1	0	NA	NA	NA	NA	NA
AC016582.2	663.479	-0.0247074	0.203265	-0.121553	0.903253	0.984897
AC016586.1	16.4762	-0.693191	0.886063	-0.782327	0.434022	0.799868
AC016597.1	0	NA	NA	NA	NA	NA
AC016626.2	118.815	1.2996	0.671832	1.93442	0.0530619	0.340436
RP11-753D20.1	16.9825	4.51045	1.08948	4.14	3.47299e-05	0.00383144
AC016629.8	1974.76	-0.145183	0.367834	-0.394698	0.693066	0.920915
AC016644.1	158.042	0.595505	0.424796	1.40186	0.160957	0.556617
AC016670.1	0	NA	NA	NA	NA	NA
AC016682.1	270.422	0.688015	0.584781	1.17654	0.239381	0.654556
AC016683.5	5.81708	2.25443	1.01639	2.21807	0.0265498	0.240593
AC016683.6	250.116	1.22559	0.755026	1.62324	0.104538	0.465915
AC016697.3	2.85219	1.4238	1.05739	1.34652	0.178136	0.58199
AC016700.2	36.5116	0.363882	0.626506	0.580812	0.561367	0.866916
AC016700.3	254.639	-0.00458165	0.625304	-0.00732708	0.994154	1
AC016700.5	132.015	0.583206	0.783401	0.744455	0.456601	0.812476
AC016706.1	0	NA	NA	NA	NA	NA
AC016710.1	0.180432	-0.230162	0.711958	-0.32328	0.746483	NA
AC016716.2	22.1637	2.25494	0.973827	2.31555	0.0205831	0.212722
AC016722.1	4.74378	-1.13401	1.04948	-1.08055	0.2799	0.6936
AC016722.2	73.029	0.796515	0.516785	1.54129	0.123247	0.498498
AC016722.3	1.96765	-1.33558	1.01221	-1.31947	0.187012	0.592014
AC016722.4	5254.29	-0.156902	0.353772	-0.443511	0.657396	0.907947
AC016723.4	1519.8	0.228643	0.547359	0.417719	0.676152	0.91462
AC016725.4	1192.12	0.359061	0.323601	1.10958	0.267181	0.681533
AC016727.1	0.0177631	0	0.662112	0	1	NA
AC016730.1	266.423	0.797617	0.427643	1.86515	0.0621606	0.366045
AC016735.1	14.1244	-1.24255	0.995493	-1.24818	0.211967	0.623691
AC016735.2	21.4667	1.42957	0.703953	2.03078	0.0422772	0.303683
AC016735.3	4.1099	-0.337901	0.995377	-0.33947	0.734255	0.935346
AC016738.3	30.5763	1.37412	0.702317	1.95655	0.0504	0.331122
AC016738.4	68.0131	-0.198912	0.584198	-0.340486	0.73349	0.935136
AC016745.1	2.72552	1.46734	1.09169	1.3441	0.178916	0.583074
AC016745.3	3.04958	0.192853	1.08535	0.177688	0.858968	0.976164
AC016747.3	284.05	-0.178338	0.47672	-0.374094	0.708335	0.926746
AC016751.2	0.406412	-0.0642636	0.811828	-0.0791591	0.936906	NA
AC016751.3	26.0229	0.22889	0.597899	0.382823	0.701851	0.924338
AC016752.1	0	NA	NA	NA	NA	NA
AC016757.3	53.3922	-1.45584	0.75595	-1.92584	0.0541244	0.343619
AC016764.1	0	NA	NA	NA	NA	NA
AC016768.1	90.5928	1.28096	0.794156	1.61299	0.106747	0.470628
AC016821.1	0.548712	-0.662239	0.93574	-0.707717	0.479121	NA
AC016831.7	204.369	0.507132	0.408678	1.24091	0.21464	0.626222
AC016885.1	0.105309	0.161779	0.682469	0.23705	0.812618	NA
AC016903.1	0.0442033	0	0.669461	0	1	NA
AC016903.2	21.4877	1.45371	0.839172	1.73232	0.083217	0.416369
AC016907.1	0	NA	NA	NA	NA	NA
AC016907.3	205.177	0.284252	0.495439	0.573736	0.566146	0.869266
AC016909.1	11.5155	0.393636	0.885407	0.444582	0.656622	0.90785
AC016910.1	364.596	0.422404	0.282534	1.49505	0.1349	0.518283
AC016912.3	1.96588	-1.47489	1.07764	-1.36863	0.171115	0.572245
AC016970.1	0	NA	NA	NA	NA	NA
AC016994.2	20.5321	-1.11047	0.850086	-1.30631	0.191449	0.597465
AC016995.3	69624.2	0.254123	0.461475	0.550675	0.581857	0.876599
AC016999.2	86.7787	-0.218661	0.65007	-0.336366	0.736595	0.936766
CTD-2308B18.4	6.51774	4.50047	1.0813	4.16208	3.15357e-05	0.00363395
AC017002.2	7.98955	1.68219	1.09272	1.53945	0.123695	0.49917
AC017002.4	13.8152	0.505438	0.820535	0.615985	0.537904	0.855813
AC017006.2	0.316691	0.136868	0.687709	0.19902	0.842247	NA
AC017006.3	2.68985	1.56387	1.09266	1.43125	0.152358	0.544605
AC017020.1	0	NA	NA	NA	NA	NA
AC017028.1	3.08394	-1.20866	1.08934	-1.10953	0.267203	0.681537
AC017028.10	9.34018	0.515149	1.0884	0.473309	0.635993	0.899797
AC017028.2	9.25264	0.548035	1.0891	0.503199	0.614824	0.889636
AC017028.3	1.15117	0.0146157	0.936314	0.0156099	0.987546	NA
AC017028.4	3.10182	-0.498903	1.05886	-0.47117	0.637519	0.900558
AC017028.5	0.43471	-0.477607	0.816944	-0.584627	0.558799	NA
AC017028.6	9.16586	0.445409	1.08886	0.409061	0.682495	0.916968
AC017028.7	1.08914	-0.0731837	1.03899	-0.0704377	0.943845	NA
AC017028.8	1.0175	-0.0268814	1.03574	-0.0259538	0.979294	NA
AC017028.9	0.26192	-0.381383	0.778614	-0.489823	0.624259	NA
AC017048.1	7.65009	-0.483443	1.07449	-0.449926	0.652764	0.906525
AC017048.2	4.26762	0.517969	0.929725	0.557121	0.577445	0.874579
AC017048.3	32.0038	-0.991287	0.654814	-1.51385	0.130065	0.511236
AC017048.4	22.1797	0.0161634	0.759273	0.021288	0.983016	1
AC017053.1	13.1972	-0.147791	0.823715	-0.17942	0.857608	0.975784
AC017060.1	82.5638	-0.84454	0.719003	-1.1746	0.240155	0.655448
AC017074.1	14.4898	-0.915378	0.771162	-1.18701	0.235223	0.650032
AC017074.2	125.044	0.230713	0.410359	0.562222	0.573965	0.873801
AC017076.5	14.8665	1.07609	0.876941	1.2271	0.219786	0.632353
AC017081.1	46.7821	-0.114929	0.413927	-0.277656	0.781277	0.955105
AC017083.1	0.21945	0.135731	0.690302	0.196626	0.844121	NA
AC017083.3	0.0499235	0.398613	0.676584	0.589155	0.555757	NA
AC017084.1	0.0381918	0.441479	0.673514	0.655485	0.512155	NA
AC017099.3	334.12	0.303764	0.615032	0.493899	0.621377	0.893641
AC017101.10	5057.34	1.35608	0.795164	1.70541	0.0881172	0.428216
AC017104.1	2.73954	-1.63363	1.06953	-1.52742	0.126655	0.505121
AC017104.2	18.1196	0.190232	0.94551	0.201195	0.840546	0.970813
AC017104.6	54.2361	-0.526611	0.760362	-0.692579	0.488574	0.82857
AC017116.11	140.218	0.660295	0.599091	1.10216	0.270391	0.684525
AC018359.1	837.423	0.675785	0.491446	1.37509	0.169102	0.569198
AC018359.3	5.03026	-0.759387	1.08861	-0.697577	0.485442	0.827915
AC018445.1	0.351606	0.19443	0.705156	0.275726	0.782758	NA
AC018450.1	0.0177631	0	0.662112	0	1	NA
AC018462.2	7427.43	0.578271	0.414933	1.39365	0.163424	0.560024
AC018464.3	80.3675	1.07044	0.695595	1.53889	0.123832	0.499376
AC018470.1	16.6927	1.45383	0.917126	1.5852	0.112922	0.481204
AC018470.4	6.50513	-0.577479	0.980633	-0.588884	0.555939	0.86483
AC018495.3	0.12944	0	0.672862	0	1	NA
AC018506.1	1.27763	0.850889	1.09457	0.777376	0.436937	NA
AC018512.1	6.29935	-0.802651	1.00856	-0.795841	0.426125	0.795284
AC018607.1	0.129351	0.152051	0.684158	0.222245	0.824123	NA
AC018618.1	0.0177631	0	0.662112	0	1	NA
AC018628.1	0	NA	NA	NA	NA	NA
AC018630.1	8.67127	1.54491	0.964915	1.60108	0.109359	0.475314
AC018635.1	0.454486	-0.335259	0.755212	-0.443927	NA	NA
AC018643.4	2.63018	0.964489	1.0944	0.881297	0.378157	0.767499
AC018647.3	23.6541	0.82359	0.752622	1.09429	0.273826	0.688463
AC018685.1	13.0415	1.13892	0.957937	1.18893	0.234468	0.64944
AC018685.2	0	NA	NA	NA	NA	NA
AC018690.1	0	NA	NA	NA	NA	NA
AC018692.2	23.5788	1.53992	0.888075	1.734	0.0829188	0.415671
AC018693.6	114.258	0.19852	0.434424	0.456974	0.64769	0.904391
AC018705.5	7.81783	0.745358	1.00524	0.741474	0.458406	0.813232
AC018717.1	307.487	0.662051	0.560563	1.18105	0.237584	0.652344
AC018730.1	169.682	1.1656	0.691573	1.68543	0.0919065	0.435483
AC018730.3	19.0937	0.490428	1.09089	0.449567	0.653023	0.90662
AC018730.4	4.61436	0.583651	1.09136	0.534792	0.592793	0.881956
AC018731.3	70.5741	0.32766	0.602072	0.544222	0.586289	0.878552
AC018737.1	167.913	-1.05496	0.45234	-2.33224	0.0196881	0.207535
AC018737.3	9.92151	1.2334	0.817692	1.5084	0.131453	0.513841
AC018742.1	3.70081	-1.53142	0.987341	-1.55105	0.120889	0.495597
AC018755.1	76.9924	-0.193422	0.4835	-0.400047	0.689122	0.919628
AC018755.16	47.7112	0.280264	0.569751	0.491905	0.622786	0.894259
AC018755.17	2.59583	0.146859	1.05179	0.139628	0.888954	0.981789
AC018766.4	1960.38	-0.258638	0.40653	-0.63621	0.524639	0.849421
AC018766.5	4910.52	0.210202	0.392401	0.535682	0.592178	0.881533
AC018766.6	1576.42	-0.0109257	0.562211	-0.0194335	0.984495	1
AC018767.1	0	NA	NA	NA	NA	NA
AC018799.1	162.138	0.589312	0.474254	1.24261	0.214013	0.62591
AC018804.1	17.8992	0.532695	0.760473	0.700479	0.483628	0.826823
AC018804.3	15.7354	0.343277	0.912425	0.376225	0.706749	0.92586
AC018804.7	83.7619	0.516098	0.730263	0.706728	0.479735	0.824945
AC018816.3	239.973	-0.186981	0.389171	-0.48046	0.630901	0.898245
AC018832.1	31.9209	1.68559	0.752693	2.23942	0.0251287	0.235852
AC018865.8	2559.71	0.0125425	0.701514	0.0178792	0.985735	1
AC018866.1	0.914724	-0.64951	1.05	-0.618584	0.536191	NA
AC018867.1	339.186	-0.00712364	0.763688	-0.00932795	0.992557	1
AC018867.2	222.592	-1.09346	0.717391	-1.52422	0.127455	0.506453
AC018878.3	17.2344	-0.589113	0.897492	-0.656399	0.511567	0.842341
RNU6-897P	6.30677	4.48019	1.0867	4.12273	3.74408e-05	0.00405083
AC018890.6	35530.9	0.81037	0.369853	2.19106	0.0284473	0.249399
AC019046.1	0	NA	NA	NA	NA	NA
AC019048.1	67.7634	0.694138	0.438271	1.58381	0.113236	0.481935
AC019051.1	0	NA	NA	NA	NA	NA
AC019055.1	0.311146	-0.110119	0.700427	-0.157217	0.875074	NA
AC019064.1	0.0355262	0	0.668551	0	1	NA
AC019068.2	18.6947	-0.436653	1.00336	-0.43519	0.663425	0.910508
AC019100.3	225.981	1.16295	0.524917	2.21549	0.0267268	0.241412
AC019117.1	1193.49	-1.33333	0.799585	-1.66753	0.0954095	0.443785
AC019117.2	32.9212	1.17769	0.853021	1.38061	0.167398	0.566692
AC019118.2	422.874	0.930707	0.470674	1.97739	0.0479974	0.322745
AC019118.3	0.701416	0.174189	0.883056	0.197257	0.843626	NA
RN7SKP71	5599.54	4.47504	1.08238	4.13445	3.55812e-05	0.00388976
AC019131.1	0.116564	0	0.682181	0	1	NA
AC019171.1	10.007	0.994271	1.00839	0.986003	0.324132	0.729542
AC019172.2	0.714499	0.918487	0.995313	0.922813	0.356105	NA
AC019173.1	195.749	0.509379	0.757295	0.67263	0.501183	0.835942
AC019181.2	30.4724	-0.817439	0.803957	-1.01677	0.309263	0.718304
AC019185.4	160.75	0.685825	0.628462	1.09127	0.275152	0.689796
AC019186.1	48.7244	0.211067	0.498115	0.423732	0.671762	0.913078
AC019198.1	0.0190959	0.266845	0.666199	0.400549	0.688752	NA
AC019201.1	0	NA	NA	NA	NA	NA
AC019205.1	3.20158	-0.676742	1.07367	-0.630307	0.528494	0.85139
AC019205.2	3.31104	-0.145982	1.0195	-0.14319	0.88614	0.981313
AC019206.1	3.12652	-1.41176	1.08775	-1.29787	0.194331	0.600886
AC019221.4	272.556	0.887566	0.464604	1.91037	0.0560853	0.348993
HIST1H3A	94.1446	4.46289	1.02962	4.33448	1.46103e-05	0.00216932
AC019319.1	83.0045	0.567348	0.45563	1.2452	0.21306	0.624676
AC019322.1	3.15978	-1.47509	1.08384	-1.36098	0.17352	0.575407
AC019330.1	460.244	0.54779	0.476147	1.15046	0.249953	0.665797
AC019330.2	7.44432	-0.981816	1.08967	-0.901021	0.367577	0.7609
AC019349.5	0.716531	0.421315	0.948516	0.444184	0.65691	NA
AC020571.3	13.3736	-0.206826	1.06342	-0.194493	0.84579	0.97182
AC020594.5	67.5515	-0.450099	0.455394	-0.988373	0.32297	0.728724
AC020595.1	0	NA	NA	NA	NA	NA
AC020601.1	42.0532	0.189135	0.697127	0.271306	0.786155	0.956589
AC020606.1	1.33505	0.0146481	1.09348	0.0133959	0.989312	NA
AC020626.1	0	NA	NA	NA	NA	NA
AC020629.1	20.672	0.250959	0.685497	0.366098	0.714292	0.928422
AC020636.1	0	NA	NA	NA	NA	NA
AC020703.1	1.05979	-0.309042	1.08565	-0.284661	0.775904	NA
AC020743.2	1.58914	-1.51105	1.08448	-1.39335	0.163514	NA
AC020743.3	0	NA	NA	NA	NA	NA
AC020743.4	0.776638	0	0.700489	0	1	NA
AC020892.1	4.8448	0.308075	0.994719	0.309711	0.756781	0.945462
AC020895.1	0	NA	NA	NA	NA	NA
AC020900.1	0	NA	NA	NA	NA	NA
AC020900.2	4.0908	1.00933	0.960113	1.05126	0.293137	0.705157
AC020907.1	114.18	-0.796099	0.981172	-0.811375	0.41715	0.790552
AC020910.1	2.94797	1.10078	1.08432	1.01518	0.310022	0.718837
AC020915.1	36.5936	-0.4572	0.669155	-0.68325	0.494449	0.832443
AC020922.1	1581.39	-0.692775	0.466856	-1.48391	0.137832	0.521946
AC020934.1	4.69075	-0.235391	0.97701	-0.24093	0.809609	0.962761
AC020952.1	0.306888	-0.558666	0.693277	-0.805833	0.420339	NA
AC020956.3	11.7955	0.204323	0.787854	0.259341	0.795372	0.959638
AC021016.6	14.1122	-1.12993	0.79485	-1.42157	0.155152	0.547802
AC021016.8	4038.68	-0.172572	0.657663	-0.262402	0.793012	0.959107
AC021021.2	26.651	-0.301956	0.747507	-0.403952	0.686248	0.918565
AC021052.1	3.1386	0.128956	1.04161	0.123805	0.90147	0.98424
AC021078.1	0	NA	NA	NA	NA	NA
AC021188.4	114.687	-0.893537	0.522057	-1.71157	0.0869756	0.425495
AC021205.1	120.165	-0.590343	0.961328	-0.614091	0.539155	0.856452
AC021218.2	9.03155	0	0.755748	0	1	1
AC021224.1	70863.4	-0.00922221	0.354014	-0.0260504	0.979217	1
AC021613.1	0	NA	NA	NA	NA	NA
AC021654.1	0.0190959	0.266845	0.666199	0.400549	0.688752	NA
AC021660.1	0.0177631	0	0.662112	0	1	NA
AC021749.1	0	NA	NA	NA	NA	NA
AC021760.1	0	NA	NA	NA	NA	NA
AC021818.1	0.037615	-0.513189	0.671369	-0.764391	0.444634	NA
AC021860.1	383.451	0.318664	0.502295	0.634416	0.525809	0.850103
AC021887.1	0	NA	NA	NA	NA	NA
AC022007.5	208.076	-0.123871	0.340008	-0.364318	0.715621	0.928684
AC022021.1	0	NA	NA	NA	NA	NA
AC022120.1	0	NA	NA	NA	NA	NA
AC022142.1	0	NA	NA	NA	NA	NA
AC022153.1	100.193	1.04236	0.656576	1.58757	0.112384	0.480647
AC022154.7	352.004	0.488352	0.414821	1.17726	0.239092	0.654283
AC022173.2	10.583	-0.319702	1.00729	-0.317387	0.75095	0.943102
AC022182.1	4577.76	-0.268547	0.459453	-0.584494	0.558888	0.865933
AC022182.3	6.36681	1.383	0.838131	1.6501	0.0989232	0.451637
AC022201.4	36.2753	1.2928	0.671617	1.9249	0.0542418	0.344039
AC022201.5	492.374	0.29503	0.642912	0.458897	0.646308	0.903942
AC022210.1	0	NA	NA	NA	NA	NA
AC022311.1	347.93	0.267304	0.443941	0.602116	0.547097	0.861015
AC022400.2	204.152	-0.467287	0.910583	-0.513174	0.60783	0.887439
AC022431.2	137.251	1.09604	0.675961	1.62146	0.104919	0.46656
AC022431.3	2.9266	0.0493935	1.01444	0.0486902	0.961166	0.997192
AC022486.1	52.7215	0.325838	0.598681	0.544261	0.586262	0.878552
AC022498.1	9.2191	-0.0655752	0.95395	-0.0687408	0.945196	0.994055
FCRL6	28.2181	4.45815	1.07518	4.14643	3.37702e-05	0.00375392
AC022537.1	0.135664	0	0.68286	0	1	NA
AC022538.1	0.666932	-0.224945	0.900526	-0.249793	0.802748	NA
AC022596.2	8.45994	0.977124	1.06393	0.918408	0.358405	0.75489
AC022596.6	9.92241	0.436639	1.08463	0.402567	0.687266	0.918747
AC022616.1	0	NA	NA	NA	NA	NA
AC022681.1	10.3121	1.36796	0.958223	1.4276	0.153407	0.54588
AC022716.1	0	NA	NA	NA	NA	NA
AC022816.2	80.2944	-0.477788	0.513031	-0.931304	0.351696	0.750176
AC022819.1	663.468	-0.849171	0.707359	-1.20048	0.229952	0.644625
AC022819.2	0.0616552	0.370662	0.678572	0.546238	0.584902	NA
AC022819.3	25.435	0.144313	0.675185	0.213738	0.830751	0.968497
AC022861.1	0	NA	NA	NA	NA	NA
AC022872.1	0.0632991	0.19663	0.676837	0.290513	0.771424	NA
AC022909.1	0	NA	NA	NA	NA	NA
AC023050.1	0	NA	NA	NA	NA	NA
AC023085.1	0.600402	-0.100427	1.04332	-0.0962568	0.923317	NA
AC023115.1	583.515	0.179299	0.580542	0.308847	0.757438	0.945792
AC023115.2	615.405	0.24643	0.582045	0.423387	0.672013	0.913078
AC023115.4	7.02023	-0.305255	1.00593	-0.303456	0.761542	0.947682
AC023128.1	4.02291	-0.969897	1.01432	-0.956207	0.338968	0.740286
AC023137.2	0.731878	0.38388	0.886851	0.432857	0.665119	NA
AC023157.1	0.17752	0.137647	0.686895	0.20039	0.841176	NA
AC023158.1	0.663394	-0.624774	0.730635	-0.855111	NA	NA
AC023237.1	4.64256	-0.841459	0.893397	-0.941864	0.346262	0.745067
AC007557.2	6.21926	4.4308	1.06407	4.164	3.12717e-05	0.00362837
AC023385.1	0	NA	NA	NA	NA	NA
AC023469.1	73.3817	0.585019	0.627751	0.931928	0.351374	0.749949
AC023469.2	21.692	0.583696	0.734117	0.795099	0.426556	0.795369
AC023481.1	0.485773	-0.0104387	0.75062	-0.0139067	0.988904	NA
AC023490.1	209.438	-0.413899	0.618375	-0.669334	0.503283	0.837137
AC023490.2	27.8086	-0.125932	0.951484	-0.132353	0.894705	0.982668
AC023513.1	0	NA	NA	NA	NA	NA
AC023590.1	20.9212	0.240798	0.691433	0.348259	0.727646	0.932707
AC023593.1	0.582134	0.382933	0.972703	0.393679	0.693818	NA
AC023632.1	3.89319	-0.22665	0.964257	-0.235051	0.814169	0.964164
AC023669.1	41.8961	-0.0350575	0.692228	-0.0506444	0.959609	0.996879
AC023672.2	8.16897	0.852114	1.07826	0.79027	0.42937	0.796693
AC023798.1	0	NA	NA	NA	NA	NA
AC023818.1	0	NA	NA	NA	NA	NA
AC023824.1	0	NA	NA	NA	NA	NA
AC023992.1	0	NA	NA	NA	NA	NA
AC024028.1	13.5752	-0.764255	0.881924	-0.866578	0.386174	0.773256
AC024082.1	0.0190959	0.266845	0.666199	0.400549	0.688752	NA
AC024084.1	129.922	0.437366	0.70363	0.621586	0.534214	0.854604
AC024132.1	20.6274	0.651352	0.8827	0.737908	0.46057	0.814698
AC024149.1	0.0117317	0	0.658799	0	1	NA
AC024158.1	1.67439	-0.460906	1.08569	-0.42453	0.671179	NA
AC024198.1	0	NA	NA	NA	NA	NA
AC024257.1	0.494169	-0.361392	0.8713	-0.414773	0.678308	NA
AC024475.1	0.332522	0.0353128	0.809561	0.0436197	0.965208	NA
RNU2-56P	99.7881	4.41136	1.09159	4.04121	5.3175e-05	0.00524702
AC024560.3	1753.5	-0.0591387	0.394287	-0.149989	0.880773	0.980052
AC024568.1	0.0606657	0	0.675118	0	1	NA
AC024569.1	0.558759	-0.70656	0.885882	-0.797578	0.425115	NA
AC024580.1	499.57	0.0950536	0.898029	0.105847	0.915704	0.9879
AC024590.1	0.337408	-0.515982	0.690126	-0.747663	0.454663	NA
AC024592.12	6936.89	0.37745	0.591509	0.638113	0.5234	0.84851
AC024592.9	1118.8	-0.960726	0.43755	-2.19569	0.028114	0.247833
AC024610.1	0.0221016	0	0.662781	0	1	NA
AC024619.2	6.28442	-0.0894923	0.866507	-0.103279	0.917741	0.988133
AC024704.2	12.5942	0.475197	0.863539	0.550291	0.58212	0.876736
AC024896.1	10.967	-1.05918	0.983442	-1.07702	0.281473	0.695404
AC024908.1	0	NA	NA	NA	NA	NA
AC024940.1	53.5023	-1.12892	0.844404	-1.33695	0.18124	0.585404
AC024996.1	0	NA	NA	NA	NA	NA
AC025016.1	4.7838	-1.11849	0.976465	-1.14545	0.252022	0.667875
AC025165.1	3.44113	1.56273	0.987923	1.58183	0.113688	0.482759
AC025165.8	1047.28	-0.443475	0.409758	-1.08229	0.279126	0.693035
AC025166.1	2.6747	0.253017	1.04757	0.241528	0.809146	0.962654
AC025171.1	14.77	0.187341	0.983654	0.190454	0.848953	0.972479
AC025175.1	0	NA	NA	NA	NA	NA
AC025262.1	68.7362	-0.206889	0.573701	-0.360622	0.718382	0.929328
AC025263.3	1350.24	-0.108701	0.319287	-0.340448	0.733519	0.935136
AC025278.1	7.3701	1.18364	0.91497	1.29364	0.195791	0.602618
AC025280.1	1.64887	-0.142278	1.08606	-0.131003	0.895773	NA
AC025284.1	0.0117317	0	0.658799	0	1	NA
AC025287.1	6.62537	-0.507716	0.800995	-0.633857	0.526174	0.850103
AC025300.1	1.83405	0.295464	1.09358	0.270181	0.787021	0.956777
AC025335.1	149.064	0.587516	0.429325	1.36846	0.171167	0.572245
AC025426.1	0.0117317	0	0.658799	0	1	NA
AC025442.3	332.351	0.70766	0.595149	1.18905	0.234421	0.64944
AC025458.1	2.47935	0.35057	1.04145	0.336616	0.736407	0.936632
AC025470.1	0.0867825	0.461944	0.682235	0.677104	0.49834	NA
AC025594.1	0.808571	-0.888149	1.06289	-0.835597	0.403381	NA
AC025627.7	101.023	1.29061	0.503288	2.56435	0.010337	0.145107
AC025627.9	6.01513	1.45125	1.09347	1.32719	0.184446	0.588434
AC025674.1	0.217947	-0.0417103	0.695876	-0.0599393	0.952204	NA
AC025678.1	2.24565	-0.749653	1.07747	-0.69575	0.486585	0.828161
AC025811.3	0.0710525	0	0.675216	0	1	NA
AC025918.2	1984.46	-0.625644	0.686292	-0.911629	0.361964	0.757107
AC026150.1	8.24887	-1.9032	1.00669	-1.89055	0.0586839	0.356512
AC026150.2	4.51762	-1.74652	0.984954	-1.77319	0.0761965	0.40165
AC026150.5	195.974	0.597696	0.511137	1.16935	0.242264	0.657677
AC026150.8	47.6305	-0.756065	0.739424	-1.02251	0.306542	0.716226
AC026166.1	0.369706	0.481287	0.856655	0.561822	0.574238	NA
AC026167.1	683.936	0.485225	0.459601	1.05575	0.29108	0.704042
AC026188.1	248.221	0.46295	0.467589	0.99008	0.322135	0.727567
AC026202.1	95.2925	-0.156832	1.06985	-0.146593	0.883453	0.980715
AC026202.3	1203.38	0.568332	0.303781	1.87086	0.0613643	0.364184
AC026202.5	0.0355262	0	0.668551	0	1	NA
AC026241.1	0	NA	NA	NA	NA	NA
AC026310.1	92.4071	0.556533	0.551698	1.00876	0.313088	0.72159
AC026318.1	3.59171	1.63172	1.08878	1.49867	0.133959	0.516907
AC026320.1	0	NA	NA	NA	NA	NA
AC026357.1	0	NA	NA	NA	NA	NA
AC026366.1	0.0234634	0	0.66456	0	1	NA
AC026369.1	0.540119	0.185739	0.863534	0.215092	0.829696	NA
AC026407.1	77.3351	-0.6168	0.744877	-0.828056	0.407639	0.785086
AC026461.1	0.37334	-0.0528822	0.917269	-0.0576518	0.954026	NA
CD1E	5.27078	4.38888	1.05488	4.16056	3.17463e-05	0.00363539
AC026495.1	0	NA	NA	NA	NA	NA
AC026512.1	63.8789	0.608551	0.594965	1.02283	0.306386	0.716174
AC026700.1	0.0177631	0	0.662112	0	1	NA
AC026703.1	7.2613	1.76861	1.08443	1.63091	0.10291	0.462251
AC026703.2	0	NA	NA	NA	NA	NA
AC026740.1	105.968	-0.787888	0.808142	-0.974938	0.329591	0.733083
AC026781.1	0	NA	NA	NA	NA	NA
AC026797.1	0	NA	NA	NA	NA	NA
AC026806.2	61.3648	-1.01256	0.766845	-1.32042	0.186694	0.591466
AC026877.1	0	NA	NA	NA	NA	NA
AC026904.1	0.235687	0	0.685549	0	1	NA
AC026956.1	83.7608	0.0786809	0.894277	0.0879827	0.92989	0.990161
AC026992.1	0.362889	0	0.677425	0	1	NA
AC027119.1	199.909	0.955572	0.635485	1.50369	0.132661	0.515462
AC027228.1	7.31935	1.00743	1.06136	0.949188	0.342525	0.743025
AC027238.1	0	NA	NA	NA	NA	NA
AC027269.2	22.6832	0.473734	0.682162	0.69446	0.487394	0.828268
AC027281.1	0.0941467	0.579574	0.682752	0.84888	0.395948	NA
AC027288.1	0.0308276	0.234415	0.67106	0.349321	0.726849	NA
AC027288.2	6.48974	0	0.752282	0	1	1
AC027307.1	369.253	0.822518	0.654643	1.25644	0.208958	0.620511
AC027307.2	10.6526	-1.02505	0.881417	-1.16295	0.244849	0.660872
AC027307.3	54.0771	-1.43391	0.702015	-2.04256	0.0410959	0.298982
AC027309.1	0	NA	NA	NA	NA	NA
AC027319.1	0	NA	NA	NA	NA	NA
AC027319.2	0	NA	NA	NA	NA	NA
AC027320.1	0.368992	-0.476353	0.790079	-0.602918	0.546563	NA
AC027348.1	1.40752	0.718715	1.061	0.677393	0.498157	NA
AC027601.1	830.387	0.130262	0.559175	0.232955	0.815797	0.964407
AC027612.2	0.0862071	0	0.678583	0	1	NA
AC027612.3	202.661	1.00643	0.486171	2.07011	0.0384418	0.288614
RP11-236J17.6	7.83921	4.38625	1.08441	4.04484	5.23578e-05	0.00519686
AC027763.2	627.073	-0.0210713	0.262615	-0.0802367	0.936049	0.9913
AC027806.1	0.222808	-0.208026	0.679289	-0.306241	0.759422	NA
AC027807.1	0.0188075	-0.367988	0.664273	-0.553971	0.579598	NA
AC027811.1	0.18724	0.288721	0.694288	0.415851	0.677519	NA
AC034110.1	0.63311	0	0.770476	0	1	NA
AC034154.1	0.219153	0.217118	0.694517	0.312617	0.754571	NA
AC034187.1	0.0221016	0	0.662781	0	1	NA
AC034187.2	38.4679	-0.922596	0.794206	-1.16166	0.245374	0.661196
AC034187.3	0	NA	NA	NA	NA	NA
AC034187.4	0	NA	NA	NA	NA	NA
AC034187.5	0.0177631	0	0.662112	0	1	NA
AC034193.5	2177.14	-0.262954	0.247244	-1.06354	0.287538	0.69968
AC034205.1	0	NA	NA	NA	NA	NA
AC034220.3	782.284	-0.0294787	0.300298	-0.0981646	0.921802	0.988445
AC034228.2	2.64938	-0.50061	1.09142	-0.458676	0.646467	0.903942
AC034228.3	10.0242	2.12704	0.890895	2.38753	0.0169619	0.192298
AC034228.4	71.9414	0.553921	0.542323	1.02139	0.307072	0.716779
AC034228.7	0	NA	NA	NA	NA	NA
AC034236.1	0	NA	NA	NA	NA	NA
AC034236.2	0.0177631	0	0.662112	0	1	NA
AC034243.1	80.2469	-0.10964	0.59882	-0.183094	0.854724	0.97481
AC036178.1	0	NA	NA	NA	NA	NA
AC037199.1	5.04426	1.65457	0.752771	2.19797	0.0279513	0.246787
AC037445.1	13.2654	0.676661	0.898468	0.753127	0.451373	0.809412
AC037459.4	1982.91	-0.474023	0.459068	-1.03258	0.301802	0.712634
AC040160.1	185.626	0.0507788	0.417717	0.121563	0.903245	0.984897
AC040162.1	8.80892	-0.430031	0.899253	-0.478209	0.632502	0.898693
AC040163.1	0.0117317	0	0.658799	0	1	NA
AC040977.1	8249.76	-0.394649	0.530139	-0.744426	0.456619	0.812476
AC044860.1	248.267	-0.306832	0.498437	-0.615588	0.538167	0.855891
AC046130.1	5.99772	0.293169	1.08464	0.270292	0.786936	0.956725
AC046143.1	3.49548	0.612212	1.07889	0.567447	0.570411	0.872023
AC046143.2	5.93737	0.876533	0.937178	0.93529	0.349639	0.748186
AC046143.3	1779.14	0.247844	0.397973	0.622764	0.533439	0.854403
AC048346.1	8.33599	-0.00477697	1.04658	-0.00456436	0.996358	1
AC051642.1	25.2281	1.05466	0.821351	1.28406	0.199121	0.60705
AC051649.1	0	NA	NA	NA	NA	NA
AC051649.12	0.0914811	0.325939	0.681743	0.478096	0.632582	NA
AC051649.16	20.6888	0.542845	0.816834	0.664572	0.506324	0.83899
BTNL10	11.7682	4.36878	1.067	4.09445	4.2317e-05	0.004422
AC053503.11	2657.2	-0.718055	0.31397	-2.28702	0.0221948	0.220622
AC053503.4	84.5861	-1.14457	0.472127	-2.42428	0.0153388	0.180651
AC053503.6	23.6253	-1.304	0.898451	-1.45138	0.146673	0.536521
AC053516.1	0.0221016	0	0.662781	0	1	NA
AC055723.1	1.87981	1.28395	0.969008	1.32502	0.185164	0.589276
AC055736.1	0	NA	NA	NA	NA	NA
AC055764.1	59.6062	0.676532	0.696442	0.971411	0.331344	0.733901
AC055811.1	1.04285	-0.255817	1.05776	-0.241849	0.808897	NA
AC055813.1	0.0188075	-0.367988	0.664273	-0.553971	0.579598	NA
AC055873.1	0	NA	NA	NA	NA	NA
AC055876.2	2.05122	-2.08161	1.08508	-1.91839	0.0550611	0.346104
AC060226.1	0.0728101	-0.382257	0.678895	-0.563057	0.573396	NA
AC060834.3	108.715	0.199151	0.554094	0.359418	0.719283	0.929449
AC060835.1	0	NA	NA	NA	NA	NA
AC061961.2	6.4106	-1.08847	0.958809	-1.13523	0.256281	0.672682
AC061975.10	3.27986	-1.6764	0.998348	-1.67917	0.0931191	0.437914
AC061975.8	0.161836	0.271426	0.685631	0.395877	0.692195	NA
AC061992.1	3.80132	-0.244155	1.09177	-0.223633	0.823043	0.966233
AC061992.2	234.792	0.571241	0.610785	0.935256	0.349656	0.748186
AC062017.1	18.5942	-1.07123	0.763238	-1.40353	0.160458	0.555676
AC062020.1	30.6792	0.143699	0.557975	0.257537	0.796764	0.959963
AC062020.2	17.8197	0.147447	0.672408	0.219282	0.82643	0.967492
AC062021.1	43.3553	0.793079	0.715164	1.10895	0.267453	0.681737
AC062028.1	244.649	-0.289336	0.323442	-0.894554	0.371026	0.763564
AC062029.1	101.008	-0.537417	0.573412	-0.937226	0.348642	0.747395
AC062031.1	8.19977	1.16705	1.09125	1.06946	0.284862	0.697791
AC062032.1	20.6599	-0.429474	0.712635	-0.602656	0.546737	0.860821
AC063932.1	0.0234634	0	0.66456	0	1	NA
AC063944.1	0.141072	0.562419	0.6812	0.82563	0.409014	NA
AC063976.3	7.60822	-0.153466	1.07624	-0.142594	0.886611	0.981348
AC064834.1	60.1332	0.221761	0.49121	0.451459	0.651659	0.905872
AC064834.2	0.767139	-0.167876	0.836275	-0.200742	0.8409	NA
AC064834.3	15.1321	1.50175	0.846114	1.77488	0.0759175	0.400827
AC064837.1	0	NA	NA	NA	NA	NA
AC064852.4	330.317	0.383707	0.38751	0.990187	0.322083	0.727567
AC064853.2	0.418869	-0.228387	0.708861	-0.322189	0.747309	NA
AC064865.1	29.735	-0.132416	0.816063	-0.162262	0.8711	0.977971
AC064871.3	159.836	0.159016	0.368179	0.431899	0.665815	0.911368
AC064874.1	1.913	-0.587376	1.09151	-0.538133	0.590485	0.880885
AC064875.2	36.3849	-0.508751	0.803805	-0.632929	0.52678	0.850247
AC066593.1	280.635	0.400008	0.620115	0.645055	0.518892	0.845717
AC066612.1	3.10989	0.284665	1.03874	0.274049	0.784047	0.955925
AC067718.1	0.214842	0.40528	0.695325	0.582864	0.559985	NA
AC067735.1	0.0532894	0	0.672499	0	1	NA
AC067742.1	0.0381918	0.441479	0.673514	0.655485	0.512155	NA
AC067751.1	0	NA	NA	NA	NA	NA
AC067805.1	2.86468	0.245257	1.08332	0.226395	0.820894	0.96605
AC067945.2	0.767432	-0.297573	1.02032	-0.291647	0.770557	NA
AC067945.4	18.9968	1.70741	0.754415	2.26322	0.0236221	0.227157
AC067956.1	356.277	1.41762	0.67346	2.10498	0.0352933	0.275726
AC067957.1	0.278763	0.128257	0.688654	0.186243	0.852254	NA
AC067959.1	48.7732	1.94682	0.737047	2.64138	0.00825691	0.127822
AC067960.1	32.3802	-0.0570584	0.580674	-0.0982623	0.921724	0.988445
AC067961.1	3.10108	1.75477	1.04103	1.6856	0.0918723	0.435458
AC067968.3	21.5897	1.7875	0.847186	2.10992	0.034865	0.273905
AC067969.1	85.9768	-0.534361	0.614486	-0.869606	0.384516	0.771721
RP11-14D22.1	38.2161	4.36109	0.956336	4.56021	5.11036e-06	0.00101748
AC068014.1	22.5971	-1.33489	0.870188	-1.53403	0.125022	0.502084
AC068014.2	0.93166	-0.756824	1.05699	-0.716019	0.47398	NA
AC068020.1	88.6379	0.871535	0.910019	0.95771	0.338209	0.739589
AC068039.1	81.2743	0.309593	0.73832	0.419321	0.674982	0.914155
AC068039.4	113.763	0.46853	0.559354	0.837627	0.40224	0.782436
AC068057.1	13.4971	-0.0491854	0.858939	-0.057263	0.954336	0.995551
AC068057.2	6.94163	1.50278	0.810218	1.85479	0.0636267	0.370144
AC068058.1	0	NA	NA	NA	NA	NA
AC068062.1	0.0294948	0	0.667979	0	1	NA
RP11-22M7.2	14.8142	4.33838	1.09313	3.96877	7.22457e-05	0.00653474
AC068134.8	147.807	-0.955002	0.840938	-1.13564	0.256107	0.672578
AC068138.1	1.72377	0.7956	1.09139	0.728982	0.466013	0.817223
HMGB4	11.4835	4.33525	1.07519	4.03207	5.52878e-05	0.00537208
AC068282.3	101.739	-0.328942	0.594951	-0.552889	0.580339	0.876055
AC068286.1	60.118	0.359428	0.842902	0.426417	0.669804	0.912674
AC068292.1	0	NA	NA	NA	NA	NA
AC068483.1	0.166134	-0.614801	0.686308	-0.895809	0.370355	NA
AC068489.1	1.3446	-0.961007	0.961587	-0.999396	0.317603	NA
AC068490.1	7.31516	0.153351	0.823571	0.186203	0.852285	0.973776
AC068490.2	967.729	0.727551	0.458712	1.58607	0.112722	0.481092
RP5-842K16.2	9.65317	4.32587	1.09428	3.95316	7.71273e-05	0.00686555
AC068491.3	66.8692	0.77481	0.37166	2.08473	0.0370941	0.282662
AC068492.1	0.287236	-0.192368	0.698926	-0.275234	0.783137	NA
AC068499.10	465.154	-0.666532	0.371904	-1.79222	0.0730982	0.393621
AC068506.1	0.0117317	0	0.658799	0	1	NA
AC068533.1	7.86634	-0.791043	1.08192	-0.731146	0.46469	0.816367
AC068533.7	2325.53	-0.21059	0.22855	-0.921416	0.356834	0.75393
AC068535.2	0.503631	0.774656	0.927593	0.835125	0.403647	NA
AC068535.3	0.282143	0.88344	0.697106	1.2673	0.205049	NA
RNVU1-19	28.7085	4.32004	1.0398	4.15468	3.2574e-05	0.0036904
AC068538.4	9.22538	-0.267091	0.848417	-0.314811	0.752905	0.943669
AC068542.1	3.18482	-0.980618	1.06216	-0.923233	0.355886	0.753464
AC068542.2	0	NA	NA	NA	NA	NA
AC068570.1	0	NA	NA	NA	NA	NA
AC068580.1	161.745	0.0711052	0.780199	0.0911372	0.927384	0.989924
AC068580.5	21.5037	-0.017668	0.965791	-0.0182938	0.985404	1
AC068580.6	2273.2	-0.399278	0.521232	-0.766028	0.44366	0.804728
AC068580.7	0.142105	0	0.681242	0	1	NA
AC068587.1	24.8096	1.08709	0.881844	1.23275	0.217669	0.629329
AC068587.2	38.4864	0.215276	0.853868	0.252119	0.800949	0.960404
AC068610.3	60.7104	0.738596	0.798746	0.924695	0.355125	0.753087
AC068610.5	294.749	0.671123	0.488003	1.37524	0.169056	0.569123
AC068620.1	0.643328	0.191353	0.872906	0.219214	0.826483	NA
AC068641.1	0.896752	0.353959	1.04521	0.338649	0.734874	NA
AC068643.1	0.0954804	0	0.678445	0	1	NA
AC068669.1	2.37033	-1.16722	1.08754	-1.07326	0.283154	0.697005
AC068704.1	0	NA	NA	NA	NA	NA
AC068706.1	0	NA	NA	NA	NA	NA
AC068706.2	3.38935	-1.12513	1.06234	-1.0591	0.289554	0.702344
AC068718.1	120.065	0.956097	0.567133	1.68584	0.0918262	0.435301
AC068718.2	0	NA	NA	NA	NA	NA
AC068754.1	0	NA	NA	NA	NA	NA
AC068831.10	45.5189	0.374691	0.590677	0.634342	0.525858	0.850103
AC068831.15	256.735	-0.149501	0.511438	-0.292314	0.770046	0.950566
GS1-600G8.3	7.85693	4.28569	1.09384	3.91802	8.92788e-05	0.0075984
AC068831.6	1875.44	-0.188051	0.40629	-0.46285	0.643472	0.902868
AC068858.1	8.31424	-0.571548	1.02144	-0.55955	0.575786	0.874282
AC068946.1	8.27799	-0.729931	1.04009	-0.701796	0.482807	0.826463
AC068987.1	354.884	-0.972546	0.563305	-1.7265	0.0842574	0.41933
AC069067.1	0	NA	NA	NA	NA	NA
AC069082.1	0	NA	NA	NA	NA	NA
AC069155.1	35.3404	1.24919	0.664935	1.87867	0.0602897	0.361223
AC069227.1	0	NA	NA	NA	NA	NA
AC069240.1	0	NA	NA	NA	NA	NA
AC069243.1	0	NA	NA	NA	NA	NA
AC069257.8	49.6882	2.59754	1.09153	2.37973	0.0173255	0.193868
AC069276.1	0	NA	NA	NA	NA	NA
AC069277.2	819.637	-0.140246	0.448993	-0.312357	0.754769	0.94449
AC069278.4	14.4633	0.516565	0.960748	0.53767	0.590805	0.880982
AC069280.1	0	NA	NA	NA	NA	NA
AC069285.1	0	NA	NA	NA	NA	NA
AC069286.1	0.0603224	0.190167	0.677849	0.280544	0.77906	NA
AC069294.1	0.622048	-0.487038	0.915357	-0.532075	0.594674	NA
AC069303.1	0	NA	NA	NA	NA	NA
AC069363.1	31.6816	0.786039	0.815296	0.964114	0.334989	0.736432
AC069368.3	2527.64	0.0117356	0.24833	0.0472579	0.962308	0.997605
AC069394.1	14.9115	-1.23565	0.896803	-1.37784	0.168254	0.567845
AC069513.4	32.5703	-0.0824534	0.620281	-0.132929	0.89425	0.982503
AC069547.1	22.4751	-1.61753	0.687234	-2.35369	0.0185883	0.200919
AC069547.2	0.596365	-0.119815	0.791551	-0.151367	0.879686	NA
AC072031.1	0.883122	-0.817403	1.02867	-0.794622	0.426834	NA
AC072062.1	12333.8	0.100042	0.740567	0.135089	0.892542	0.982503
AC072062.3	48.5522	0.934146	0.627785	1.488	0.13675	0.520506
AC073043.1	48.0391	-0.482726	0.562572	-0.85807	0.390854	0.776001
AC073046.25	90.4296	0.121564	0.439496	0.276598	0.782089	0.955353
AC073063.1	446.667	-0.297621	0.643482	-0.462516	0.643711	0.902868
AC073071.1	4186.43	-1.62066	0.598262	-2.70894	0.00674983	0.114302
AC073072.5	9.6263	0.609799	1.05338	0.578899	0.562657	0.867327
AC073089.1	2.93562	-1.73944	1.0822	-1.60732	0.107985	0.47297
AC073094.4	0.357883	0.483419	0.706673	0.684078	0.493926	NA
AC073115.6	8.16963	-0.149409	1.06547	-0.140228	0.88848	0.981663
AC073115.7	90.2314	0.434554	0.616557	0.704807	0.48093	0.825621
AC073127.1	1.09046	-0.674639	0.812035	-0.830801	NA	NA
AC073128.10	294.638	-0.664335	0.427786	-1.55296	0.120432	0.495597
AC073130.1	4.88119	-0.260971	1.05846	-0.246557	0.805251	0.961887
AC073130.3	8.17765	-0.531237	1.03068	-0.515422	0.606258	0.886852
AC073133.1	9.70284	-0.750081	0.895157	-0.837932	0.402069	0.782329
AC073133.2	6.95838	-0.633183	0.97892	-0.646818	0.517749	0.845355
AC073135.3	2.86821	2.29978	0.968292	2.37509	0.0175448	0.194942
AC073136.1	10.5028	-0.344839	0.95283	-0.36191	0.717419	0.929166
AC073188.1	0	NA	NA	NA	NA	NA
AC073215.1	7.62863	-0.239967	1.09165	-0.219822	0.82601	0.967429
AC073218.1	738.778	0.316957	0.368635	0.859812	0.389893	0.775768
AC073218.2	54.6052	1.71016	0.683622	2.50161	0.0123629	0.160303
AC073218.3	11.876	1.03697	0.889905	1.16526	0.243913	0.659671
AC073236.3	18.4739	-0.951371	0.94045	-1.01161	0.311723	0.720389
AC073254.1	1711.18	0.552194	0.328886	1.67899	0.0931547	0.43802
AC073255.1	0	NA	NA	NA	NA	NA
AC073257.1	0.164866	0.578319	0.684983	0.844282	0.398512	NA
AC073257.2	0.930797	-1.05169	1.01684	-1.03428	0.301006	NA
AC073283.4	2210.52	0.133443	0.621323	0.214773	0.829944	0.968475
AC073283.7	15.4127	1.27013	0.769185	1.65126	0.0986853	0.451102
AC073284.4	20.6552	1.43115	0.834319	1.71535	0.0862811	0.423514
AC073316.1	119.587	0.405405	0.44372	0.91365	0.360901	0.756561
AC073316.2	1.34064	0.470753	1.05096	0.447927	0.654206	NA
AC073320.1	0.859382	-0.662528	1.03306	-0.641325	0.521311	NA
AC073321.3	43.5494	-0.827381	0.735349	-1.12515	0.260524	0.676261
AC073321.4	49.1005	0.0778303	0.654386	0.118936	0.905326	0.985198
AC073325.1	163.444	0.530389	0.563022	0.942039	0.346173	0.745067
AC073333.1	49.7869	-0.00572713	0.442841	-0.0129327	0.989681	1
AC073333.8	1378.55	0.354671	0.3117	1.13786	0.255178	0.67158
AC073342.1	0	NA	NA	NA	NA	NA
AC073342.12	1988.09	0.0911006	0.2858	0.318757	0.749911	0.942817
AC073343.1	161.37	0.570002	0.48691	1.17065	0.241738	0.656986
AC073343.13	24.0694	1.78972	0.76884	2.32781	0.019922	0.208892
AC073343.2	29.9577	-0.410009	0.805852	-0.50879	0.6109	0.888312
AC073409.1	0	NA	NA	NA	NA	NA
AC073479.1	51.1176	1.41965	0.62621	2.26705	0.0233873	0.225807
AC073508.1	6.11561	-0.566232	0.882346	-0.641735	0.521045	0.847249
AC073528.1	0.109244	0.30859	0.682973	0.451833	0.651389	NA
AC073569.1	626.719	0.238409	0.404019	0.590095	0.555127	0.864496
[truncated: 40,758 more rows]

## Sheet: 6hrCX5461
	baseMean	log2FoldChange	lfcSE	stat	pvalue	padj
5S_rRNA	0.0442033	0.5371	0.720417	0.74554	0.455945	NA
7SK	1.11154	-0.363349	1.05406	-0.344715	0.730308	NA
A1BG	323.305	-0.339388	0.463989	-0.731456	0.4645	0.94614
A1BG-AS1	482.263	0.11817	0.552969	0.213702	0.830779	0.99967
A1CF	103.792	-0.360528	0.44339	-0.813116	0.416152	0.927872
A2M	270.881	-0.366911	0.680299	-0.539338	0.589654	0.978158
A2M-AS1	41.6284	0.602733	0.721636	0.835231	0.403588	NA
A2ML1	927.454	0.027191	0.353526	0.0769137	0.938692	0.99967
A2ML1-AS1	27564.6	-0.300272	0.344436	-0.871779	0.383329	0.906262
A2ML1-AS2	22.6947	0.267015	0.542647	0.492059	0.622678	NA
A2MP1	25.0128	-1.31061	0.707383	-1.85276	0.0639166	NA
A3GALT2	94.2822	-0.23777	0.443395	-0.536248	0.591787	0.978232
A4GALT	622.539	-0.927333	0.411907	-2.25132	0.0243654	0.38978
A4GNT	10.0208	-0.246194	0.923397	-0.266618	0.789763	NA
AAAS	5972	0.626535	0.434387	1.44234	0.149205	0.696568
AACS	4884.84	0.0662331	0.343741	0.192683	0.847207	0.99967
AACSP1	439.818	-0.0330749	0.419235	-0.0788934	0.937117	0.99967
AADAC	11.5188	-0.686444	0.761233	-0.901753	0.367188	NA
AADACL2	22.8986	0.202081	0.746991	0.270527	0.786755	NA
AADACL3	34.4164	-0.599277	0.628039	-0.954203	0.339981	NA
AADACL4	62.0627	-0.211021	0.581096	-0.363144	0.716498	NA
AADAT	1249.36	0.00205453	0.272952	0.00752706	0.993994	0.99967
AAED1	413.505	-0.0880932	0.309294	-0.284821	0.775782	0.999657
AAGAB	2625.62	0.58853	0.230734	2.55068	0.0107512	0.296009
AAK1	3592.7	0.393773	0.244223	1.61235	0.106886	0.627831
AAMDC	28814.2	0.271672	0.941732	0.288482	0.772978	0.999657
AAMP	7994.21	0.187337	0.286537	0.653798	0.513242	0.963176
AANAT	131.852	0.304422	0.501742	0.60673	0.54403	0.972127
AAR2	2100.85	0.824084	0.275723	2.98881	0.00280068	0.201472
AARD	115.75	0.246961	0.523468	0.471778	0.637086	0.983473
AARS	25112.5	-0.0232338	0.374633	-0.0620175	0.950549	0.99967
AARS2	2956.06	-0.622741	0.379328	-1.6417	0.100653	0.616877
AARSD1	2643.3	0.3981	0.280867	1.4174	0.156367	0.708781
AASDH	5986.92	0.435091	0.299714	1.45169	0.146588	0.69215
AASDHPPT	2260.94	0.130594	0.343608	0.380066	0.703897	0.995281
AASS	31219.4	-0.604606	0.327433	-1.8465	0.0648191	0.541569
AATF	5715.3	0.811978	0.408083	1.98974	0.0466201	0.480281
AATK	562.909	-0.568207	0.320051	-1.77536	0.075838	0.565429
AATK-AS1	209.709	-0.219256	0.411495	-0.532829	0.594152	0.978363
AB015752.3	200.792	0.212135	0.466644	0.454597	0.649399	0.98475
AB019440.1	0.87445	-0.597414	0.788023	-0.758117	0.448381	NA
AB019440.50	2.46973	0.149734	1.06853	0.14013	0.888557	NA
ABAT	2518.79	-0.317288	0.557686	-0.568936	0.569399	0.97657
ABCA1	2971	0.485143	0.389255	1.24634	0.212641	0.774043
ABCA10	289.873	0.101371	0.534638	0.189608	0.849617	0.99967
ABCA11P	3624.21	-0.0642247	0.232079	-0.276737	0.781982	0.99967
ABCA12	1803.02	-0.411881	0.519011	-0.793588	0.427435	0.931395
ABCA13	656.777	0.0202769	0.446947	0.0453676	0.963814	0.99967
ABCA17P	626.519	-0.320406	0.365352	-0.876978	0.380499	0.905686
ABCA2	3504.44	-1.046	0.44151	-2.36914	0.0178297	0.350651
ABCA3	4100.99	-0.404945	0.208087	-1.94603	0.051651	0.500838
ABCA4	222.002	-0.0131772	0.472543	-0.0278856	0.977753	0.99967
ABCA5	575.882	0.341022	0.246869	1.38139	0.16716	0.720596
ABCA6	124.014	0.0700176	0.511796	0.136808	0.891183	0.99967
ABCA7	3301.57	-0.97995	0.589433	-1.66253	0.0964066	0.610801
ABCA8	160.71	-0.321049	0.552845	-0.580722	0.561428	0.976508
ABCA9	435.191	0.093061	0.274285	0.339286	0.734394	0.99703
ABCA9-AS1	55.3347	-0.256551	0.528932	-0.485036	0.627651	NA
ABCB1	419.272	0.0637298	0.283973	0.224422	0.822429	0.99967
ABCB10	1130.24	0.261869	0.27268	0.960355	0.336877	0.876419
ABCB11	94.1919	0.288679	0.611002	0.472469	0.636592	0.983473
ABCB4	275.528	-0.651133	0.313588	-2.0764	0.0378574	0.444901
ABCB5	504.383	-0.105592	0.286339	-0.368764	0.712304	0.995281
ABCB6	3637.92	-0.331894	0.266231	-1.24664	0.21253	0.774043
ABCB7	2492.72	0.0891851	0.232645	0.383353	0.701458	0.995281
ABCB8	2196.99	-0.540432	0.343335	-1.57407	0.115472	0.642288
ABCB9	556.542	-0.487704	0.265534	-1.83669	0.0662551	0.544773
ABCC1	12921.9	-0.637941	0.236535	-2.69702	0.00699621	0.253303
ABCC10	2227.64	-0.320572	0.401169	-0.799094	0.424236	0.931133
ABCC11	30.4128	0.158957	0.550264	0.288874	0.772678	NA
ABCC12	82.9573	0.00939254	0.65839	0.0142659	0.988618	0.99967
ABCC13	97.0777	0.222028	0.480739	0.461848	0.64419	0.984353
ABCC2	4326.5	0.0279284	0.330807	0.084425	0.932719	0.99967
ABCC3	4.87307	0.0456552	1.09176	0.041818	0.966644	NA
ABCC4	2158.57	-0.235404	0.22338	-1.05383	0.291962	0.843168
ABCC5	4816.86	-0.279616	0.311708	-0.897043	0.369696	0.899832
ABCC5-AS1	38.5107	-0.254224	0.703439	-0.361402	0.717799	NA
ABCC6	547.222	-0.574476	0.235132	-2.44321	0.0145572	0.327275
ABCC6P1	227.334	-0.465329	0.278421	-1.67131	0.09466	0.607416
ABCC8	811.55	-0.161753	0.280201	-0.577276	0.563753	0.97657
ABCC9	283.731	-0.0371751	0.541981	-0.0685912	0.945315	0.99967
ABCD1	1370.4	-0.0280697	0.526041	-0.0533603	0.957445	0.99967
ABCD2	190.28	0.242744	0.502838	0.482748	0.629275	0.983473
ABCD3	2873.59	0.440565	0.470889	0.935604	0.349477	0.883717
ABCD4	6344.97	-0.40302	0.459277	-0.877511	0.380209	0.905686
ABCE1	4425.97	0.585294	0.372272	1.57222	0.115899	0.642477
ABCF1	29024.4	0.453723	0.824463	0.550326	NA	NA
ABCF2	3874.41	0.69929	0.307641	2.27307	0.023022	0.383046
ABCF3	2620.13	0.215925	0.235689	0.916143	0.359592	0.891521
ABCG1	782.01	-0.622638	0.424047	-1.46832	0.142016	0.685584
ABCG2	2264.5	-0.335607	0.626236	-0.535912	0.592019	0.978232
ABCG4	233.317	-1.31979	0.480679	-2.74567	0.00603875	0.242754
ABCG5	43.0383	-0.751817	0.544431	-1.38092	0.167302	NA
ABCG8	78.5312	-0.362432	0.399294	-0.907681	0.364047	0.89626
ABHD1	137.624	0.198261	0.475903	0.416599	0.676972	0.991167
ABHD10	1106.98	0.0432661	0.229505	0.188519	0.85047	0.99967
ABHD11	1004.5	0.441203	0.31057	1.42062	0.155426	0.707204
ABHD12	7820.28	0.0725991	0.302182	0.240249	0.810137	0.99967
ABHD12B	21243.6	-0.230394	0.650087	-0.354405	0.723036	0.996351
ABHD13	700.683	0.0326937	0.399635	0.0818087	0.934799	0.99967
ABHD14A	375.946	-0.254857	0.353216	-0.721533	0.470582	0.947766
ABHD14A-ACY1	2993.61	0.431294	0.396318	1.08825	0.276484	0.834112
ABHD14B	1103.98	-0.392838	0.389909	-1.00751	0.313688	0.862157
ABHD15	216.411	-0.618139	0.284654	-2.17154	0.0298901	0.41713
ABHD16A	9654.45	-0.0834031	0.971463	-0.0858531	NA	NA
ABHD16B	171.148	0.155284	0.527639	0.294299	0.768529	0.999657
ABHD17A	3362.35	-0.13764	0.443155	-0.310591	0.756111	0.999657
ABHD17B	2155.37	0.295332	0.384003	0.769088	0.441841	0.938282
ABHD17C	920.602	0.169158	0.451137	0.374959	0.707691	0.995281
ABHD2	4035.82	-0.189963	0.244684	-0.776362	0.437535	0.93632
ABHD3	1842.23	-0.0112999	0.52435	-0.0215503	0.982807	0.99967
ABHD4	2668.52	0.912884	0.364907	2.50169	0.0123601	0.311213
ABHD5	569.272	0.746149	0.265903	2.80609	0.00501468	0.23006
ABHD6	786.319	-0.78751	0.325535	-2.41913	0.0155578	0.338163
ABHD8	1515.54	-0.0792108	0.326585	-0.242543	0.80836	0.99967
ABI1	2795.22	0.19063	0.166263	1.14656	0.251565	0.81104
ABI2	10920.8	0.0665751	0.29138	0.228482	0.819271	0.99967
ABI3	210.591	0.317768	0.411846	0.77157	0.440369	0.937422
ABI3BP	414.569	-0.0725611	0.545434	-0.133034	0.894167	0.99967
ABL1	9465.15	0.248899	0.330585	0.752904	0.451508	0.94223
ABL2	3337.96	-0.0863888	0.331702	-0.260441	0.794524	0.99967
ABLIM1	5259.92	0.423154	0.329698	1.28346	0.199331	0.761667
ABLIM2	866.731	-0.38935	0.271917	-1.43187	0.152181	0.702917
ABLIM3	148.597	0.454581	0.582013	0.781049	0.434773	0.936269
ABO	221.26	-0.907271	0.589596	-1.5388	0.123853	0.655602
ABR	7580.85	-0.401936	0.396941	-1.01258	0.311258	0.860141
ABRA	16.0819	-0.22637	0.9004	-0.251411	0.801496	NA
ABRACL	5240.2	0.629386	0.299388	2.10224	0.0355325	0.435051
ABT1	1924.03	0.174231	0.377373	0.461694	0.644301	0.984353
ABTB1	379.658	-0.624673	0.41956	-1.48888	0.13652	0.675487
ABTB2	1925.18	0.140375	0.239043	0.587236	0.557045	0.97532
AC000003.1	0.0188075	-0.265119	0.713042	-0.371814	0.710032	NA
AC000003.2	12.3044	0.145312	0.725446	0.200308	0.84124	NA
AC000029.1	0.0177631	0	0.710803	0	1	NA
AC000032.2	1049.29	0.904785	0.74531	1.21397	0.224758	0.785362
AC000036.4	0.811868	-0.358573	1.06925	-0.335349	0.737362	NA
AC000067.1	0.0398125	-0.199905	0.719949	-0.277666	0.781269	NA
AC000068.10	259.649	0.861921	0.67915	1.26912	0.204399	0.765645
AC000068.5	80.5826	0.656143	0.486142	1.3497	0.177114	0.734135
AC000068.9	105.608	-0.222799	0.418592	-0.532259	0.594547	0.978363
AC000099.1	22.8979	0.627371	0.899271	0.697644	0.4854	NA
AC000111.3	0.820106	0.5029	0.930886	0.540238	0.589033	NA
AC000111.6	53.4651	0.518089	0.44467	1.16511	0.243974	NA
AC000120.7	350.71	0.140007	0.331692	0.4221	0.672952	0.989862
AC000123.4	20.8608	-0.0468526	0.820222	-0.0571218	0.954448	NA
AC000124.1	2.47773	0.255728	1.07134	0.238699	0.811339	NA
AC000370.2	133.187	0.132784	0.426767	0.311139	0.755695	0.999657
AC000403.1	5.70379	0.657804	1.07633	0.611157	0.541095	NA
AC002044.4	3.17861	-0.124801	1.00215	-0.124533	0.900893	NA
AC002055.4	1402.9	0.185492	0.357182	0.519321	0.603537	0.979763
AC002056.5	33.2088	0.0126011	0.494252	0.0254954	0.97966	NA
AC002059.10	0.552355	0.195744	0.873594	0.224067	0.822705	NA
AC002064.4	64.8993	-1.10586	0.650223	-1.70074	0.0889912	NA
AC002064.5	16.4331	-0.00341856	0.87269	-0.00391726	0.996874	NA
AC002066.1	13268.9	-0.23297	0.486194	-0.47917	0.631818	0.983473
AC002066.2	0.604885	-0.446596	0.950117	-0.470043	0.638324	NA
AC002070.1	0.0221016	0.37246	0.714136	0.521553	0.601982	NA
AC002076.10	9.49709	-0.674178	0.860961	-0.783054	0.433596	NA
AC002115.5	38.1383	-0.905362	0.675886	-1.33952	0.180401	NA
AC002115.9	11.4093	-1.0327	0.816781	-1.26436	0.206102	NA
AC002116.7	3850.85	-0.0512621	0.351407	-0.145877	0.884019	0.99967
AC002116.8	1389.2	-0.534196	0.292116	-1.82871	0.067443	0.547928
AC002117.1	601.003	-0.430548	0.300958	-1.43059	0.152547	0.702917
AC002127.4	40.6124	0.0409487	0.582561	0.0702909	0.943962	NA
AC002128.5	123.333	-0.263551	0.60701	-0.434179	0.664159	0.987397
AC002306.1	13.0921	-0.159966	0.825264	-0.193836	0.846304	NA
AC002310.12	302.267	0.460127	0.434321	1.05942	0.289409	0.841813
AC002310.13	1637.83	-0.108518	0.197092	-0.550594	0.581912	0.977391
AC002310.7	1245.03	-0.337791	0.383322	-0.881222	0.378198	0.905468
AC002321.1	27.0648	-2.28509	0.940632	-2.42931	0.0151275	NA
AC002321.2	174.215	-0.327826	0.629319	-0.520922	0.602421	0.979763
AC002331.1	49.1404	-1.24609	0.546951	-2.27826	0.0227114	NA
AC002365.1	7.51881	0.175285	0.994007	0.176342	0.860025	NA
AC002368.4	3.82655	-0.583223	0.950356	-0.613689	0.539421	NA
AC002383.2	203.935	0.0278779	0.328724	0.0848064	0.932415	0.99967
AC002386.1	11.0523	-1.46847	0.767089	-1.91434	0.0555766	NA
AC002395.1	6.15399	-0.361879	1.05983	-0.341449	0.732766	NA
AC002398.11	41.882	0.418175	0.808234	0.517393	0.604882	NA
AC002398.12	206.346	0.907244	0.912818	0.993894	0.320275	0.866995
AC002398.13	578.632	-0.223603	0.377775	-0.591894	0.553922	0.975276
AC002398.5	44.2094	-0.505395	0.54083	-0.93448	0.350056	NA
AC002398.9	5861.24	0.656954	0.516734	1.27136	0.203601	0.765645
AC002401.1	1061.64	-0.576171	0.364055	-1.58265	0.113502	0.637828
AC002429.5	453.607	0.48114	0.266585	1.80482	0.0711022	0.559254
AC002451.1	7.35181	0.100752	0.895669	0.112487	0.910437	NA
AC002451.3	34.1594	-0.0674509	0.659934	-0.102209	0.918591	NA
AC002454.1	202.067	-0.0159734	0.404574	-0.039482	0.968506	0.99967
AC002456.2	29.6826	-1.56751	0.832726	-1.88238	0.0597843	NA
AC002463.3	200.113	-0.604393	0.38667	-1.56307	0.118036	0.64542
AC002465.2	9.53814	-0.509849	0.818208	-0.623129	0.5332	NA
AC002467.7	119.746	0.714406	0.627753	1.13804	0.255105	0.815433
AC002472.1	111.539	-0.455391	0.714808	-0.637082	0.524071	0.965522
AC002472.11	49.5029	-0.23538	0.48442	-0.485902	0.627037	NA
AC002472.13	72.9617	0.0469517	0.548249	0.0856395	0.931753	NA
AC002477.1	5.59224	-0.843329	1.03544	-0.814464	0.415379	NA
AC002480.2	60.5431	0.537336	0.796516	0.674608	0.499925	NA
AC002480.3	46.5725	-0.129896	0.897573	-0.144719	0.884933	NA
AC002480.4	7.42668	0.763003	1.06771	0.714617	0.474846	NA
AC002480.5	392.482	0.135134	0.670171	0.201641	0.840198	0.99967
AC002485.1	0	NA	NA	NA	NA	NA
AC002511.1	32.4515	0.236908	0.650933	0.363952	0.715894	NA
AC002511.2	9.61235	0.0164815	0.806702	0.0204308	0.9837	NA
AC002511.3	2.03733	-1.16649	1.09155	-1.06865	0.285227	NA
AC002519.6	9.85153	0.720377	0.951053	0.757452	0.448779	NA
AC002519.8	5.59887	0.070578	0.991386	0.0711913	0.943246	NA
AC002539.1	168.924	-0.223509	0.532528	-0.419713	0.674695	0.990757
AC002539.2	0	NA	NA	NA	NA	NA
AC002550.5	5689.54	-0.209881	0.216806	-0.968059	0.333015	0.874484
AC002551.1	5.99619	-0.292338	0.914247	-0.319759	0.749151	NA
AC002553.1	79.9372	-0.145259	0.854502	-0.169993	0.865016	0.99967
AC002558.1	6.16037	-0.235511	1.09014	-0.216037	0.828959	NA
AC002978.1	0.111002	-0.249106	0.72894	-0.341738	0.732548	NA
AC002979.1	3.51584	-0.859137	0.990096	-0.86773	0.385542	NA
AC002981.1	0.604225	0.0870549	0.824883	0.105536	0.91595	NA
AC002985.3	7854.4	0.367533	0.385068	0.954463	0.339849	0.878263
AC002992.1	0	NA	NA	NA	NA	NA
AC003001.1	15.0528	-0.382408	1.03186	-0.3706	0.710935	NA
AC003002.4	840.204	0.104724	0.232191	0.451024	0.651973	0.985712
AC003002.6	691.272	0.182139	0.417278	0.436493	0.662479	0.986888
AC003003.5	33.3346	-0.958247	0.802746	-1.19371	0.232591	NA
AC003005.2	91.6955	-0.242958	0.564377	-0.430489	0.66684	0.988087
AC003005.4	852.41	0.017224	0.271479	0.063445	0.949412	0.99967
AC003006.1	1.1849	-0.0260017	1.05437	-0.0246608	0.980326	NA
AC003006.7	4375.94	-0.0101958	0.202567	-0.0503328	0.959857	0.99967
AC003009.1	4.25848	0.103674	0.917731	0.112968	0.910056	NA
AC003035.1	2.73535	-0.346731	1.08406	-0.319846	0.749085	NA
AC003043.1	76.1012	0.276771	0.567867	0.487387	0.625984	NA
AC003051.1	229.365	-0.0063078	0.397048	-0.0158868	0.987325	0.99967
AC003070.1	280.749	0.0195089	1.08937	0.0179085	NA	NA
AC003075.4	8.38386	0.0599887	0.81517	0.0735904	NA	NA
AC003084.2	0.285034	-0.158914	0.733596	-0.216624	0.828502	NA
AC003088.1	258.156	-0.114983	0.391124	-0.29398	0.768773	0.999657
AC003090.1	364.371	0.305234	0.416637	0.732613	0.463794	0.94614
AC003092.1	0.561355	0.72478	0.888008	0.816186	0.414394	NA
AC003092.2	3.38722	-0.303929	1.05404	-0.288346	0.773082	NA
AC003101.1	22.355	-0.398637	0.972928	-0.40973	0.682004	NA
AC003102.1	8.39843	1.15456	0.861103	1.34079	0.179989	NA
AC003102.3	470.606	-0.359058	0.486056	-0.738717	0.460079	0.944775
AC003104.1	8.12064	-0.707861	0.908655	-0.77902	0.435968	NA
AC003658.1	0.0117317	0	0.708034	0	1	NA
AC003664.1	10.7541	-0.192238	0.748029	-0.256993	0.797184	NA
AC003665.1	1927.55	0.57723	0.455529	1.26716	0.205096	0.766809
AC003666.1	0	NA	NA	NA	NA	NA
AC003681.1	0.0493467	-0.373354	0.722057	-0.517069	0.605108	NA
AC003682.16	31.927	0.148352	0.610853	0.24286	0.808114	NA
AC003956.1	718.076	-0.196065	0.64826	-0.302448	0.762311	0.999657
AC003958.2	12.9542	-0.00815665	1.03984	-0.00784411	0.993741	NA
AC003968.1	8.97255	-2.72452	0.992312	-2.74563	0.00603949	NA
AC003973.4	28.0091	-0.534194	0.930832	-0.573889	0.566043	NA
AC003973.5	17.2243	-0.411234	0.917106	-0.448404	0.653862	NA
AC003984.1	33.5983	-0.226579	0.66372	-0.341378	0.732819	NA
AC003985.1	3.2128	-0.0342365	1.06225	-0.0322301	0.974289	NA
AC003986.5	3.44493	0.707181	1.06714	0.66269	0.507529	NA
AC003986.6	0.833105	0.341952	0.98968	0.345517	0.729706	NA
AC003986.7	0.132205	-0.229459	0.72998	-0.314336	0.753266	NA
AC003988.1	60.9759	0.113541	0.761484	0.149104	0.881471	NA
AC003991.3	1467.98	-0.23043	0.302456	-0.761862	0.446143	0.940612
AC004000.1	3.95253	-0.641802	1.01305	-0.633532	0.526386	NA
AC004009.3	78.1302	0.0333849	0.561977	0.059406	0.952629	0.99967
AC004012.1	1.6894	0.100756	1.06	0.0950527	0.924273	NA
AC004014.3	158.314	-0.226387	0.434269	-0.521307	0.602153	0.979763
AC004016.1	0.0485907	0	0.72075	0	1	NA
AC004017.1	28.4231	0.506627	0.696071	0.727837	0.466713	NA
AC004019.13	144.552	0.473377	0.372029	1.27242	0.203224	0.765645
AC004019.18	2325.37	0.437166	0.260514	1.67809	0.0933292	0.605101
AC004041.2	475.039	0.359514	0.276967	1.29804	0.194275	0.754315
AC004051.2	18.1862	-0.447491	0.787078	-0.568547	0.569664	NA
AC004052.1	0	NA	NA	NA	NA	NA
AC004053.1	708.252	-0.0570357	0.312036	-0.182786	0.854966	0.99967
AC004054.1	0.759638	-0.184293	0.911276	-0.202237	0.839732	NA
AC004057.1	5129.09	0.742443	0.491842	1.50951	0.131168	0.667128
AC004063.1	28.2294	-0.0572522	0.660303	-0.0867059	0.930905	NA
AC004066.3	4.69588	0.030026	1.09349	0.0274588	0.978094	NA
AC004067.5	15.9942	0.0150254	0.828409	0.0181377	0.985529	NA
AC004069.2	4349.48	0.794348	0.565843	1.40383	0.160369	0.71364
AC004070.1	0	NA	NA	NA	NA	NA
AC004076.7	1416.81	-0.0482314	0.314993	-0.153119	0.878305	0.99967
AC004076.9	2713.83	-0.27938	0.381568	-0.732188	0.464054	0.94614
AC004079.1	0	NA	NA	NA	NA	NA
AC004112.4	826.286	0.0371146	0.364428	0.101844	0.918881	0.99967
AC004125.3	10.1081	-1.84272	1.01634	-1.8131	0.069816	NA
AC004156.3	31.425	-0.634776	0.542786	-1.16948	0.242211	NA
AC004158.2	1861.1	0.00378074	0.277587	0.01362	0.989133	0.99967
AC004158.3	107.365	0.151561	0.429449	0.35292	0.724148	0.99691
AC004160.4	37.5927	-0.233296	0.679715	-0.343227	0.731428	NA
AC004221.2	31.3008	-0.611449	0.828411	-0.738099	0.460454	NA
AC004231.2	131.128	0.0439398	0.4512	0.0973844	0.922421	0.99967
AC004237.1	1339.28	-0.116168	0.459012	-0.253082	0.800204	0.99967
AC004257.1	24.3438	-0.20422	0.62352	-0.327528	0.743268	NA
AC004257.3	77.07	-0.384046	0.49368	-0.777924	0.436614	NA
AC004381.6	531.227	-0.212713	0.2772	-0.767362	0.442866	0.938748
AC004381.7	169.887	-0.203104	0.377218	-0.538425	0.590284	0.978232
AC004410.3	15.3018	-1.08713	0.927712	-1.17184	0.241262	NA
AC004447.2	2339.57	-1.20086	0.446461	-2.68974	0.00715068	0.253303
AC004448.2	48.0398	-0.343784	0.545265	-0.630489	0.528374	NA
AC004448.5	14.3021	-0.169229	1.02957	-0.164369	0.869441	NA
AC004449.6	8.89571	1.34329	0.80371	1.67136	0.0946501	NA
AC004458.1	0	NA	NA	NA	NA	NA
AC004460.1	2.5605	-1.2587	1.05399	-1.19422	0.232391	NA
AC004463.6	175.292	-0.00515437	0.567775	-0.00907819	0.992757	0.99967
AC004466.1	365.567	-0.47659	0.635542	-0.749895	0.453318	0.942866
AC004471.10	30.2992	-0.16891	0.690514	-0.244614	0.806755	NA
AC004471.9	635.812	-0.365318	0.55372	-0.659753	0.509412	0.960785
AC004485.3	155.596	-0.00740968	0.559104	-0.0132528	0.989426	0.99967
AC004490.1	426.11	-0.711193	0.770921	-0.922524	0.356255	0.888298
AC004492.1	0.246272	-0.118374	0.7282	-0.162558	0.870867	NA
AC004510.3	39.9775	-0.406062	0.825146	-0.49211	0.622642	NA
AC004520.1	0	NA	NA	NA	NA	NA
AC004528.1	5.49634	-0.935958	0.989838	-0.945567	0.34437	NA
AC004528.4	52.2411	-0.51719	0.492163	-1.05085	0.293327	NA
AC004535.2	1.99557	-0.128197	1.01695	-0.126061	0.899684	NA
AC004538.3	412.375	-0.074586	0.981525	-0.0759899	NA	NA
AC004540.4	243.273	0.108814	0.551964	0.197139	0.843719	0.99967
AC004540.5	298.239	0.101909	0.36682	0.277817	0.781153	0.99967
AC004543.1	0.225927	0	0.732612	0	1	NA
AC004543.2	30.3764	-0.960137	0.563758	-1.7031	0.088549	NA
AC004549.6	312.642	0.21549	0.430407	0.500666	0.616606	0.982869
AC004552.1	1.89903	-0.118251	1.09424	-0.108067	0.913943	NA
AC004562.1	16.2173	-0.565474	1.04608	-0.540563	0.588809	NA
AC004593.3	16.5975	0.0614061	0.727019	0.0844628	0.932688	NA
AC004595.1	0.319746	0.701556	0.747826	0.938127	0.348179	NA
AC004603.4	7.45534	-0.20232	0.905607	-0.223409	0.823218	NA
AC004623.2	301.179	0.397673	0.674688	0.589418	0.555581	0.975276
AC004637.1	36.2235	0.53634	0.854441	0.627709	0.530195	NA
AC004655.1	3.14899	-0.305657	1.02867	-0.297137	0.766362	NA
AC004656.1	4.53757	-0.82068	0.967831	-0.847958	0.396461	NA
AC004673.1	0.167122	0	0.731054	0	1	NA
AC004691.5	53.6792	0.210277	0.442812	0.474867	0.634882	NA
AC004692.4	26.3395	-0.548948	0.761471	-0.720904	0.470968	NA
AC004699.1	0	NA	NA	NA	NA	NA
AC004702.2	6439.38	-0.0132247	0.233472	-0.0566435	0.954829	0.99967
AC004744.3	0.59833	0.000125368	0.826507	0.000151684	0.999879	NA
AC004745.1	0.037615	-0.4239	0.719114	-0.589475	0.555543	NA
AC004769.1	0.0177631	0	0.710803	0	1	NA
AC004775.5	0.354565	0.171193	0.826136	0.207221	0.835837	NA
AC004791.2	65.237	-0.0333196	0.445253	-0.0748331	0.940348	NA
AC004812.1	1.75627	-1.58159	1.08976	-1.45132	0.14669	NA
AC004817.1	3.899	-0.0375066	0.907792	-0.0413163	0.967044	NA
AC004824.1	566.295	0.712766	0.331682	2.14894	0.031639	0.423787
AC004824.2	81.9742	-0.301192	0.582754	-0.516843	0.605266	0.980135
AC004837.4	1.63961	-0.542878	1.08961	-0.49823	0.618322	NA
AC004837.5	23.3968	-0.487704	0.736783	-0.661937	0.508012	NA
AC004840.8	59.4485	0.127441	0.405638	0.314173	0.753389	NA
AC004840.9	502.493	0.183074	0.445123	0.411289	0.680861	0.992016
AC004851.1	1.84874	-0.368196	1.09272	-0.336954	0.736152	NA
AC004854.4	17.8245	-0.239641	0.718968	-0.333313	0.738898	NA
AC004862.6	37.901	-0.19935	0.596269	-0.33433	0.738131	NA
AC004869.2	1.74441	-0.460581	1.09353	-0.421186	0.673619	NA
AC004869.3	0	NA	NA	NA	NA	NA
AC004870.3	99.5121	-0.00384966	0.676901	-0.00568718	0.995462	0.99967
AC004870.4	9.27454	0.0864501	1.04721	0.0825525	0.934207	NA
AC004875.1	0	NA	NA	NA	NA	NA
AC004878.2	461.291	-0.351661	0.325193	-1.08139	0.279523	0.835228
AC004878.7	41.4903	-0.601221	0.576571	-1.04275	0.297062	NA
AC004878.8	61.5025	0.0993672	0.523121	0.189951	0.849348	NA
AC004893.11	2203.03	0.399475	0.295435	1.35216	0.176325	0.732339
AC004895.1	9.06529	0.166269	0.986943	0.168469	0.866214	NA
AC004895.4	91.1761	0.00898255	0.532154	0.0168796	0.986533	0.99967
AC004899.1	26.8964	0.348686	0.734323	0.474841	0.634901	NA
AC004901.1	203.433	0.11764	0.574678	0.204706	0.837802	0.99967
AC004906.3	241.704	-0.443118	0.451204	-0.982079	0.326061	0.869806
AC004920.3	4.94142	0.0728471	0.87116	0.0836209	0.933358	NA
AC004924.1	8.69728	0.575697	0.888603	0.647867	0.517071	NA
AC004941.3	10.5425	-0.954136	0.96126	-0.99259	0.32091	NA
AC004943.1	8.8148	0.239298	0.99482	0.240544	0.809909	NA
AC004947.2	0.477693	0.0571037	0.861082	0.0663162	0.947126	NA
AC004951.6	894.603	-0.444452	0.260344	-1.70717	0.0877903	0.593148
AC004969.1	0.0190959	0	0.711217	0	1	NA
AC004980.1	0	NA	NA	NA	NA	NA
AC004980.7	2890.09	-0.0718064	0.305406	-0.235118	0.814117	0.99967
AC004988.1	8.79798	0.247612	0.88893	0.27855	0.78059	NA
AC005000.2	3.4613	0.0638436	1.02851	0.0620737	0.950504	NA
AC005003.1	417.475	0.282867	0.439398	0.643761	0.519731	0.964772
AC005008.2	39.9929	-0.586614	0.636128	-0.922164	0.356443	NA
AC005009.1	1.77032	-1.78513	1.07061	-1.66739	0.0954373	NA
AC005009.2	29.5615	-1.00169	0.849255	-1.17949	0.238204	NA
AC005013.5	168.569	-0.555186	0.612	-0.907167	0.364319	0.896621
AC005019.3	2.34499	0.178826	1.08975	0.164098	0.869654	NA
AC005020.1	0.096235	-0.524367	0.727871	-0.720413	0.471271	NA
AC005022.1	52.0641	-0.390681	0.654879	-0.596569	0.550795	NA
AC005027.3	82.9843	0.21116	0.535289	0.394479	0.693228	0.995001
AC005029.1	19.2061	0.308972	0.888396	0.347787	0.728	NA
AC005037.2	1.38618	-0.103114	0.972049	-0.106079	0.91552	NA
AC005037.3	1226.35	-0.103725	0.292229	-0.354943	0.722633	0.996294
AC005041.17	18.6056	-0.408009	0.915133	-0.445847	0.655708	NA
AC005042.4	3241.88	-0.0386122	0.206364	-0.187107	0.851576	0.99967
AC005042.5	42.5664	0.315036	0.70645	0.445942	0.655639	NA
AC005048.1	0	NA	NA	NA	NA	NA
AC005062.2	15604.4	0.469958	0.412751	1.1386	0.25487	0.815091
AC005071.1	40.4814	-0.505783	0.908203	-0.556905	0.577592	NA
AC005076.5	63.9564	-0.0611559	0.699271	-0.0874566	0.930309	NA
AC005077.12	136.729	-0.203905	0.557858	-0.365515	0.714727	0.995281
AC005077.5	13.965	0.154721	0.739553	0.209208	0.834286	NA
AC005082.1	2096.93	0.0485879	0.325203	0.149408	0.881232	0.99967
AC005082.12	0.871776	0.905824	1.03663	0.873812	0.382221	NA
AC005083.1	117.212	0.353456	0.688712	0.513212	0.607803	0.980924
AC005088.1	1.6556	-0.474148	1.09278	-0.433893	0.664366	NA
AC005104.3	3641.12	0.435792	0.466888	0.933397	0.350615	0.884233
AC005150.1	4.29471	0.602621	1.0242	0.588384	0.556275	NA
AC005152.2	113.641	-0.697724	0.502303	-1.38905	0.164817	0.718642
AC005152.3	1.56764	-0.974038	1.09197	-0.892003	0.372391	NA
AC005154.6	843.178	-0.562918	0.373478	-1.50723	0.131751	0.66809
AC005159.1	0.697019	-0.475544	1.03823	-0.458033	0.646929	NA
AC005160.3	1.69043	-0.220027	1.08392	-0.202991	0.839142	NA
AC005161.1	1.02426	-0.298908	1.05714	-0.282751	0.777368	NA
AC005162.4	4.71962	-0.329944	1.04843	-0.314702	0.752988	NA
AC005162.5	7.81984	-0.851821	1.07653	-0.791267	0.428788	NA
AC005176.2	2.12308	-0.353026	1.09101	-0.323578	0.746257	NA
AC005195.1	0.0177631	0	0.710803	0	1	NA
AC005197.2	57.6343	-0.193682	0.72082	-0.268697	0.788163	NA
AC005215.1	0.376095	-0.236471	0.741978	-0.318704	0.749951	NA
AC005220.3	10.9934	0.0990946	0.835207	0.118647	0.905555	NA
AC005224.2	130.012	0.0424151	0.433869	0.0977604	0.922123	0.99967
AC005229.1	10.6038	-0.506254	0.76757	-0.659554	0.50954	NA
AC005235.1	32.0987	0.356058	0.835721	0.426048	0.670073	NA
AC005237.4	319.02	-0.850087	0.297411	-2.85829	0.00425934	0.217246
AC005253.2	1345.82	-0.762861	0.196081	-3.89055	0.000100018	0.0785705
AC005253.4	2700.56	0.517897	0.533374	0.970982	0.331557	0.874036
AC005256.1	0.367783	0.343209	0.74172	0.462721	0.643565	NA
AC005262.2	478.474	0.219553	0.445479	0.492848	0.62212	0.982946
AC005262.3	123.939	0.17756	0.471049	0.376947	0.706213	0.995281
AC005264.2	68.6292	-0.0189672	0.531631	-0.0356774	0.97154	NA
AC005276.1	4889.95	-0.469183	0.607764	-0.771982	0.440125	0.93742
AC005281.1	510.083	0.0544721	0.395685	0.137665	0.890505	0.99967
AC005281.2	4.2033	-0.596384	0.975152	-0.611581	0.540815	NA
AC005284.1	0	NA	NA	NA	NA	NA
AC005288.1	0.245064	-0.0601865	0.842285	-0.0714562	0.943035	NA
AC005301.8	8.78942	0	1.01251	0	1	NA
AC005304.1	17.6857	-0.603347	0.833228	-0.724108	0.469	NA
AC005306.3	795.743	-0.510461	0.575963	-0.886274	0.37547	0.904101
AC005307.1	71.6048	-1.57045	0.712703	-2.20351	0.0275586	NA
AC005307.3	1565.2	-0.364356	0.471966	-0.771997	0.440116	0.93742
AC005324.6	92.6217	-2.90555	0.823447	-3.52853	0.000417881	0.105389
AC005324.7	0.458767	0.607254	0.735268	0.825895	0.408864	NA
AC005329.7	1644.42	0.0893223	0.511536	0.174616	0.861381	0.99967
AC005330.2	1.39553	-1.10457	1.08858	-1.01469	0.310255	NA
AC005339.2	119.581	-0.42546	0.683732	-0.622262	0.53377	0.967429
AC005355.1	772.314	-0.488399	0.313434	-1.55822	0.119181	0.646076
AC005355.2	14.813	-0.535092	0.710229	-0.753407	0.451205	NA
AC005356.1	38.4238	-0.313742	0.637949	-0.491799	0.622862	NA
AC005358.1	191.448	-0.205287	0.537609	-0.381851	0.702572	0.995281
AC005358.3	94.3628	0.0472452	0.407903	0.115824	0.907792	0.99967
AC005370.1	0	NA	NA	NA	NA	NA
AC005375.1	0	NA	NA	NA	NA	NA
AC005387.2	1368.27	-0.0233372	0.530921	-0.0439561	0.964939	0.99967
AC005387.3	5241.19	0.0307443	0.726351	0.0423271	0.966238	0.99967
AC005391.2	17.5632	-0.186083	0.869976	-0.213895	0.830629	NA
AC005392.13	35.7698	0.186132	0.801073	0.232354	0.816263	NA
AC005394.1	224.391	-0.365607	0.487561	-0.749869	0.453334	0.942866
AC005477.1	2.89931	-1.4832	1.08721	-1.36422	0.172497	NA
AC005481.5	23.9744	-0.664715	1.01747	-0.6533	0.513563	NA
AC005484.5	3144.71	0.470656	0.233337	2.01707	0.0436886	0.466368
AC005487.2	3.68456	-0.0979239	1.0859	-0.090178	0.928146	NA
AC005488.1	1381.75	0.0341861	0.46016	0.0742917	0.940778	0.99967
AC005493.1	213.865	-0.154567	0.460822	-0.335415	0.737312	0.99703
AC005498.3	0.801045	0	0.996141	0	1	NA
AC005498.4	0.0412266	0	0.718754	0	1	NA
AC005513.1	0.814448	0.055307	1.05782	0.0522837	0.958303	NA
AC005518.2	0.073718	0	0.723882	0	1	NA
AC005519.4	2045.24	-0.521922	0.369953	-1.41078	0.15831	0.711086
AC005522.7	65.5292	-0.168975	0.465286	-0.363163	0.716483	NA
AC005523.2	2975.44	0.502141	0.338007	1.4856	0.137386	0.676205
AC005523.3	52.0127	0.258997	0.389878	0.664304	0.506496	NA
AC005532.5	6.36319	0.189906	1.05543	0.179933	0.857205	NA
AC005534.8	30.811	-0.167915	0.734149	-0.22872	0.819086	NA
AC005537.2	6.7022	1.43803	1.03635	1.38758	0.165264	NA
AC005538.5	13.993	0.277428	0.931949	0.297686	0.765943	NA
AC005540.3	445.178	-0.334588	0.513525	-0.651553	0.51469	0.963543
AC005544.1	149.402	-0.224995	0.522987	-0.430211	0.667042	0.988163
AC005546.2	38.3671	-0.10162	0.765688	-0.132717	0.894417	NA
AC005549.1	0	NA	NA	NA	NA	NA
AC005549.2	15.5009	-0.767125	0.811283	-0.94557	0.344368	NA
AC005549.3	15.5762	0.557503	0.885208	0.629799	0.528826	NA
AC005550.3	19.2139	-0.0663429	0.923407	-0.0718458	0.942725	NA
AC005550.4	1.75671	-1.21422	1.09045	-1.1135	0.265495	NA
AC005550.5	0.021005	0	0.712363	0	1	NA
AC005559.2	51.0583	-0.311643	0.675671	-0.461235	0.64463	NA
AC005562.1	4.49898	-0.243468	0.963982	-0.252565	0.800604	NA
AC005592.1	251.01	-1.77368	0.456286	-3.88722	0.000101401	0.0785705
AC005592.2	999.965	-0.225877	0.355649	-0.635113	0.525355	0.965522
AC005592.3	18.6924	-0.866828	0.946574	-0.915753	0.359796	NA
AC005594.3	672.861	0.667505	0.435829	1.53158	0.125627	0.658142
AC005597.1	11.77	-0.131248	1.00182	-0.13101	0.895768	NA
AC005606.1	24.6209	0.794277	0.879454	0.903148	0.366447	NA
AC005606.14	1435.73	0.237923	0.422302	0.563396	0.573165	0.97661
AC005606.15	433.343	0.0154195	0.732141	0.0210608	0.983197	0.99967
AC005609.1	323.747	-0.337536	0.243556	-1.38586	0.165788	0.718891
AC005614.3	43.8408	-0.999328	0.632375	-1.58028	0.114043	NA
AC005614.5	1143.27	-0.0163411	0.285092	-0.0573187	0.954291	0.99967
AC005616.1	534.046	-0.235333	0.499007	-0.471602	0.637211	0.983473
AC005616.2	21.0573	-0.65016	0.648656	-1.00232	0.31619	NA
AC005618.6	46.587	-0.4203	0.603547	-0.696382	0.486189	NA
AC005621.1	1.16573	0.747427	1.08401	0.689503	0.490507	NA
AC005624.2	77.5624	-0.0331019	0.557064	-0.0594221	0.952616	0.99967
AC005625.1	17.4837	-0.56045	0.87555	-0.640113	0.522099	NA
AC005631.1	0.185361	0.0564011	0.737768	0.0764484	0.939062	NA
AC005682.5	791.462	-0.131875	0.266119	-0.495547	0.620214	0.982869
AC005682.8	515.556	-0.57095	0.380091	-1.50214	0.133061	0.670216
AC005686.1	0.0117317	0	0.708034	0	1	NA
AC005701.1	0	NA	NA	NA	NA	NA
AC005702.1	57.2987	0.834901	0.803864	1.03861	0.298987	NA
AC005702.2	51.2489	0.123078	0.866775	0.141995	0.887084	NA
AC005702.3	35.7094	-0.0513723	0.862385	-0.0595701	0.952498	NA
AC005702.4	45.2242	0.744232	0.881289	0.844482	0.3984	NA
AC005703.2	5.27555	0.289654	0.965515	0.299999	0.764178	NA
AC005703.3	0.109244	0	0.726934	0	1	NA
AC005725.1	0.430287	0.804663	0.880457	0.913915	0.360762	NA
AC005740.5	461.413	0.449476	0.241967	1.8576	0.0632265	0.538734
AC005740.6	7.47681	-0.54717	0.860974	-0.635524	0.525087	NA
AC005754.7	265.39	-0.328286	0.362601	-0.905365	0.365272	0.897107
AC005754.8	64.3827	-0.238753	0.683788	-0.349162	0.726967	NA
AC005757.6	8.55338	-0.334859	0.808765	-0.414038	0.678847	NA
AC005757.7	13.7196	-0.506403	0.909225	-0.556961	0.577554	NA
AC005772.2	101.589	-0.213785	0.620797	-0.344372	0.730567	0.99703
AC005775.2	553.467	-0.713987	0.342136	-2.08685	0.0369015	0.441124
AC005779.2	536.029	-0.149619	0.40548	-0.368992	0.712134	0.995281
AC005780.1	76.2919	-0.0904344	0.676717	-0.133637	0.89369	NA
AC005783.1	3.98572	0.0772383	0.993972	0.0777067	0.938061	NA
AC005785.2	967.165	-0.574673	0.56677	-1.01394	0.31061	0.85972
AC005786.5	8.513	0.0180229	0.949991	0.0189717	0.984864	NA
AC005786.7	2950.3	-0.292126	0.466371	-0.626382	0.531064	0.967429
AC005789.11	121.606	-0.176668	0.668161	-0.26441	0.791464	0.99967
AC005789.9	46.5854	0.0868601	0.861586	0.100814	0.919698	NA
AC005808.3	169.68	-0.295756	0.465989	-0.634686	0.525633	0.965522
AC005841.1	217.983	-0.830227	0.283186	-2.93174	0.00337071	0.207275
AC005863.1	17.961	-0.27015	0.730536	-0.369797	0.711534	NA
AC005863.2	85.2464	-0.0252552	0.623173	-0.0405268	0.967673	0.99967
AC005926.1	0	NA	NA	NA	NA	NA
AC005932.1	325.045	-0.708425	0.455361	-1.55574	0.119769	0.64701
AC005943.4	39.3312	0.261602	0.767821	0.340707	0.733324	NA
AC005943.5	249.226	1.09722	0.443852	2.47204	0.0134346	0.317399
AC005944.2	6623.14	0.224405	0.68209	0.328996	0.742159	0.997573
AC005954.3	91.6977	-0.604878	0.558762	-1.08253	0.279016	0.834878
AC005954.4	319.863	-0.325739	0.593132	-0.549185	0.582879	0.977543
AC006000.5	166.591	-1.09303	0.532658	-2.05202	0.0401676	0.451909
AC006003.3	0.248019	0.0618821	0.735444	0.0841425	0.932943	NA
AC006004.1	30.6983	-0.129209	0.641955	-0.201274	0.840485	NA
AC006007.1	4.16172	-0.436294	1.08889	-0.400677	0.688658	NA
AC006014.1	1419.39	0.0172906	0.445025	0.0388532	0.969007	0.99967
AC006014.8	228.803	-0.278932	0.545627	-0.511214	0.609201	0.981611
AC006019.3	13.8092	0.288594	0.865362	0.333495	0.73876	NA
AC006019.4	7.9952	0.920041	0.899056	1.02334	0.306147	NA
AC006026.1	0	NA	NA	NA	NA	NA
AC006026.13	92.1293	-0.216077	0.64552	-0.334733	0.737827	0.99703
AC006037.2	0	NA	NA	NA	NA	NA
AC006041.1	2.56929	0.147358	0.942564	0.156337	0.875767	NA
AC006042.6	160.26	-0.79521	0.485338	-1.63847	0.101324	0.618788
AC006042.7	189.335	0.048106	0.614337	0.0783055	0.937585	0.99967
AC006050.2	20.0573	-1.5114	0.968533	-1.56051	0.11864	NA
AC006076.1	5.17758	0	0.796552	0	1	NA
AC006080.1	0	NA	NA	NA	NA	NA
AC006115.1	1.48044	-0.383282	1.09381	-0.350411	0.72603	NA
AC006115.3	376.654	-0.212085	0.437652	-0.484598	0.627961	0.983473
AC006116.1	4.46959	-1.17743	1.04288	-1.12902	0.258887	NA
AC006116.12	8.49817	0.514775	0.878961	0.585664	0.558102	NA
AC006116.15	13.3166	-0.254638	0.926804	-0.274748	0.78351	NA
AC006116.17	378.443	0.141607	0.298845	0.473847	0.635609	0.983473
AC006116.19	1.51768	-0.522154	1.08468	-0.481391	0.630239	NA
AC006116.20	75.9989	0.198263	0.874783	0.226642	0.820702	NA
AC006116.21	42.3535	-0.221851	0.709194	-0.312822	0.754416	NA
AC006116.24	147.936	1.02816	0.334973	3.06938	0.00214506	0.190586
AC006126.3	350.312	-0.152048	0.402906	-0.377377	0.705893	0.995281
AC006126.4	48.6969	-0.296793	0.627022	-0.473337	0.635973	NA
AC006129.1	0.782601	1.02734	0.965498	1.06405	0.287307	NA
AC006129.2	38.6869	-0.79168	0.595148	-1.33022	0.183445	NA
AC006129.4	5.34756	-0.0867222	1.09283	-0.0793553	0.93675	NA
AC006130.1	9.74916	-0.604389	0.831191	-0.727136	0.467143	NA
AC006130.3	333.557	-0.239933	0.258535	-0.928049	0.353382	0.886297
AC006132.1	98.5972	-1.81846	0.611678	-2.9729	0.00295	0.202183
AC006145.1	0	NA	NA	NA	NA	NA
AC006150.1	0.210295	-0.17666	0.735653	-0.240141	0.810221	NA
AC006150.2	0	NA	NA	NA	NA	NA
AC006156.1	50.0326	0.00879788	1.01398	0.00867654	0.993077	NA
AC006159.3	52.9187	-0.581477	0.800905	-0.726025	0.467823	NA
AC006159.4	8.02292	-0.972072	0.992306	-0.97961	0.327279	NA
AC006159.5	18.519	0.328277	0.964898	0.340219	0.733692	NA
AC006160.5	1355.6	0.620164	0.229634	2.70067	0.00692006	0.253303
AC006196.1	38.2282	-0.305729	0.614524	-0.497505	0.618833	NA
AC006227.1	156.716	-0.438015	0.41943	-1.04431	0.296341	0.847885
AC006262.10	0.0234634	0	0.71286	0	1	NA
AC006262.4	77.8655	-0.407022	0.672265	-0.605449	0.544881	0.972127
AC006262.5	37.0774	-0.0231907	0.71605	-0.032387	0.974163	NA
AC006262.6	6.16891	-1.92038	1.06373	-1.80533	0.0710234	NA
AC006272.1	17.4415	-1.82955	0.827981	-2.20965	0.0271292	NA
AC006272.2	8.27101	-2.03371	0.866823	-2.34616	0.0189677	NA
AC006273.4	30.2375	-0.641387	0.635677	-1.00898	0.312983	NA
AC006273.5	148.52	-0.70057	0.406107	-1.72509	0.0845117	0.585895
AC006273.7	10.2027	-0.834079	0.916986	-0.909588	0.36304	NA
AC006277.2	503.607	0.0572349	0.36485	0.156873	0.875345	0.99967
AC006296.1	28.3493	0.274775	0.73942	0.371608	0.710185	NA
AC006296.2	0.410369	-0.519409	0.893252	-0.581481	0.560916	NA
AC006322.1	0.0750309	0.429163	0.725997	0.591136	0.554429	NA
AC006328.1	0	NA	NA	NA	NA	NA
AC006369.2	1212.53	0.109879	0.304315	0.36107	0.718047	0.995796
AC006369.3	16.6826	0.79269	0.806526	0.982845	0.325684	NA
AC006371.1	0	NA	NA	NA	NA	NA
AC006372.1	2.18426	-1.79208	1.08798	-1.64716	0.0995244	NA
AC006372.4	80.8079	-0.715598	0.393314	-1.81941	0.0688496	0.552017
AC006372.5	3.21552	-1.56611	1.04537	-1.49814	0.134096	NA
AC006372.6	4.02373	-1.49907	1.09002	-1.37527	0.169048	NA
AC006373.1	6.11416	-0.998002	1.07301	-0.930099	0.35232	NA
AC006377.1	0.0338333	0.329339	0.718338	0.458474	0.646612	NA
AC006378.2	835.112	0.129898	0.526614	0.246666	0.805167	0.99967
AC006380.1	0	NA	NA	NA	NA	NA
AC006380.3	0.995995	0.672592	1.06947	0.628904	0.529412	NA
AC006432.1	0	NA	NA	NA	NA	NA
AC006435.1	301.923	-0.14178	0.307709	-0.460761	0.64497	0.984353
AC006445.8	2.76976	0.54738	1.08687	0.503632	0.61452	NA
AC006449.1	79.5383	-0.165844	0.936591	-0.177071	0.859452	0.99967
AC006452.1	0.0720251	0.257564	0.725032	0.355245	0.722406	NA
AC006455.1	0.0355262	0	0.716222	0	1	NA
AC006458.3	0.128142	-0.228543	0.730028	-0.313061	0.754234	NA
AC006460.2	212.931	0.504927	0.644245	0.783749	0.433187	0.93587
AC006480.1	1.43709	-1.17333	1.07518	-1.09129	0.275147	NA
AC006481.1	432.806	-0.0660531	0.396736	-0.166491	0.86777	0.99967
AC006482.1	0.0190959	0	0.711217	0	1	NA
AC006483.1	10875.3	0.814336	0.397689	2.04767	0.0405922	0.453525
AC006486.1	17.0397	0.0496129	0.828895	0.0598542	0.952272	NA
AC006486.9	8662.5	0.411302	0.370871	1.10902	0.267423	0.827208
AC006487.1	0.0177631	0	0.710803	0	1	NA
AC006534.1	0.0177631	0	0.710803	0	1	NA
AC006534.2	4.5194	-0.434407	0.926163	-0.46904	0.639041	NA
AC006538.1	151.779	-0.0936815	0.563785	-0.166165	0.868027	0.99967
AC006538.4	2412.66	-0.223757	0.348177	-0.642653	0.520449	0.965286
AC006539.1	5.00351	0.570688	1.0633	0.536714	0.591465	NA
AC006547.13	387.72	0.0597503	0.255215	0.234118	0.814894	0.99967
AC006547.14	8.52931	-0.896946	1.07366	-0.835413	0.403485	NA
AC006547.15	246.101	0.380334	0.341862	1.11254	0.265907	0.825626
AC006547.8	658.358	0.564351	0.510664	1.10513	0.269102	0.828081
AC006552.1	6.97344	-0.306378	0.989405	-0.309659	0.756821	NA
AC006557.1	7.56899	0.116599	0.902269	0.129228	0.897177	NA
AC006926.1	0	NA	NA	NA	NA	NA
AC006942.4	308.989	-0.0762768	0.504758	-0.151115	0.879885	0.99967
AC006946.15	90.8839	0.20656	0.376854	0.548116	0.583612	0.977563
AC006946.16	5.99913	0.54284	0.955193	0.568304	0.569829	NA
AC006946.17	0.0845419	-0.296348	0.726385	-0.407977	0.683291	NA
AC006947.1	0.644572	0.58677	0.982498	0.597222	0.550359	NA
AC006953.1	1.56805	0.184978	0.995544	0.185806	NA	NA
AC006960.7	114.586	-0.185229	0.480492	-0.3855	0.699867	0.995281
AC006967.1	1.28477	-0.0256493	1.0614	-0.0241656	0.98072	NA
AC006988.1	0.225506	-0.565282	0.735356	-0.768719	0.44206	NA
AC006994.2	230.28	-0.38482	0.366803	-1.04912	0.294124	0.845499
AC006994.3	0.637672	-0.260529	0.993221	-0.262307	0.793085	NA
AC006995.8	1160.34	-0.328071	0.245621	-1.33568	0.181654	0.739501
AC007003.1	6.3163	0.697312	1.06667	0.653725	0.513289	NA
AC007009.1	84.0553	-0.27712	0.562239	-0.492887	0.622092	0.982946
AC007009.2	0.284934	-0.15057	0.739976	-0.20348	0.83876	NA
AC007025.1	0.0190959	0	0.711217	0	1	NA
AC007036.4	9.84543	-0.465674	0.752084	-0.619178	0.535799	NA
AC007036.5	147.718	-0.250452	0.517784	-0.483699	0.6286	0.983473
AC007036.6	7.56625	-1.22061	1.02677	-1.18879	0.234523	NA
AC007038.7	331.572	-0.418844	0.477608	-0.876963	0.380506	0.905686
AC007040.1	0.0190959	0	0.711217	0	1	NA
AC007040.11	2319.72	0.504649	0.384064	1.31397	0.188856	0.749743
AC007040.2	0.0177631	0	0.710803	0	1	NA
AC007040.3	0.0117317	0	0.708034	0	1	NA
AC007040.5	0.188784	-0.179455	0.732562	-0.244969	0.806481	NA
AC007040.6	65.2376	-0.146929	0.617702	-0.237864	0.811986	NA
AC007040.7	11.2581	-0.680421	0.847169	-0.80317	0.421876	NA
AC007040.8	152.376	0.0774758	0.563622	0.13746	0.890667	0.99967
AC007041.1	0.0442033	0.5371	0.720417	0.74554	0.455945	NA
AC007050.1	0	NA	NA	NA	NA	NA
AC007050.17	5.16725	-0.165318	1.03117	-0.16032	0.872629	NA
AC007056.1	0	NA	NA	NA	NA	NA
AC007064.24	13.9056	-0.189504	0.977402	-0.193885	0.846266	NA
AC007078.4	53.455	-0.388045	0.574617	-0.675311	0.499478	NA
AC007091.1	471.738	0.0716558	0.390794	0.18336	0.854516	0.99967
AC007092.1	2592.09	0.418134	0.34062	1.22757	0.219609	0.779249
AC007096.1	0	NA	NA	NA	NA	NA
AC007098.1	520.932	0.128262	0.248008	0.517171	0.605037	0.980037
AC007099.1	75.7259	-0.573764	0.518157	-1.10732	0.268157	NA
AC007099.2	29.4081	-0.821547	0.9033	-0.909495	0.363089	NA
AC007106.1	666.585	-0.346799	0.52591	-0.659427	0.509621	0.96096
AC007114.1	0.578481	0.332816	0.975055	0.34133	0.732855	NA
AC007126.1	9.63382	0.112491	0.795457	0.141417	0.887541	NA
AC007128.1	573.493	-0.355183	0.374849	-0.947536	0.343366	0.881238
AC007131.1	124.878	-0.507831	0.54025	-0.939993	0.347221	0.882197
AC007131.2	353.496	-0.270275	0.51681	-0.522968	0.600997	0.979708
AC007131.3	0	NA	NA	NA	NA	NA
AC007161.5	84.4156	0.498749	0.775759	0.642918	0.520277	0.96513
AC007163.3	42.1129	-0.337058	0.850154	-0.396468	0.69176	NA
AC007163.6	1036.9	0.720098	0.308838	2.33163	0.01972	0.362408
AC007179.1	1.40976	0.778686	1.01174	0.769653	0.441506	NA
AC007179.2	0	NA	NA	NA	NA	NA
AC007182.6	124.487	0.0738744	0.496238	0.148869	0.881657	0.99967
AC007192.6	503.419	-0.101068	0.281457	-0.359087	0.71953	0.996166
AC007193.10	1068.54	-0.919744	0.306324	-3.00253	0.0026775	0.199487
AC007193.6	461.71	-0.579977	0.590122	-0.982808	0.325702	0.86964
AC007193.8	578.555	-0.2592	0.548777	-0.472324	0.636696	0.983473
AC007193.9	71.5236	-0.0449745	0.463773	-0.0969752	0.922746	NA
AC007204.1	9.31127	-0.611747	1.06374	-0.57509	0.565231	NA
AC007204.2	2744.75	0.0380597	0.31303	0.121585	0.903228	0.99967
AC007216.1	430.648	0.461632	0.670906	0.688074	0.491406	0.956523
AC007216.2	8.16431	-0.351227	0.850503	-0.412964	0.679633	NA
AC007228.11	428.425	0.181616	0.297056	0.611386	0.540944	0.97088
AC007228.5	345.65	0.645437	0.580834	1.11122	0.266472	0.825937
AC007228.9	297.303	0.728923	0.627417	1.16178	0.245323	0.806819
AC007241.1	0	NA	NA	NA	NA	NA
AC007242.1	0	NA	NA	NA	NA	NA
AC007246.3	1555.21	-0.583068	0.24635	-2.36683	0.0179414	0.35158
AC007249.3	40.6311	-0.254965	0.749269	-0.340285	0.733642	NA
AC007250.4	57.5941	-0.677419	0.725585	-0.933618	0.350501	NA
AC007251.2	142.683	-0.109968	0.384852	-0.285741	0.775076	0.999657
AC007255.8	227.297	-0.226881	0.308302	-0.735906	0.461788	0.945249
AC007271.3	31.559	0.382694	0.847042	0.451801	0.651412	NA
AC007276.5	71.2791	0.264433	0.832953	0.317464	0.750892	NA
AC007277.3	273.967	0.033629	0.496727	0.0677012	0.946023	0.99967
AC007278.2	0	NA	NA	NA	NA	NA
AC007278.3	0.0355262	0	0.716222	0	1	NA
AC007283.5	18.9209	-0.0232937	1.02333	-0.0227626	0.98184	NA
AC007285.6	1237.79	-0.432988	0.408174	-1.06079	0.288784	0.841228
AC007285.7	100.359	-0.178472	0.474282	-0.376299	0.706695	0.995281
AC007292.3	351.866	0.190837	0.392797	0.485843	0.627079	0.983473
AC007292.4	452.914	0.1723	0.41162	0.418591	0.675515	0.990987
AC007292.6	696.122	0.294324	0.450804	0.652887	0.513829	0.963247
AC007292.7	130.477	-0.195276	0.392969	-0.496926	0.619242	0.982869
AC007308.6	44.4464	-0.538191	0.504121	-1.06758	0.285709	NA
AC007308.7	189.452	0.159161	0.47145	0.3376	0.735665	0.99703
AC007317.1	36.3156	0.351605	0.64485	0.545251	0.585581	NA
AC007319.1	1259.37	-0.202931	0.294868	-0.688209	0.491321	0.956523
AC007327.5	0.578275	0.660723	0.831891	0.794242	NA	NA
AC007333.1	0	NA	NA	NA	NA	NA
AC007339.1	0.0971615	0.387243	0.728059	0.531884	0.594806	NA
AC007349.4	17.5032	0.209823	0.801311	0.26185	0.793437	NA
AC007349.5	0.153027	-0.498427	0.731514	-0.681364	0.495641	NA
AC007349.7	0.162889	0	0.730533	0	1	NA
AC007353.1	0	NA	NA	NA	NA	NA
AC007358.1	1.20131	-1.57898	1.07804	-1.46467	0.143011	NA
AC007359.6	14.6261	-0.414538	0.948726	-0.436942	0.662154	NA
AC007362.3	262.341	-0.712034	0.482709	-1.47508	0.140192	0.682511
AC007364.1	434.713	-0.1302	0.318976	-0.408182	0.68314	0.992731
AC007365.1	20.5992	-0.726909	0.615159	-1.18166	0.237341	NA
AC007365.2	7.35756	0.847667	1.08508	0.7812	0.434685	NA
AC007365.3	6.54792	-0.0883509	0.979915	-0.0901618	0.928159	NA
AC007375.1	188.495	-0.629181	0.637541	-0.986888	0.323698	0.869108
AC007377.1	11.3099	-0.966913	0.749954	-1.2893	0.197295	NA
AC007381.2	41.2961	-0.208063	0.720692	-0.288698	0.772812	NA
AC007381.3	0.241616	-0.256166	0.728563	-0.351605	0.725135	NA
AC007382.1	2.06071	-0.675859	1.07404	-0.629267	0.529174	NA
AC007383.3	345.54	-0.860724	0.373836	-2.30241	0.0213122	0.37146
AC007383.4	1171.44	0.416749	0.317728	1.31165	0.189638	0.750142
AC007386.2	11.5348	-0.091518	0.704098	-0.129979	0.896583	NA
AC007386.4	67.9907	-0.651183	0.542773	-1.19973	0.230242	NA
AC007389.3	187.202	-0.196529	0.379507	-0.517852	0.604561	0.979763
AC007389.4	0.0177631	0	0.710803	0	1	NA
AC007390.5	2302.33	-0.0226493	0.302891	-0.0747771	0.940392	0.99967
AC007391.2	2.5556	-0.95195	1.08847	-0.874572	0.381807	NA
AC007392.3	554.844	0.0838547	0.447163	0.187526	0.851248	0.99967
AC007392.4	4.60377	0.804061	1.09242	0.736034	0.46171	NA
AC007395.3	779.059	-0.107682	0.424418	-0.253716	0.799715	0.99967
AC007401.2	1500.83	-0.666724	0.520575	-1.28074	0.200283	0.762768
AC007402.1	0	NA	NA	NA	NA	NA
AC007403.1	0	NA	NA	NA	NA	NA
AC007403.2	114.476	0.437048	0.537782	0.812687	0.416398	0.92802
AC007403.3	0.0412266	0	0.718754	0	1	NA
AC007405.2	33.8125	0.0527248	1.03895	0.0507482	0.959526	NA
AC007405.4	6330.49	0.778119	0.438076	1.77622	0.0756965	0.565429
AC007405.6	358.618	-0.758379	0.464694	-1.632	0.10268	0.620744
AC007405.8	67.8965	-0.0618173	1.06379	-0.0581104	0.953661	NA
AC007421.1	2.41877	-1.09399	1.0747	-1.01795	0.308704	NA
AC007422.1	8.16627	-0.364632	1.08294	-0.336704	0.73634	NA
AC007431.1	0.431089	0.188902	0.743384	0.25411	0.79941	NA
AC007435.1	0.0177631	0	0.710803	0	1	NA
AC007436.1	0.445319	-0.359377	0.875056	-0.410691	0.681299	NA
AC007450.1	0.103556	0	0.727433	0	1	NA
AC007461.1	9.05951	0.247432	0.990133	0.249897	0.802667	NA
AC007461.2	59.2072	-0.728405	0.643657	-1.13167	0.257775	NA
AC007463.2	848.924	-0.869461	0.433252	-2.00682	0.0447684	0.472351
AC007464.1	23.6658	-0.0817321	0.820064	-0.0996656	0.92061	NA
AC007486.1	0	NA	NA	NA	NA	NA
AC007528.1	0.0177631	0	0.710803	0	1	NA
AC007535.1	0	NA	NA	NA	NA	NA
AC007551.1	0.0117317	0	0.708034	0	1	NA
AC007551.3	222.847	-0.473553	0.39009	-1.21396	0.224763	0.785362
AC007556.3	0.0177631	0	0.710803	0	1	NA
AC007557.1	0	NA	NA	NA	NA	NA
AC007557.2	6.21926	0.294645	1.04589	0.281718	0.77816	NA
AC007557.3	0.339958	0.395464	0.737329	0.536347	0.591719	NA
AC007557.4	0.0420101	0	0.71803	0	1	NA
AC007560.2	0.0117317	0	0.708034	0	1	NA
AC007563.1	0.149194	-0.214465	0.730764	-0.293481	0.769155	NA
AC007563.3	4.67478	-1.5758	1.05929	-1.4876	0.136856	NA
AC007563.5	1648.53	0.33525	0.39826	0.841786	0.399908	0.919051
AC007566.10	2227.26	-0.259448	0.186036	-1.39461	0.163133	0.715936
AC007567.1	0.0221016	0.37246	0.714136	0.521553	0.601982	NA
AC007611.1	0.0221016	0.37246	0.714136	0.521553	0.601982	NA
AC007620.3	686.582	0.268038	0.423267	0.63326	0.526564	0.965713
AC007631.1	0	NA	NA	NA	NA	NA
AC007652.1	21.9375	-0.139034	0.798126	-0.174201	0.861707	NA
AC007679.3	1079.3	0.0913835	0.312487	0.292439	0.769951	0.999657
AC007680.2	10.5241	0.112467	0.802644	0.14012	0.888565	NA
AC007682.1	5238.96	-0.231371	0.42646	-0.54254	0.587447	0.977904
AC007682.2	0.0117317	0	0.708034	0	1	NA
AC007682.3	1.46694	0.11878	0.764126	0.155446	0.87647	NA
AC007731.1	3.61218	-1.0055	1.05774	-0.950613	0.341801	NA
AC007740.1	26.1341	-0.594221	0.7367	-0.806599	0.419898	NA
AC007743.1	202.78	-1.13407	0.558992	-2.02878	0.0424812	0.461637
AC007750.5	15.3827	-0.375817	1.01901	-0.368807	0.712272	NA
AC007773.1	3.69735	-0.754978	0.988733	-0.763582	0.445117	NA
AC007773.2	223.939	-0.670759	0.427752	-1.5681	0.116857	0.644369
AC007773.3	36.9516	-0.465594	0.759481	-0.613041	0.539849	NA
AC007787.2	0.0381918	0	0.716723	0	1	NA
AC007795.1	11.1856	-0.866896	1.00295	-0.864349	0.387396	NA
AC007796.1	406.587	-1.98526	0.622245	-3.19048	0.00142034	0.15465
AC007842.1	0.0954886	0.231343	0.72738	0.31805	0.750447	NA
AC007879.1	83.2423	0.0795643	0.412212	0.193018	0.846945	0.99967
AC007879.2	25.2051	-0.0158339	0.650932	-0.0243249	0.980593	NA
AC007879.3	5.98578	-0.521556	1.07749	-0.484046	0.628353	NA
AC007879.4	1.20804	0.653861	1.09166	0.598959	0.5492	NA
AC007879.5	92.4416	0.0680334	1.03153	0.0659541	NA	NA
AC007879.6	18.8852	-0.712424	0.771681	-0.92321	0.355898	NA
AC007879.7	1.89534	-0.011568	1.09237	-0.0105898	0.991551	NA
AC007880.1	35.934	-0.516105	0.582097	-0.88663	0.375278	NA
AC007881.1	7.44917	-1.87151	0.904242	-2.0697	0.0384808	NA
AC007881.2	0	NA	NA	NA	NA	NA
AC007919.1	0.0493467	-0.373354	0.722057	-0.517069	0.605108	NA
AC007919.2	0.550287	-1.03717	0.864768	-1.19937	0.230385	NA
AC007948.1	11.0565	0.256482	0.956085	0.268263	0.788497	NA
AC007950.1	23.1528	-0.532985	0.560224	-0.951379	0.341412	NA
AC007952.1	2.01295	-0.0936985	1.07166	-0.0874331	0.930327	NA
AC007952.4	67.3288	-0.0933875	0.653221	-0.142965	0.886318	NA
AC007952.5	68.128	-0.365577	0.546367	-0.669106	0.503428	NA
AC007952.6	128.763	-0.662933	0.6759	-0.980815	0.326684	0.870333
AC007956.1	369.886	-0.548795	0.462755	-1.18593	0.23565	0.795704
AC007965.1	0	NA	NA	NA	NA	NA
AC007966.1	110.714	-0.681841	0.485753	-1.40368	0.160415	0.71364
AC007967.3	0	NA	NA	NA	NA	NA
AC007970.1	2981.14	0.256146	0.386461	0.662798	0.50746	0.960368
AC008045.1	0.141072	0	0.723732	0	1	NA
AC008060.5	13.1458	-0.786566	0.828711	-0.949143	0.342548	NA
AC008060.7	13.4242	0.27339	0.878304	0.311271	0.755595	NA
AC008060.8	59.1958	-0.434793	0.737651	-0.589429	0.555574	NA
AC008063.2	34.1076	-0.817201	0.892651	-0.915476	0.359942	NA
AC008063.3	0	NA	NA	NA	NA	NA
AC008064.1	0.036859	0	0.717732	0	1	NA
AC008067.2	164.88	-0.338328	0.445717	-0.759065	0.447814	0.941608
AC008069.1	38.5681	-0.852359	0.82936	-1.02773	0.304077	NA
AC008073.7	43.186	-0.703617	0.543726	-1.29407	0.195643	NA
AC008073.9	1.62321	-0.496255	1.07888	-0.459975	0.645534	NA
AC008074.3	188.081	-0.23637	0.403299	-0.58609	0.557815	0.97559
AC008074.4	14.6605	0.363811	0.876575	0.415037	0.678115	NA
AC008079.9	150.179	0.887442	0.656253	1.35229	0.176283	0.732339
AC008085.1	0	NA	NA	NA	NA	NA
AC008088.4	61.575	-0.580554	0.621155	-0.934637	0.349976	NA
AC008122.1	0.394219	-0.423556	0.741311	-0.571361	0.567755	NA
AC008132.1	105.388	0.0253612	0.618708	0.0409905	0.967303	0.99967
AC008132.13	48.0678	-0.796695	0.70177	-1.13526	0.256265	NA
AC008154.4	3.50579	0.473167	1.04216	0.454023	0.649812	NA
AC008154.5	15.5948	-0.301771	0.750906	-0.401876	0.687775	NA
AC008163.4	34.3509	-0.758457	0.736404	-1.02995	0.303035	NA
AC008166.1	0	NA	NA	NA	NA	NA
AC008174.3	312.721	-1.15386	0.616417	-1.87188	0.0612233	0.532565
AC008175.1	14.4187	-0.0771136	0.912356	-0.0845214	0.932642	NA
AC008267.1	5.9112	-0.75779	0.981557	-0.772029	0.440097	NA
AC008268.1	1.03552	0	0.746203	0	1	NA
AC008268.2	28.766	0.133241	0.94012	0.141728	0.887295	NA
AC008269.2	7.10401	1.01585	0.927232	1.09557	0.273266	NA
AC008271.1	70.3769	0.171041	0.509585	0.335648	0.737137	NA
AC008277.1	388.803	0.0950205	0.455019	0.208828	0.834583	0.99967
AC008278.2	15.3016	0.448077	0.799841	0.560208	0.575337	NA
AC008278.3	81.8668	0.238962	0.384941	0.620776	0.534747	0.967637
AC008281.1	0	NA	NA	NA	NA	NA
AC008372.1	3.00301	-0.372584	1.03995	-0.358272	0.72014	NA
AC008387.1	16.3522	-0.1814	0.915706	-0.198099	0.842968	NA
AC008391.1	3.87378	0.853268	1.01191	0.843226	0.399102	NA
AC008394.1	39.887	-0.146266	0.709657	-0.206108	0.836707	NA
AC008397.1	0.0117317	0	0.708034	0	1	NA
AC008410.1	0.0190959	0	0.711217	0	1	NA
AC008440.10	26.2387	0.565358	0.760574	0.743331	0.457281	NA
AC008440.5	3787.4	0.125828	0.440107	0.285902	0.774953	0.999657
AC008443.1	298.79	-0.431895	0.374357	-1.1537	0.248623	0.80881
AC008498.1	0.0843332	0.236459	0.726926	0.325286	0.744964	NA
AC008536.1	0.154492	0.182761	0.731932	0.249697	0.802822	NA
AC008581.1	1.14857	-0.259567	1.08966	-0.23821	0.811718	NA
AC008592.4	51.5707	-0.0531726	0.64419	-0.0825418	0.934216	NA
AC008592.5	11.3529	-0.0211243	0.795369	-0.0265591	0.978811	NA
AC008592.7	10.2444	-0.274114	0.840439	-0.326156	0.744307	NA
AC008592.8	8.15247	-0.606425	0.940654	-0.644684	0.519132	NA
AC008625.1	0.0186188	0	0.711646	0	1	NA
AC008671.1	0.77965	0.426231	1.03208	0.412983	0.679619	NA
AC008674.1	0.116964	0	0.727705	0	1	NA
AC008686.1	111.449	-0.279277	0.44987	-0.620795	0.534734	0.967637
AC008691.1	8.8618	-1.20021	1.08618	-1.10498	0.26917	NA
AC008694.3	32.4218	-0.102278	0.615475	-0.166177	0.868018	NA
AC008697.1	116.066	-0.0469561	0.652596	-0.0719527	0.94264	0.99967
[truncated: 41,872 more rows]

## Sheet: 48hrCX5461
	baseMean	log2FoldChange	lfcSE	stat	pvalue	padj
[truncated: 42,757 more rows]

[truncated: 1 more sheets: 48hrACTIVINA_H1]
